# Supplementary material for: Effect of L-Ergothioneine on the metabolic plasma profile of the RUPP rat model of pre-eclampsia
Source: PLoS One. 2020 Mar 31;15(3):e0230977. doi: 10.1371/journal.pone.0230977 (PMC7108727; doi:10.1371/journal.pone.0230977)
Supplement: S1 Table — (XLSX) [file pone.0230977.s001.xlsx]

## Sheet: RUPP Plasma POSITIVE - compound
									Normalised abundance
									QC C							RUPP Control															RUPP Treated															SHAM Control
Compound	Neutral mass (Da)	m/z	Charge	Retention time (min)	Chromatographic peak width (min)	Isotope Distribution	Maximum Abundance	Minimum CV%	RUPP_plasma_Pos_QCC01	RUPP_plasma_Pos_QCC02	RUPP_plasma_Pos_QCC03	RUPP_plasma_Pos_QCC04	RUPP_plasma_Pos_QCC05	RUPP_plasma_Pos_QCC06	RUPP_plasma_Pos_QCC07	RUPP_plasma_RUPPCont01_Pos_01	RUPP_plasma_RUPPCont01_Pos_02	RUPP_plasma_RUPPCont01_Pos_03	RUPP_plasma_RUPPCont02_Pos_01	RUPP_plasma_RUPPCont02_Pos_02	RUPP_plasma_RUPPCont02_Pos_03	RUPP_plasma_RUPPCont03_Pos_01	RUPP_plasma_RUPPCont03_Pos_02	RUPP_plasma_RUPPCont03_Pos_03	RUPP_plasma_RUPPCont04_Pos_01	RUPP_plasma_RUPPCont04_Pos_02	RUPP_plasma_RUPPCont04_Pos_03	RUPP_plasma_RUPPCont05_Pos_01	RUPP_plasma_RUPPCont05_Pos_02	RUPP_plasma_RUPPCont05_Pos_03	RUPP_plasma_RUPPTreated01_Pos_01	RUPP_plasma_RUPPTreated01_Pos_02	RUPP_plasma_RUPPTreated01_Pos_03	RUPP_plasma_RUPPTreated02_Pos_01	RUPP_plasma_RUPPTreated02_Pos_02	RUPP_plasma_RUPPTreated02_Pos_03	RUPP_plasma_RUPPTreated03_Pos_01	RUPP_plasma_RUPPTreated03_Pos_02	RUPP_plasma_RUPPTreated03_Pos_03	RUPP_plasma_RUPPTreated04_Pos_01	RUPP_plasma_RUPPTreated04_Pos_02	RUPP_plasma_RUPPTreated04_Pos_03	RUPP_plasma_RUPPTreated05_Pos_01	RUPP_plasma_RUPPTreated05_Pos_02	RUPP_plasma_RUPPTreated05_Pos_03	RUPP_plasma_ShamCont01_Pos_01	RUPP_plasma_ShamCont01_Pos_02	RUPP_plasma_ShamCont01_Pos_03	RUPP_plasma_ShamCont02_Pos_01
0.02_114.9822n	114.982	97.9789	1	0.0205833	0.549867	100 - 19.6	7766.84	4.22	7358.66	7704.77	7692	7426.05	6983.84	6813.03	7008.52	7048.93	6595.43	7179.86	8970.13	9213.55	9406.43	8030.35	7776.41	8313.05	8266.78	7967.77	7593.97	6707.87	6879.65	6552.39	5885.41	6186.8	5954.22	7228.47	7662.76	7247.49	6349.1	6052.85	5997.47	7212.37	6952.61	7030.84	7746.37	7361.45	7396.14	6079.22	5949.15	5912.09	7306.03
0.02_261.8777n	261.878	262.885	1	0.0205833	0.507033	100 - 53.9 - 0.512	2730.88	2.41	2527.48	2630.47	2608.42	2570.49	2607.1	2448.95	2558.25	2501.33	2347.71	2489.15	3117.83	3195.89	3479.97	2770.58	2674.7	3048.28	2884.91	2750.39	2649.06	2339.33	2440.58	2273.54	2019.34	2122.24	2080.99	2472.59	2609.88	2518.21	2205.97	2181.24	2174.48	2465.45	2307.21	2556.07	2647.77	2556.26	2603.36	2196.05	2202.2	2046.18	2490.33
0.03_158.9765n	158.977	141.973	1	0.0277333	0.557017	100 - 10.2	4929.19	6.57	4770.54	4874.17	4857.26	4699.82	4405.68	4136.81	4262.26	4408.84	3990.16	4590.87	5968.82	5877.78	5767.68	5156.75	4940.45	5241.06	5098.29	5114.36	4933.84	4356.19	4384.15	4108.53	3798.26	3901.48	3736.13	4663.58	4879.49	4546.56	3998.71	3768.62	3690.58	4610.87	4464.93	4352.59	4882.88	4505.02	4754.47	3770.97	3698.53	3734.64	4665.95
0.03_195.9319m/z		195.932	1	0.0277333	0.499883	100 - 18.6	660.05	3.12	593.049	643.137	607.237	587.92	608.826	582.728	696.922	611.128	595.864	592.836	738.452	780.948	832.045	710.519	615.682	682.645	688.889	679.286	587.752	566.1	632.717	585.893	519.806	507.919	486.36	621.975	652.386	589.678	534.971	514.369	508.435	571.22	571.005	606.074	621.873	643.5	626.027	508.63	545.892	505.876	602.658
0.05_216.8748n	216.875	258.913	1	0.04915	0.499883	100 - 17.2 - 12.1 - 0.154	3749.2	4.57	3663.48	3663.42	3624.69	3560.71	3258.15	3137.57	3419.84	3438.16	3089.6	3517.09	4370.41	4473.32	4566.04	3941.99	3712	4148.94	3838.99	3805.88	3618.16	3258.11	3350.45	3108.9	2806.24	2967.38	2842.23	3487.09	3680.88	3478.25	3046.24	2823.49	2819.7	3402.96	3321.13	3388.1	3748.73	3453.77	3613.2	2966.47	2839.87	2857.31	3545.64
0.06_72.9444m/z		72.9444	1	0.0563	0.507033	100	623.969	7.67	631.105	627.207	601.764	579.927	538	517.657	529.723	548.394	499.819	582.651	753.656	744.066	729.769	654.724	650.619	666.025	631.739	655.741	637.193	549.288	533.969	521.88	482.217	492.387	463.116	606.811	605.843	562.541	478.495	462.368	468.193	572.936	565.415	532.991	631.088	573.331	606.799	460.023	459.464	458.603	600.249
0.06_116.9397n	116.94	158.978	1	0.0563	0.514167	100 - 4.49 - 0.00845	3463.6	2.12	3496.11	3412.71	3277.72	3133.66	3209.94	3204.42	3366.58	3100.8	3126.03	3112	4100.36	3986.58	4429.06	3389.33	3626.38	3655.19	3638.39	3453.25	3523.05	2963.51	3032.77	2817.25	2576.02	2680.7	2614.26	3333.81	3347.11	3110.21	2717.49	2743.96	2857.75	3264.54	3217.83	3233.13	3244.34	3161.45	3442.85	2781.48	2701.92	2582.48	3203.07
0.06_193.9495m/z		193.95	1	0.0634333	0.507033	100 - 11.6	1493.21	11.78	1560.84	1542.91	1462.02	1379.1	1193.02	1115.83	1195.35	1298.23	1079.63	1450.41	1848.16	1765.7	1645.3	1548.41	1598.66	1658.24	1444.75	1565.7	1551.24	1375.77	1284.64	1283.27	1156.25	1166.35	1091.36	1515.62	1589.03	1346.12	1169.24	1007.09	982.962	1474.65	1390.05	1209.92	1420.48	1348.05	1563.5	1027.94	1055.7	1077.22	1454.6
0.11_89.9491m/z		89.9491	1	0.113417	0.507017	100	1056	2.47	1073.32	1051.44	998.984	938.239	970.95	971.469	1006.29	940.827	944.287	965.893	1301.26	1223.42	1341.39	1046.93	1090.16	1087.84	1106.39	1049.49	1077.83	896.43	914.424	853.388	776.074	809.986	816.217	1030.31	1000.07	944.501	832.331	843.991	896.379	961.695	969.801	977.939	1010.35	1000.16	1081.24	833.286	829.228	783.529	964.815
0.14_145.9445m/z		145.945	1	0.141983	0.499883	100	834.803	1.93	851.941	810.208	804.697	779.548	781.293	790.117	803.474	754.079	759.255	745.872	944.612	964.898	1088.71	820.348	861.088	870.614	894.024	835.524	847.651	711.134	751.917	672.315	606.79	639.007	633.744	803.391	778.157	737.018	639.925	682.356	720.807	758.215	757.201	804.659	788.529	792.838	829.211	676.342	661.134	612.574	757.076
0.18_100.9412m/z		100.941	1	0.1777	0.0499833	100 - 0.343	47.1863	8.41	46.7776	45.2221	50.3782	48.7022	47.1557	39.0227	42.6103	40.7802	44.2027	48.5057	56.4405	57.8502	53.9822	49.8539	44.4451	52.7439	50.1854	43.1437	42.2245	40.082	46.5623	36.7919	38.4752	36.7129	33.2871	44.0573	46.6698	42.7975	36.9633	34.1901	31.2966	40.8304	38.0439	47.0128	47.7873	41.4025	43.1171	33.9288	39.1009	36.9136	45.0066
0.18_223.9285m/z		223.929	1	0.1777	0.499883	100 - 97.7 - 45.7 - 4.64	914.12	11.9	897.475	950.716	938.986	848.886	841.208	549.796	616.555	795.794	597.104	908.283	1105.01	1130.84	1023.7	971.997	977.811	1041.69	766.009	963.183	945.654	823.395	860.951	800.381	728.218	758.301	666.541	898.728	908.041	856.8	728.552	678.799	511.172	877.92	842.994	732.562	913.101	859.592	870.655	662.075	718.025	687.75	932.651
0.35_241.9078m/z		241.908	1	0.349083	0.19995	100 - 15.7	213.555	4.2	204.41	200.676	210.155	198.224	187.513	187.62	199.862	203.11	177.139	170.395	239.218	268.157	254.867	226.138	194.357	243.687	235.873	198.549	196.129	164.933	216.45	200.431	157.873	164.678	172.763	194.279	200.748	211.69	170.831	160.499	170.743	192.142	167.773	182.534	198.003	203.078	205.734	175.59	150.771	160.594	199.037
0.41_130.0186m/z		130.019	1	0.41335	0.0999833	100 - 4.03	89.4003	4.95	88.1433	79.8653	84.6202	66.804	78.4205	60.5739	56.4395	84.8345	80.9795	76.5247	99.2203	99.2524	115.638	99.9492	104.723	86.965	77.542	81.6814	93.3971	79.1818	70.4965	77.1304	66.7233	77.159	71.6801	94.5373	80.5993	64.9398	69.4176	67.1836	38.2707	73.2361	73.1268	76.2561	82.5743	85.5158	93.7125	83.8394	77.0974	71.3062	82.4548
0.51_382.3563m/z		382.356	1	0.513333	0.0357167	100	44.6753	32.13	0	48.9795	56.6185	50.2064	49.5266	12.2246	35.9367	49.0945	19.3304	47.4562	48.7717	66.7073	56.4698	50.9106	13.2028	43.8011	52.2354	55.5665	28.1292	38.9753	47.4781	52.0004	31.4796	31.1467	35.8946	8.55353	46.2356	47.492	40.5218	20.0197	22.265	44.6957	31.5055	42.9935	49.4203	35.59	0	21.0515	29.8669	34.7882	43.341
0.52_113.9548n	113.955	136.944	1	0.520467	0.542717	100 - 0.88	725.619	3.33	687.746	710.387	720.857	683.929	670.299	644.342	647.486	640.954	611.472	636.993	857.488	867.688	893.103	746.212	714.5	806.025	785.184	714.244	714.791	652.918	641.654	601.068	556.287	590.619	529.99	665.068	707.389	685.823	573.452	573.001	566.982	645.908	624.197	664.697	722.516	692.611	670.094	555.916	583.615	543.076	654.333
0.52_184.9046m/z		184.905	1	0.520467	0.0285667	100	21.9268	17.35	15.5944	19.5554	16.0934	27.7035	21.7654	18.2277	16.8782	18.1	18.0227	16.0015	24.2827	39.2321	35.3092	26.2057	20.53	20.2524	26.1567	14.7957	20.7705	14.1283	16.8038	18.3107	16.7839	18.0986	19.4628	17.5202	19.9694	24.7676	23.0657	13.0965	10.0467	17.1059	23.4341	21.2479	22.9303	18.6186	21.5583	19.5513	18.157	14.2955	13.7227
0.52_185.9267m/z		185.927	1	0.520467	0.04285	100	44.7021	9.23	36.6008	35.7546	33.7566	40.1402	31.4752	30.7803	34.0479	30.8384	40.5287	46.5653	47.4223	57.3578	69.9766	38.7896	42.7317	41.2329	51.0197	59.2346	53.302	29.8157	31.6977	30.018	18.6123	23.3874	19.0949	41.7986	37.7039	29.7628	32.2723	30.4069	31.3484	28.7046	30.6231	20.1686	31.5552	39.6056	36.9521	26.1502	22.779	19.8059	40.1145
0.52_209.9514m/z		209.951	1	0.520467	0.0285667	100 - 66.3	16.1221	30.85	14.7288	12.8659	12.55	6.61175	8.46037	6.68454	10.7248	4.29462	10.5863	5.04007	33.8901	16.0481	34.3918	14.0144	22.2283	14.8708	12.2822	16.0892	18.2816	6.83575	20.3886	12.5897	9.93403	6.82957	9.49391	14.4884	13.3586	16.2783	10.8819	8.7336	8.59388	6.98484	15.2463	13.6412	12.837	7.96887	27.4403	5.17088	5.43788	12.3168	27.4758
0.53_178.9188n	178.919	201.908	1	0.527617	0.56415	100 - 16.8	1363.65	5	1166.77	1252.6	1279.54	1250.24	1344.58	1301	1353.63	1235.95	1281.57	1144.58	1587.75	1707.73	1952.31	1332.02	1186.68	1388.29	1571.07	1294.78	1212.9	1094.32	1274.1	1190.73	1045.44	1096.86	1141.18	1121.91	1168.83	1232.71	1069.17	1093.16	1125.34	1111.86	1113.75	1291.06	1344.69	1317.63	1158.51	1102.01	1213.03	1055.64	1137.48
0.53_204.9371m/z		204.937	1	0.527617	0.0571333	100 - 34.8 - 6.22	63.8878	13.63	56.5454	64.186	50.2868	68.7601	53.083	50.497	49.0267	39.2433	39.3942	70.9743	89.5928	90.7309	78.1865	74.9002	85.7992	59.17	48.6746	70.6208	78.3457	53.4563	39.1339	40.0947	49.3225	49.2301	50.8511	54.1689	63.6059	72.2207	43.8472	21.2719	44.5297	60.7677	49.4051	24.3047	61.0103	39.1706	43.9107	44.1422	42.7401	37.6647	53.5203
0.53_222.1356m/z		222.136	1	0.53475	0.56415	100	1988.2	8.42	1701.69	1770.43	1880.01	1840.04	1970.43	2095.93	2169.07	1791.75	1980.3	1652.15	2071.82	2277.05	2816.99	2000.05	1754.85	1922.38	2198.96	1915.39	1767.59	1579.46	1787.53	1638.92	1472.38	1575.14	1591.87	1661.21	1723.08	1792.26	1576.15	1716.13	1831.44	1585.46	1577.15	2033.33	1871.17	1884.57	1693.75	1742.72	1695.23	1553.09	1645.16
0.53_229.9064n	229.906	230.914	1	0.527617	0.557017	100 - 1.53 - 0.0895	2485.52	4.33	2213.76	2280.6	2405.2	2382.87	2458.8	2426.72	2512	2265.77	2302.8	2163.23	2764.6	2991.53	3393.26	2481.69	2231.33	2539.31	2836.22	2479.79	2254.56	2104.73	2271.41	2159.69	1865.49	1999.89	2033.84	2148.52	2294.62	2343.72	1952.27	2025.12	2092.78	2133.58	2064.89	2457.88	2476.32	2358.04	2231.25	2141.4	2102.17	1909.53	2134.51
0.53_231.9378m/z		231.938	1	0.527617	0.07855	100 - 62 - 8.73 - 3.64 - 0.18	354.061	3.72	305.947	335.159	303.781	307.884	338.549	294.164	345.681	318.329	302.031	334.384	403.436	427.699	447.06	337.127	328.436	351.796	367.014	380.327	418.865	294.717	319.972	279.721	259.969	263.432	243.64	293.937	330.199	305.764	270.978	261.087	259.423	300.57	278.955	273.023	320.036	300.828	320.72	253.938	239.636	250.431	330.874
0.53_233.8832n	233.883	275.917	1	0.527617	0.542733	100 - 10.8 - 0.335	1397.6	2.47	1298.71	1374.64	1358.85	1310.85	1328.36	1294.43	1363.48	1254.86	1248.93	1253.96	1612.05	1665.89	1877.97	1407.85	1277.11	1441.48	1521.48	1342.83	1350.39	1216.27	1289.17	1203.73	1052.69	1084.39	1110.51	1246.39	1303.76	1308.75	1089.04	1139.53	1101.1	1226.63	1167.09	1310.51	1382.71	1300.48	1296.99	1182.97	1135.57	1045.22	1224.41
0.53_250.9351m/z		250.935	1	0.527617	0.0285667	100	30.1603	31.25	17.5494	23.5263	27.755	20.3177	19.4699	7.94942	19.7906	18.5982	22.0656	21.3411	47.8794	38.3635	45.5494	18.5968	33.7925	24.5782	34.3808	33.613	40.8606	28.7144	24.6837	19.3881	13.851	11.6829	18.8456	20.4086	29.7193	24.914	19.5356	15.6942	13.635	23.027	26.7164	21.5715	38.0159	18.8638	32.7609	20.18	16.8461	15.2742	25.5513
0.53_255.9723m/z		255.972	1	0.53475	0.0642667	100	80.9567	7.41	79.6655	64.0095	70.6917	68.4824	74.7748	42.3542	64.1294	71.2092	37.8563	60.3094	88.0665	88.3459	93.7618	100.909	76.5312	89.1588	66.34	66.0481	67.689	83.8018	81.2319	77.3968	72.7714	84.0303	65.545	67.018	72.6867	67.7024	63.2745	49.8063	65.0406	69.7881	62.5576	64.5305	57.5932	63.7862	69.7543	64.6138	62.8535	67.4224	75.2032
0.53_315.9009m/z		315.901	1	0.53475	0.07855	100 - 75.6 - 12.4	492.567	3.39	461.927	486.887	436.322	464.866	469.787	460.234	441.868	468.411	431.876	493.282	561.807	528.755	608.951	512.549	505.172	530.266	553.158	514.907	551.149	381.316	380.091	366.819	318.379	311.114	322.268	448.235	479.347	474.614	401.197	428.755	386.079	451.666	417.198	443.861	513.253	436.685	494.895	369.401	381.612	353.241	492.227
0.53_334.8855m/z		334.886	1	0.527617	0.04285	100 - 11.4	85.3962	6.74	63.8732	82.8244	92.9209	81.2207	80.3176	75.5678	87.5034	59.492	62.8193	72.6109	101.028	107.287	109.188	87.5325	74.2481	111.585	78.816	87.1121	76.5007	69.6959	60.4685	50.4658	60.3905	75.7061	66.0504	59.9954	80.5622	76.898	49.1178	61.7613	57.0804	78.621	69.4539	57.4146	84.26	72.9357	66.9175	72.7417	75.4474	57.6593	63.6042
0.53_360.8885m/z		360.888	1	0.527617	0.0285667	100 - 14.9	46.2139	16.48	34.6408	56.9133	44.6733	38.4246	46.8703	37.3568	52.2747	32.7088	21.8969	42.2388	46.5982	48.0227	47.3903	38.7757	47.6139	55.1696	44.2043	48.3118	45.8141	42.673	35.483	36.7261	34.2597	41.3692	41.2718	44.8223	50.6202	44.5849	36.052	31.9823	21.7292	45.797	43.3065	36.2278	30.2054	41.0257	39.8065	34.9854	33.781	36.4034	40.2995
0.53_392.8538m/z		392.854	1	0.527617	0.04285	100 - 3.96	76.8948	14.1	71.7349	76.2202	68.9421	67.4305	46.3625	55.6236	65.6596	54.9325	52.2646	71.5977	111.668	114.272	95.433	62.338	61.7152	75.366	87.4923	86.0011	86.8297	68.1751	66.7351	58.6023	54.0254	47.7046	51.708	73.4029	66.1621	68.2737	56.6351	43.15	35.6829	70.865	61.2959	74.6206	74.9127	74.3289	76.4172	54.4649	48.4648	53.9814	68.4859
0.53_419.8738m/z		419.874	1	0.53475	0.0499833	100 - 3.76	61.3393	19.88	56.3157	60.5166	71.6806	49.9637	43.5125	26.2116	43.298	51.5452	61.114	57.044	77.5013	66.7151	40.7137	59.3003	60.1358	83.4588	74.7937	74.8885	60.0361	50.7469	56.7904	45.3054	36.4225	30.1877	21.1138	58.4324	57.0026	54.0995	51.9334	24.1381	16.9631	70.4572	53.1477	50.4779	54.6382	43.8583	66.7098	44.9688	51.7316	32.5069	57.5182
0.53_490.8555m/z		490.856	1	0.53475	0.0357	100 - 24.3 - 2.12	51.7984	20.76	51.2315	48.6498	44.9554	32.1373	43.8368	43.4475	27.5421	39.5869	28.258	37.3978	75.0812	62.0946	50.3018	49.5617	48.5969	64.5711	34.8355	51.1359	56.0328	64.3194	54.2272	60.9748	77.2756	59.9011	60.4263	37.5589	59.4572	40.5201	28.6083	19.9267	20.8102	50.7294	56.2396	34.8151	51.2495	44.1674	66.1318	33.7252	35.2384	43.5591	56.7879
0.54_378.9078n	378.908	401.897	1	0.5419	0.0714	100 - 12.7 - 8.31 - 2.25 - 0.475 - 0.0923	655.347	2.08	591.058	672.025	630.131	622.46	614.767	620.586	619.468	600.67	639.765	677.152	756.115	714.354	822.052	697.255	718.068	737.919	694.177	611.19	648.01	518.289	515.735	479.455	457.145	455.46	457.673	581.455	646.679	658.71	556.386	515.835	517.385	587.625	549.841	590.838	645.346	557.649	626.564	522.507	520.312	477.02	645.286
0.54_406.9039n	406.904	429.893	1	0.5419	0.0714	100 - 44.9 - 24.3 - 30.6 - 8.9 - 2.07	2477.41	4	2193.04	2457.89	2317.9	2400.35	2537.77	2484.11	2548.42	2058.3	2271.31	2148.33	2764.29	2718.8	3169.62	2557.99	2410.9	2695.41	2541.32	2180.72	2139.4	2111.76	2172.69	2063.79	1959.09	2082.91	2128.99	1992.91	2298	2339.03	1956.2	2005.77	2003.15	2269.99	2079.76	2400.01	2359.39	2084.13	2022.29	2127.27	2212.43	1898.4	2194.99
0.54_562.8739m/z		562.874	1	0.5419	0.0499833	100 - 20.8 - 33.5 - 5.18	285.16	8.26	264.726	294.344	244.855	280.562	266.104	268.862	228.438	242.295	250.638	264.384	330.177	288.567	292.048	320.02	332.02	326.364	227.914	280.814	282.531	239.113	224.237	188.921	223.986	213.959	183.415	290.962	272.758	285.035	266.544	205.088	186.94	267.565	248.07	192.998	268.475	203.295	255.32	224.016	225.485	205	275.413
0.55_71.9580m/z		71.958	1	0.549033	0.0357	100	9.82371	64.04	17.7158	9.93521	9.4927	11.3915	3.65727	0	0	3.99523	0	5.9963	24.3136	10.7196	5.17797	3.0748	20.8079	7.25708	3.54568	13.8598	9.92804	10.8004	12.5545	15.3247	13.4219	13.3991	9.57506	13.2049	9.6079	0	8.96526	0	0	11.8003	13.7934	4.29323	3.3923	13.8931	12.1434	0	2.73337	3.24985	9.60799
0.55_88.9618m/z		88.9618	1	0.549033	0.0714167	100	96.4235	5.13	99.2481	100.482	104.703	96.15	89.1179	84.1696	90.8237	79.8907	68.2566	71.0287	117.442	106.144	114.44	102.117	103.085	100.329	91.9132	85.0171	74.1811	95.4275	102.087	95.2669	90.7557	94.9562	89.9354	82.5159	81.1125	94.757	73.9558	77.3393	72.1206	98.1475	89.0577	99.1948	89.277	91.3446	91.4049	77.7693	79.4514	76.5625	84.0891
0.55_101.9719n	101.972	84.9687	1	0.549033	0.1214	100 - 0.576 - 0.632	3723.11	5.28	3310.37	3516.42	3591.43	3585.35	3690.13	3939.6	3836.38	2776.52	3004.72	2631.06	4103.23	4105.49	4644.93	3740.44	3582.55	3689.66	3532.96	3013.51	2640.27	3505	3725.36	3583.15	3371.76	3631.71	3752.59	2940.31	3183.93	3226.83	2822.02	3040.99	3231.38	3409.96	3344.91	3955.51	3282.36	3353.57	2961.9	3278.9	3248.78	3009.16	2985.09
0.55_131.9829n	131.983	170.946	1	0.549033	0.0856833	100 - 9.11 - 8.69	3031.03	6.49	2591.41	2806.22	2906.96	2892.97	2972.12	3073.52	3179.14	2436	2586.3	2197.71	2946.82	3059.87	3601.58	3151.11	2860.49	3123.58	2592.01	2264.93	2087.63	2819.54	3069.43	2827.55	2862.82	3004.74	3072.22	2356.14	2579.59	2616.33	2409.88	2486.8	2705.85	2636.98	2578.34	3113.13	2593.86	2682.85	2334.24	2664.48	2582.91	2427.94	2448.28
0.55_186.0795m/z		186.08	1	0.549033	0.0571167	100	83.8956	6.8	87.6832	76.159	73.8703	72.5307	79.8787	73.65	72.1366	90.7441	67.7116	72.6424	70.8615	94.2813	102.764	94.3923	81.6754	101.503	96.6001	79.1415	70.8267	67.4193	89.3636	78.5065	64.6481	79.2137	71.6975	73.0557	78.9095	70.8958	79.8605	85.1495	85.2277	60.2252	55.824	64.4757	78.5106	73.8266	73.277	72.4393	62.7345	69.337	76.3195
0.55_186.9418m/z		186.942	1	0.549033	0.0928333	100 - 1.83	864.794	2.02	902.945	865.463	846.867	829.813	782.292	859.435	813.021	627.563	653.975	629.158	1017.08	936.153	1034.88	864.61	987.648	894.04	698.196	669.145	702.98	870.188	871.362	842.547	894.66	935.287	905.546	783.385	797.616	731.95	644.609	674.872	702.358	861.81	876.649	841.381	748.526	751.301	802.022	762.68	706.588	704.933	710.942
0.55_188.9352m/z		188.935	1	0.549033	0.0714167	100	83.2885	5.82	80.9492	81.3063	80.6663	72.7117	74.8666	71.4188	70.8747	72.9511	63.5547	66.8058	112.351	109.054	101.373	79.2814	90.8522	82.675	86.1769	83.2004	81.3787	67.6068	83.6555	68.4114	62.4044	67.7758	66.8661	76.6128	78.5259	74.8714	62.2497	52.8246	59.4349	78.9434	70.2798	78.0069	86.7587	70.0376	83.9471	64.8299	64.0213	58.7553	73.0588
0.55_199.0042m/z		199.004	1	0.549033	0.0571333	100 - 0.789	722.713	5.86	608.141	669.466	710.732	708.184	670.422	686.67	730.719	609.034	660.82	652.324	692.576	711.484	836.914	795.205	733.176	797.762	640.427	562.22	562.87	584.331	601.148	577.855	614.673	602.884	580.954	616.777	701.324	664.864	611.079	651.7	737.669	601.302	607.877	735.069	657.388	603.521	614.018	665.869	633.801	571.138	604.519
0.55_201.0276n	201.028	224.013	1	0.549033	0.07855	100 - 34.7 - 35.1 - 8.63 - 1.97 - 1.77 - 0.0206	3110.72	2.28	3091.38	3080.32	2982.52	3028.7	2950.02	3096.42	2872.61	3476.86	3617.79	3642.42	2697.21	2732.63	2990.52	3453.21	3562.8	3630.84	3074.82	3009.65	3273.31	2301.59	2230.58	2131.41	1906.79	1974.5	1950.97	3298.29	3305.4	3341.19	3033.14	2827.33	2965.15	2650.73	2629.34	2560.03	3140.87	3005.94	3103.1	2394.55	2422.66	2286.34	3400.51
0.55_202.0597m/z		202.06	1	0.549033	0.0357	100	47.29	26.87	55.9637	50.6203	33.2902	64.0761	33.7501	35.3539	16.4903	27.001	0	0	69.2795	68.3966	96.7883	31.3452	38.2958	67.476	54.1246	30.0436	30.6122	60.825	73.5163	61.6462	70.0242	74.7788	71.3504	23.1928	27.0795	37.7989	51.7291	12.9786	12.9913	9.67775	25.5401	17.0152	31.6856	18.2269	0	54.951	30.8449	53.6395	8.63549
0.55_214.9406m/z		214.941	1	0.549033	0.114267	100 - 3.33 - 2.99 - 0.533	24677	8.75	20325.9	22621.2	23598.6	23636.7	24705.7	26237	26366.2	15921	18201	14546.2	25932.8	26547	31862	23836.8	21627.3	23578.2	20303.7	16842.8	14122.8	25473.1	26957.5	25879	26534.6	28091.8	29486.9	16685.7	19038.2	19488.7	17459.2	19310.3	21366	22339.9	21259.7	27426.2	19905.9	20806	17139.9	22940.2	22214.3	20328.4	17396.2
0.55_249.9985n	249.998	214.985	1	0.549033	0.0642667	100 - 0.228 - 0.258	1168.93	4.95	1039.7	1149.91	1159	1006.54	1083.87	1256.99	1257.6	758.65	820.149	679.932	1368.47	1270.71	1468.33	1147.92	1114.5	1217.92	883.075	800.108	702.306	1264.19	1282.98	1161.98	1296.01	1425.15	1307.54	815.373	951.527	909.269	694.183	874.13	805.822	1108.64	1099.17	1203.29	971.688	842.512	831.664	1035.49	1084.34	862.78	835.919
0.55_256.9584m/z		256.958	1	0.549033	0.0642667	100 - 25.8	86.0589	24.22	109.469	111.515	82.1838	83.6561	59.2193	50.7727	54.156	109.06	63.8799	117.939	87.3703	63.627	54.3142	78.4202	121.709	127.855	90.632	84.3794	107.252	57.1445	70.9055	56.3965	43.8383	31.9384	38.3332	113.321	107.05	99.7268	70.6659	44.2569	42.3705	75.3072	72.4126	45.7745	91.9774	84.8482	122.766	37.2322	46.3444	58.0787	106.781
0.55_258.0835n	258.084	297.054	1	0.549033	0.0571333	100 - 44.1	147.592	8.54	141.802	153.318	144.493	130.259	116.053	97.5117	143.427	150.227	139.229	138.704	125.142	115.864	156.802	173.001	160.379	200.052	137.099	137.185	154.358	123.97	147.631	112.451	100.92	122.999	110.744	137.923	141.221	162.618	136.351	125.339	90.1062	140.403	113.383	100.117	130.766	164.051	149.236	119.028	113.094	107.323	126.244
0.55_258.9977m/z		258.998	1	0.549033	0.0428333	100 - 12.3	124.563	7.79	122.178	110.902	109.794	111.9	100.73	110.756	95.8127	105.311	121.102	120.529	153.417	141.066	162.464	115.376	119.199	112.022	138.692	134.752	145.057	90.0327	106.714	102.719	92.9788	76.5321	89.5871	113.821	122.171	118.689	98.5733	101.537	96.8197	103.971	96.865	101.328	129.959	104.074	127.055	100.416	101.206	83.5781	102.206
0.55_271.0535m/z		271.053	1	0.549033	0.0357	100 - 21.5 - 13.9	79.1843	9.72	80.2404	62.5567	66.4919	66.2213	74.5459	62.235	86.9885	89.021	56.9703	74.9196	66.3064	58.6016	76.1979	105.178	86.404	119.443	61.0633	52.7063	62.7851	59.5693	56.4072	51.0046	47.1207	62.6599	41.2304	79.3838	76.6864	70.0957	87.9253	90.9397	77.8397	39.0343	33.912	50.291	53.6838	67.621	77.0424	67.6199	68.372	67.306	47.5658
0.55_302.0705m/z		302.071	1	0.549033	0.0357	100 - 0.45	55.4741	6.66	54.3147	60.2805	37.4286	48.348	42.9232	51.2603	52.3364	48.8366	45.4076	52.4351	46.0972	35.3227	56.5596	59.1046	50.9459	67.64	51.093	43.3625	56.7094	39.3121	29.5804	36.3821	35.4666	38.7274	36.2328	53.9146	45.545	39.5973	46.5397	48.2283	49.9313	28.4142	32.8607	29.3355	36.8768	50.0804	43.3481	48.3272	44.0553	59.2767	48.2575
0.55_346.9546n	346.955	385.918	1	0.549033	0.0642667	100 - 53.9 - 37.1 - 28.9 - 2.44	440.044	10.54	428.38	439.65	423.908	364.779	343.884	352.608	361.624	502.1	513.504	648.893	377.017	377.464	350.594	450.516	547.287	535.489	457.595	483.943	601.901	275.129	260.995	218.228	178.666	167.397	135.11	493.778	503.24	478.851	398.774	347.709	355.123	374.439	362.021	319.504	436.193	393.213	485.676	213.403	251.244	278.87	526.607
0.55_347.8978n	347.898	348.905	1	0.549033	0.0714167	100 - 2.38 - 0.618	413.293	12.14	313.439	370.103	368.575	378.511	449.907	396.841	444.202	286.618	279.127	254.787	442.552	420.746	508.415	419.579	365.968	446.793	326.021	257.34	203.184	464.899	473.598	435.788	444.715	498.735	525.31	236.601	307.537	329.598	278.481	325.961	311.154	394.376	356.7	453.82	343.362	298.963	244.699	390.361	408.566	328.592	301.027
0.55_478.8801m/z		478.88	1	0.549033	0.114267	100 - 6.07 - 32.6	1059.33	12.1	693.339	870.809	941.844	966.691	1002.41	954.155	1086.57	530.984	592.538	448.67	1492.53	1740.86	2016.23	1009.76	728.48	994.112	1183.87	907.403	699.438	1099.6	1264.94	1167.84	1247.13	1286.96	1393.68	491.955	600.681	627.284	587.504	705.909	645.861	866.566	789.513	1090.39	712	682.177	474.122	929.7	864.58	779.038	534.029
0.55_498.8783m/z		498.878	1	0.549033	0.0357	100 - 14.7	40.0685	33.78	41.3941	53.7661	36.119	38.249	54.0919	21.0802	20.6609	38.0917	24.5015	49.2405	35.0363	35.0837	20.1433	34.2285	60.8228	45.8085	14.3167	33.8348	26.6971	33.8766	23.4754	21.2129	22.8365	18.7678	26.8634	49.0176	32.8025	36.7171	57.6294	15.0441	14.2932	41.3268	27.4378	24.1157	18.3748	35.4965	44.4758	17.1617	14.0141	27.5463	46.3316
0.55_523.8896m/z		523.89	1	0.549033	0.0499833	100	72.2101	11.93	62.139	62.8683	69.7032	82.4858	86.7901	66.0141	71.4988	32.2658	31.7816	26.7015	76.2298	77.8249	83.3441	60.1502	58.321	89.3643	24.2379	27.0995	16.6159	88.4967	85.2472	95.9829	108.09	105.051	99.8938	26.1179	15.3953	44.8453	53.5027	61.3347	62.6724	68.1273	68.2696	88.2909	43.2789	56.3268	47.8327	76.8342	85.8105	63.7921	33.8769
0.55_531.8822m/z		531.882	1	0.549033	0.04285	100	127.218	9.84	94.7092	123.676	122.039	120.336	130.326	126.557	126.249	81.2305	74.5625	85.6677	136.017	112.679	155.65	112.009	109.469	125.001	88.9999	75.5955	60.6412	143.54	141.669	118.573	183.027	200.221	201.392	72.9558	93.0413	93.6992	96.1316	78.7489	92.8408	123.518	108.024	130.408	85.1779	83.9667	82.6184	125.088	119.023	112.384	82.8654
0.55_557.8966n	557.897	596.872	1	0.549033	0.0714167	100 - 43.8 - 4.5 - 0.993	954.163	5.95	808.523	865.993	864.652	907.309	968.333	834.752	914.168	717.546	838.877	806.77	818.508	802.159	888.737	1049.99	1012.05	1074.98	692.298	664.406	649.756	911.883	975.485	905.547	964.949	1019.76	1085.98	676.079	782.398	812.112	754.782	762.574	762.83	852.049	781.469	903.748	794.119	727.04	673.648	812.995	816.262	728.869	835.548
0.55_558.3977n	558.398	581.387	1	0.549033	0.0571167	100 - 20.1	123.921	16.37	83.5431	117.002	72.7054	123.149	148.04	118.633	117.745	19.0114	18.8391	35.1223	118.902	128.234	111.384	78.0046	93.3154	121.571	34.2682	25.2998	21.8503	182.691	216.238	154.887	188.955	218.446	231.045	43.9225	76.1258	70.3341	61.7634	77.2532	67.1743	132.605	134.758	185.218	57.2278	56.4785	73.2576	132.368	120.324	83.5833	36.2254
0.55_589.3774m/z		589.377	1	0.549033	0.0499833	100	71.9575	22.58	41.7108	79.8935	71.9617	87.0242	91.7329	62.2083	69.171	6.9001	0	23.0459	76.1328	74.9121	118.349	81.48	50.6917	67.3884	20.0442	9.71874	5.78603	105.783	96.0008	102.301	120.627	132.705	99.1435	17.2169	24.1406	47.6743	31.2413	22.9177	26.3481	82.5281	72.5686	112.082	17.9629	31.4525	22.5317	71.1481	88.3845	54.6557	16.3609
0.55_592.8743m/z		592.874	1	0.549033	0.0857	100 - 21.4 - 56.3 - 8.79	1075.03	4.02	861.098	1022.38	1032.78	1039.67	1064.24	1055.65	1117.99	640.81	779.759	661.41	1120.35	1160.14	1277.06	1119.34	1063.94	1175.03	859.029	898.373	705.303	991.945	1078.9	993.21	1010.21	1027.82	1041.87	684.859	882.732	907.373	851.02	798.702	885.965	1012.6	932.474	1038.9	934.67	820.923	711.994	974.537	944.854	869.718	790.078
0.55_604.8564m/z		604.856	1	0.549033	0.0999667	100 - 12.4 - 9.7 - 1.85	2568.04	10.77	1756.84	2108.72	2358.04	2431.98	2403.59	2435.34	2593.22	1188.3	1245.74	1099.51	2583.44	2849.31	3157.38	2424.1	1946.65	2301.37	1541.7	1238.73	1019.31	3103.71	3608.8	3301.5	4077.67	4223.54	4399.92	1247.4	1495.26	1673.74	1549.64	1692.43	1684.78	2208.63	2094.59	2919.16	1737.46	1773.82	1265.71	2413.05	2274.68	2113.6	1336.97
0.55_635.8299n	635.83	653.864	1	0.549033	0.114267	100 - 56.3 - 14.2 - 25.6 - 9.68	1906.87	3.82	1602.56	1837.68	1901.76	1894.1	1857.98	1838.65	1802.45	1414.1	1573.97	1563.84	1699.33	1721.14	1860.2	2142.02	2007.77	2092.94	1390.68	1366.83	1315.13	1849.27	1975.11	1793.83	1911.34	1939.31	1972.69	1434.96	1703.39	1690.72	1552.38	1469.81	1449.4	1752.87	1687.13	1884.83	1689.16	1501.61	1350.52	1723.08	1663.49	1590.18	1621.04
0.55_654.3635m/z		654.363	1	0.549033	0.0642667	100 - 45.9 - 9.35	216.496	15.66	131.417	200.237	198.282	190.243	226.566	186.659	213.017	64.295	59.9848	57.8336	212.607	211.127	228.345	187.191	122.219	179.281	87.7886	42.1085	42.7634	288.853	359.65	325.549	372.582	385.676	443.511	84.5094	107.168	93.6682	118.832	127.77	96.5494	196.327	164.97	271.263	100.723	122.228	69.3633	226.837	223.527	199.014	96.2383
0.55_667.3595m/z		667.36	1	0.549033	0.0357	100 - 27.2	14.4115	62.63	13.9993	19.1951	0	27.0742	16.8682	23.744	0	18.3282	11.4062	12.6018	6.05155	0	0	36.7561	15.1548	19.967	0	7.99821	13.0298	3.08279	5.29688	0	8.36305	0	0	20.7156	7.57049	15.8184	25.4439	11.4028	13.0607	4.69611	18.5802	18.6918	11.2044	6.98972	17.4989	0	0	0	20.3851
0.55_693.8554m/z		693.855	1	0.549033	0.0285667	100	38.7585	22.09	25.2742	36.6359	41.1564	54.5704	30.41	39.4916	43.771	29.1642	39.394	43.0166	33.0674	34.3594	18.1651	40.6109	43.4725	60.4098	22.4548	44.7573	37.7745	28.477	18.6006	20.9849	26.4089	30.2367	12.5365	23.0423	44.4362	46.7425	46.5163	28.3918	36.9844	33.0081	33.3734	10.3191	40.6988	31.9938	27.7789	39.2505	37.1561	26.4362	41.9497
0.55_722.8505m/z		722.851	1	0.549033	0.0714167	100 - 45.3	539.762	8.05	416.789	530.967	535.849	529.802	547.103	533.319	574.893	322.933	367.749	359.817	483.737	531.377	544.426	591.97	518.259	555.669	369.563	403.775	370.67	471.029	514.056	460.94	502.711	516.84	496.468	322.797	433.452	451.476	423.972	396.212	432.682	487.13	480.483	558.328	429.3	394.026	310.377	465.496	473.1	401.699	423.95
0.55_727.3406m/z		727.341	1	0.549033	0.0499833	100 - 9.03 - 1.92	61.4555	45.23	26.4502	26.9255	27.1448	38.2056	48.017	13.0824	11.8398	0	0	12.0598	53.7622	69.1901	52.0838	39.11	3.70142	46.6125	0	0	6.83492	117.242	157.183	102.839	224.076	239.627	238.089	9.65935	19.0032	10.0713	14.7219	0	0	42.9916	28.0814	65.5	12.1825	15.9861	1.84268	41.3821	42.7312	39.9125	4.26739
0.55_734.8423m/z		734.842	1	0.549033	0.1214	100 - 30.2 - 60.7 - 28.5	2518.46	4.97	2192.91	2442.42	2452.74	2417	2441.83	2534.22	2572.35	2110.47	2086.23	2018.28	2541.39	2751.38	3042.98	2641.23	2337.83	2519.24	2240.66	2130.03	2035.45	2478.35	2855.32	2554.15	2792.06	2928.88	2953.6	2062.5	2243.46	2277.42	1972.84	2032.93	1942.05	2292.8	2272.22	2517.07	2296	2326.98	2076.28	2258.24	2247.3	2085.37	2108.59
0.55_783.8366m/z		783.837	1	0.549033	0.0499833	100 - 75.1 - 57.4	579.32	8.19	344.784	499.547	571.474	522.528	562.905	572.744	567.179	260.097	298.307	277.254	538.079	576.973	595.581	558.177	443.847	522.434	241.419	289.555	220.825	693.309	756.503	680.995	853.366	887.85	897.609	249.121	359.368	405.885	360.169	336.912	326.525	511.618	469.946	578.701	405.253	344.261	231.149	507.358	522.978	509.237	347.302
0.55_825.3469m/z		825.347	1	0.549033	0.0999833	87.9 - 100	136.668	27.02	175.268	128.933	160.929	138.405	120.773	30.0617	74.2519	131.543	112.056	90.1604	146.318	137.666	131.075	156.876	207.392	166.029	43.1859	87.058	66.0724	153.645	114.241	93.7124	92.3021	94.5478	69.2044	135.64	109.548	123.54	101.649	99.5655	70.1435	128.642	178.402	74.3382	130.153	108.326	91.8676	81.0541	117.297	72.8712	131.311
0.55_898.3372m/z		898.337	1	0.549033	0.0928333	100 - 94.3 - 62.2	250.291	17.25	199.362	286.304	281.525	250.153	220.824	191.459	182.148	133.18	108.741	155.173	286.285	269.668	186.636	286.664	256.815	341.296	163.147	206.361	174.806	249.575	291.764	252.318	297.527	291.769	203.949	219.526	203.499	215.613	204.15	213.304	229.539	290.85	283.247	207.246	192.415	230.393	168.505	170.683	186.555	213.744	223.289
0.56_66.0256m/z		66.0256	1	0.556183	0.0856833	100 - 13.3 - 13.2	219.958	5.25	230.752	230.482	212.283	197.331	174.975	206.818	180.806	249.113	244.596	258.733	218.07	218.408	197.907	230.396	272.647	254.368	212.603	226.782	251.081	159.253	155.489	149.925	124.235	136.555	108.455	257.778	241.961	245.704	213.814	183.803	213.052	213.848	194.339	181.517	232.748	214.469	244.328	154.977	153.188	140.13	228.987
0.56_82.0222m/z		82.0222	1	0.556183	0.07855	100 - 13.6 - 3.44	115.641	15.3	131.409	121.255	105.664	108.847	78.4507	92.0007	83.1246	123.591	108.415	152.242	124.028	109.891	92.8378	118.39	146.286	151.501	109.293	126.556	149.303	78.7064	69.2395	74.3353	57.6365	62.233	59.8812	138.984	155.306	126.407	110.279	93.4637	93.12	115.711	119.468	75.2597	121.648	104.022	148.825	79.0028	77.6824	76.6516	142.953
0.56_85.9836n	85.9836	124.952	1	0.556183	0.0428333	100 - 3.56	57.5955	7.53	60.5949	53.4678	56.2526	55.0292	49.3105	54.9179	73.5953	62.603	62.0595	63.7175	36.3857	38.9208	28.9581	71.599	61.7617	68.1875	61.4774	48.918	46.2977	51.5794	47.8294	30.5233	40.7875	36.3011	39.765	53.0313	56.8873	63.0557	48.1029	47.9328	54.5643	47.6243	40.9585	43.7647	58.4734	52.8951	48.154	45.1224	48.0261	40.7321	56.2163
0.56_104.0031n	104.003	68.9893	1	0.556183	0.0999833	100 - 12.4 - 11	577.722	6.34	635.012	579.872	556.035	532.558	513.932	496.831	493.144	628.907	606.703	668.181	579.159	542.249	538.126	640.421	703.518	671.216	574.446	576.648	637.637	443.494	440.759	414.37	341.957	368.121	312.786	666.485	626.511	595.276	540.063	503.774	517.767	546.892	527.004	491.772	583.37	566.679	649.938	404.162	428.338	419.67	658.888
0.56_109.0130n	109.013	110.02	1	0.556183	0.107117	100 - 19.8 - 19.4	2076.68	1.75	2079.9	2029.58	1971.54	1939.49	1935.19	2065.13	1945.87	2269.13	2336	2365.58	2026.85	2031.19	2189.54	2161.3	2338.91	2283.98	2251.14	2085.78	2314.28	1480.4	1540.09	1475.98	1178.57	1286.47	1261.65	2237.93	2174.31	2117.44	1853.26	1911.14	1954.42	1854.86	1806.76	1850.49	2094.77	2030.98	2180.25	1601.53	1561.16	1507.35	2195.86
0.56_138.9867m/z		138.987	1	0.556183	0.56415	47.7 - 100 - 36.6	988.27	7.95	1048.65	1016.14	943.474	939.435	861.107	794.413	836.625	980.556	860.941	1032.6	1099.14	1073.56	1036.28	1117.15	1082.56	1150.54	954.127	995.056	1010.63	830.842	832.856	746.786	713.903	751.301	662.976	1028.99	1031.53	941.677	851.789	766.114	783.078	926.401	902.685	854.733	967.085	922.598	976.566	766.383	724.938	734.595	1005.64
0.56_179.9653n	179.965	218.934	1	0.556183	0.0928333	100 - 25.7 - 5.76	1817.22	5.2	1634.8	1752.94	1763.74	1717.58	1760.65	1859.92	1928.47	1412.12	1475.21	1298.11	1985.63	2031.07	2367.43	1819.45	1711.39	1872.6	1718.5	1471.58	1392.53	1705.19	1906.05	1726.99	1729.97	1816.11	1849.35	1448.56	1589.2	1575.36	1375.65	1493.38	1577.33	1627.69	1571.06	1933.8	1624.02	1660.15	1495.32	1624.71	1611.36	1487.35	1488
0.56_183.0229m/z		183.023	1	0.556183	0.0499833	100 - 2.18 - 0.283	348.454	16.64	408.908	367.971	331.095	268.795	253.833	318.16	355.604	501.362	469.314	539.754	178.287	213.98	44.8571	464.559	516.585	571.378	268.545	335.327	418.418	261.58	204.577	103.285	112.66	159.874	0.0324839	413.515	480.787	424.729	399.878	320.73	392.238	349.414	278.01	301.946	350.934	372.201	449.703	235.726	191.738	195.739	475.994
0.56_198.9613m/z		198.961	1	0.556183	0.0928333	100 - 16.6 - 16.9 - 1.07	20246	8.08	17217.2	18200.2	18637.9	18998.4	20392.9	22105.2	21712.1	17071.3	19518.4	15932.6	17895.2	18679.7	23068.2	21014.5	19539.8	20648.2	19117.8	15531.9	14513.8	16681.2	17623.1	16985.6	15484.4	16371.8	17318.8	16309.7	17339.3	18157.4	16576.1	18332.2	19811.9	16956.7	16573.1	20625.5	17749.9	18246.7	16023.8	17800.4	17397.6	15609.6	16781.3
0.56_199.9852n	199.985	182.982	1	0.556183	0.221367	100 - 29.4 - 32.5 - 4.93 - 2.37	17229.7	5.12	15241.4	15203.9	15314	15729.7	16073.1	17935.4	16882	18649.7	21110.8	19087.3	12604.9	12969.6	15512.4	18634.1	18564.7	18649.4	16521.5	14422.5	15549.4	11548	11960.2	11547.4	9716.56	10141.6	10504.6	16818.8	16963.9	17152.8	15978.3	16700.2	18042.7	13534	13639.7	14944.4	15834.9	15844.4	15810	13222.6	13036.2	12146.5	17292.6
0.56_220.9395n	220.939	442.925	1	0.556183	0.0928333	100 - 31.8 - 35.6 - 13.6 - 11.8	6497.43	10.03	5286.37	5802.39	5928.81	6319.92	6747.69	6899.77	7084.41	6256.47	7128.83	6010.27	5105.42	5529.96	6893.89	7113.81	6388.9	7162.14	6295.44	5148.52	4736.38	4751.21	5153.37	4738.69	4054.49	4289.36	4538.79	5358.75	5900.78	6426.11	5969.21	6233.06	6480.51	5338.65	4951.71	6109.37	6063.66	5986.77	5131.34	5527.93	5662.78	4925.32	5846.83
0.56_223.9629m/z		223.963	1	0.563317	0.04285	100	6.92851	136.74	4.60354	0	0	0	0	0	4.5597	25.1864	12.0237	26.9153	0	0	0	6.16119	9.3369	0	0	7.0127	17.2915	0	0	0	0	0	0	8.6307	12.0686	0	8.12298	4.10617	0	2.45968	0	0	0	0	12.4349	0	0	0	4.69467
0.56_224.9609m/z		224.961	1	0.563317	0.0499833	100	13.872	58.96	25.1987	12.6014	9.66721	0	0	3.93706	0	32.8871	28.8123	33.6143	6.43366	0	0	17.5557	22.9893	7.0987	0	14.6989	31.2393	9.24092	0	0	9.30693	6.2349	9.24318	28.5314	34.5565	27.7502	7.39415	10.6615	11.0698	4.67843	7.66281	0	13.1809	4.39351	33.4161	0	0	3.1081	36.757
0.56_268.9759m/z		268.976	1	0.556183	0.0571167	100 - 38.2 - 48.7 - 16.7	442.989	8.96	430.911	389.877	347.173	339.035	318.492	271.301	284.879	641.319	670.371	772.401	313.99	286.26	284.348	459.329	535.1	472.674	449.447	488.654	694.713	206.439	202.34	167.45	141.44	130.654	82.6357	558.781	513.346	497.107	446.866	379.359	374.132	325.729	311.65	236.344	442.096	409.446	529.904	242.152	240.262	230.517	589.921
0.56_273.9583n	273.958	312.953	1	0.556183	0.0928333	100 - 30.5 - 32.5 - 4.79	1670.82	3.58	1715.45	1579.59	1485.45	1527.64	1632.45	1630.69	1553.72	2130.95	2261.74	2242.54	1297.47	1311.78	1509.64	1845.83	1969.48	1936.81	1806.47	1681.41	1948.57	1027.85	1095.88	995.853	794.252	813.635	816.16	1982.62	1927.46	1842.03	1695.57	1616.99	1701.08	1409.35	1318.75	1367.85	1720.56	1707.84	1884.48	1228.61	1231.15	1129.64	1996.97
0.56_279.9417n	279.942	302.931	1	0.556183	0.0857	100 - 4.57	407.491	3.9	406.443	454.495	378.407	370.321	382.209	382.825	369.903	327.547	337.067	348.645	490.5	451.797	491.052	415.048	436.133	446.695	427.092	356.135	387.995	355.259	385.183	341.232	303.718	327.81	315.195	388.187	388.81	366.906	312.064	311.131	324.998	378.471	340.022	370.373	380.711	354.518	397.617	315.189	329.05	294.961	365.597
0.56_299.0192n	299.019	337.959	1	0.556183	0.0357	100 - 2.34	41.279	27.59	30.0969	28.9142	34.9332	26.4336	26.6377	24.8032	7.8104	33.9228	69.1218	84.9265	24.0784	16.0473	13.9282	68.2407	37.3933	55.9349	29.1873	41.3098	62.281	22.8492	32.1922	27.7709	13.0023	15.1784	19.9928	38.9874	45.3171	54.1304	63.0135	31.0367	15.7198	19.3427	26.1141	6.09825	35.5699	19.0437	30.2018	28.2773	32.8679	30.938	53.13
0.56_300.9315m/z		300.931	1	0.556183	0.1214	100 - 14	730.281	6.33	691.395	697.884	668.95	696.623	755.127	778.879	779.624	621.925	636.65	606.103	634.505	661.845	791.989	822.569	792.975	861.236	609.019	489.36	477.539	673.501	705.427	669.161	619.456	646.862	643.443	586.31	624.983	646.684	616.514	644.138	674.604	682.963	643.265	764.834	642.092	664.55	608.42	651.617	654.499	592.524	661.908
0.56_305.9436n	305.944	344.912	1	0.556183	0.0928333	100 - 10.1 - 9 - 0.524	10638.6	15.07	7880.63	9105.5	9125.63	9857.17	11609.3	11474.6	11913.5	6756.14	8158.56	6459.69	9518.01	9700.5	13126.9	10142	8592.64	10612.9	9071.46	6235.17	5027.13	10321.8	11272.2	10504.3	10387	11033.2	12169.5	6513.26	7549.72	8282.37	7550.44	9154.81	9323.57	8902.56	8203.55	12062.3	8278.81	8424.86	6460.64	10324.1	10322.3	8218.67	6979.34
0.56_332.9241m/z		332.924	1	0.556183	0.0714	100 - 9.31	205.635	5.28	177.657	218.41	185.554	203.566	199.483	193.81	203.19	157.474	180.211	191.105	209.415	191.29	196.786	216.416	233.248	257.469	189.533	184.588	182.08	179.906	177.262	168.616	142.67	168.205	138.511	156.402	182.135	173.591	177.363	175.769	140.545	197.089	177.214	171.311	208.049	186.89	169.489	180.161	172.193	151.284	187.363
0.56_338.9561m/z		338.956	1	0.556183	0.0285667	100 - 13	47.8218	22.87	30.8141	35.1188	34.9036	31.5622	43.7198	55.442	35.2007	57.4224	117.077	122.978	10.9495	0	7.83264	51.2996	60.9336	85.9512	50.4851	45.9246	62.756	15.165	16.772	11.7812	5.84089	4.42738	0	49.8496	85.3898	72.5747	58.8307	41.2586	39.4479	31.5807	31.8678	19.2877	54.2014	26.4795	35.5358	13.8357	24.768	26.2912	67.3221
0.56_370.9409n	370.941	353.938	1	0.556183	0.0642667	49.3 - 100 - 11.4	222.645	2.41	195.323	208.471	194.902	204.052	198.727	201.074	202.186	261.763	292.081	341.714	165.704	162.341	155.936	272.893	250.093	300.069	205.279	215.757	236.167	161.637	137.806	111.864	96.7194	101.693	92.1065	213.906	267.798	258.259	254.293	211.461	195.459	183.827	170.639	144.422	228.55	208.809	214.805	137.33	156.232	138.829	277.936
0.56_382.9675m/z		382.968	1	0.556183	0.0714167	100 - 57.5 - 84.2 - 29.3	415.604	6.55	369.391	331.47	304.118	315.753	333.266	341.188	314.409	741.993	720.983	921.73	189.508	175.339	171.37	425.451	495.368	509.631	443.197	397.953	570.457	151.786	169.931	149.368	84.8185	88.3643	92.0153	577.637	480.789	482.878	454.737	435.628	414.46	280.881	290.097	268.935	416.473	393.421	480.227	234.221	247.088	215.694	583.385
0.56_414.9253m/z		414.925	1	0.556183	0.11425	100 - 35.1	982.361	4.91	858.024	900.496	863.937	907.437	1010.13	980.607	1004.73	867.244	949.939	843.39	740.864	744.634	913.068	1096.45	1023.17	1073.21	866.373	681.094	661.042	780.784	866.229	815.201	766.282	787.826	787.025	805.889	855.606	896.733	899.074	935.534	958.292	839.726	825.807	933.499	838.623	860.602	744.771	818.382	813.566	742.488	888.169
0.56_415.9505n	415.951	832.842	1	0.556183	0.128533	100 - 44 - 59.2 - 32.1 - 51.1 - 20.7 - 37.2 - 21	8552.16	4.62	7577.12	8139.67	8276.38	8433.93	8371.58	8658.72	8730.31	8059.98	8617.3	7850.04	7488.52	7933.97	8995.51	9060.72	8676.56	9278.61	8351.7	7391	6987.88	7231.74	8182.25	7390.5	7013.76	7265.04	7334.85	7453.26	8073.38	8279.29	7546.1	7706.4	7972.48	7622.97	7249.53	8463.72	8157.71	8161.77	7419.35	7299.69	7174.29	6761.48	7873.49
0.56_443.9485n	443.948	466.919	1	0.556183	0.0999833	100 - 39.6 - 48.2 - 6.31	1498.46	2.7	1316.14	1409.64	1309.99	1393.21	1362.66	1356.75	1369.99	1717.42	1899.98	1927.25	1024.43	1001.63	1110.72	1792.14	1691.06	1795.51	1315.15	1382.7	1441.1	976.138	1022.51	925.013	868.629	885.385	874.953	1510.91	1521.29	1639.28	1518.06	1362.29	1365.77	1202.05	1177.45	1113.18	1473.04	1368.55	1350.72	1077.1	1113.51	1030.03	1621.85
0.56_451.9446m/z		451.945	1	0.563317	0.0357	82 - 100 - 10.8 - 30.4	66.6577	24.73	40.6587	63.2259	38.3793	41.4673	36.4336	16.4265	17.8031	112.153	135.069	174.595	36.59	37.8984	26.9661	45.7859	62.7145	87.0195	30.2939	64.2619	93.883	48.5762	18.6811	25.3786	21.9901	30.6581	16.0084	69.2012	86.936	65.0072	60.5278	38.2655	17.1883	31.0865	29.402	41.2193	45.7748	36.8146	55.7605	24.8353	32.3169	23.0156	98.4482
0.56_458.9049m/z		458.905	1	0.556183	0.0999667	100 - 20.2 - 19.3 - 2.29	9428.76	14.19	7025.75	7830.77	8414.08	9027.3	10035	10242.4	10706.5	5969.14	6813.23	5036.61	7737.16	8399.9	10637.9	9566.9	7830.08	9259.02	7340.69	5405.81	4075.39	8760.33	9989.44	9232.58	9077.22	9613.62	10519.3	5630.16	6530.02	7373.24	6961.55	7987.71	8323.21	7797.25	7421.21	10568.3	7340.62	7560.27	5470.06	8841.72	8871.31	7502.71	6147.11
0.56_474.8843m/z		474.884	1	0.556183	0.0928333	100 - 8.01 - 6.02 - 0.941	6412.46	13.88	4221.88	5170.49	5752.48	5960.94	6508.88	6588.33	6981.46	2879.76	3284.79	2346	5895.29	6460.78	7896.94	5869.49	4465.3	5506	3978.53	2929.56	1988.45	7436.4	8643.69	7965.88	9153.11	9788.62	10550.4	2929.91	3615.12	4071.42	3836.12	4452.68	4613.8	5374.57	5017.89	7601.26	4266.23	4412.78	2973.15	6220.74	6071.23	5334.59	3190.63
0.56_494.9035n	494.904	512.937	1	0.563317	0.0571167	100 - 46.5	127.02	30.7	143.749	138.335	132.492	87.62	59.9424	75.4718	60.5465	201.586	187.283	239.103	116.341	73.0558	32.785	136.564	194.466	162.575	88.9785	123.146	159.704	66.07	62.1536	61.4936	66.609	46.2609	23.0281	187.777	153.274	121.638	152.482	93.2793	81.4664	116.778	141.269	35.4477	139.984	136.453	193.508	61.8515	64.6915	63.873	171.827
0.56_510.8834n	510.883	528.917	1	0.556183	0.0714167	100 - 37.6 - 40.9	413.843	6	439.76	429.006	412.435	443.655	390.64	402.846	378.56	425.931	463.979	476.464	329.323	316.069	235.662	482.671	510.638	497.699	349.239	355.491	359.647	273.692	305.82	290.553	265.755	229.282	199.804	411.98	472.501	430.173	426.963	354.619	395.586	373.491	351.482	318.367	426.275	385.989	404.292	290.369	290.619	318.742	450.757
0.56_532.3819m/z		532.382	1	0.556183	0.0499833	100	7.2275	132.64	0	6.55835	8.18439	0	0	0	0	0	0	0	7.45104	7.12545	0	0	0	0	0	0	0	38.9435	23.8891	26.4125	43.5405	34.1619	24.0722	0	0	0	0	0	0	6.63783	0	0	0	0	0	0	15.6426	0	0
0.56_543.8905n	543.891	544.898	1	0.556183	0.0642667	100 - 26.3 - 20.6 - 4.89	510.661	3.4	484.426	513.607	515.357	512.864	496.568	473.759	459.009	491.858	473.745	500.473	473.985	461.435	486.72	593.937	588.854	623.226	419.904	431.48	394.688	425.283	466.937	381.133	399.81	377.799	358.824	493.667	513.34	505.144	470.077	432.095	406.003	503.675	499.309	471.305	502.342	444.369	472.958	403.366	419.263	406.115	522.175
0.56_549.9085n	549.908	572.898	1	0.556183	0.11425	100 - 27.7 - 28.5 - 8.57 - 9.06 - 2.08	11657	9.41	9413.62	10534.9	11060.1	11591.3	11786.1	12541.8	12795.1	8132.36	8778.47	6941.48	10056.7	10879.9	12885.3	12449.4	10935.6	12063.3	9007.72	7337.29	5846.94	10594.4	12175.4	11283.7	10919.4	11440	11886.9	7749.41	8891.24	9832.57	9286.56	9954.39	10446.9	10003.5	9808.79	12398.9	9637.47	9871.49	7747.99	10556.3	10384.9	9516.39	8516.51
0.56_555.9107n	555.911	556.918	1	0.556183	0.107117	100 - 37.6 - 42.5 - 19.6 - 24.4	2857.83	3.26	2619.43	2744.1	2682.17	2787.14	2712.03	2953.97	2820.05	3070.6	3268.48	2968.33	2342.74	2437.48	2583.72	3269.15	3230.73	3193.26	2653	2491.24	2457.16	2035.76	2099.32	1900.82	1801.25	1865.63	1829.66	2767.31	2869.99	3019.72	2825.22	2758.99	2804.63	2451	2395.17	2441.83	2717.66	2661.77	2577.92	2254.23	2303.3	2167.11	2893.07
0.56_598.3640m/z		598.364	1	0.556183	0.0285667	100 - 9.63	5.26618	169.53	0	5.25484	0	0	0	0	0	0	0	0	0	0	0	0	0	0	0	0	0	19.5839	24.8929	15.2104	22.507	20.664	35.8217	0	0	0	0	0	0	0	0	0	0	0	0	0	5.80178	0	0
0.56_608.8511m/z		608.851	1	0.556183	0.0714167	100 - 19.2 - 45.1 - 4.1	451.532	7.75	333.041	452.323	440.691	438.962	436.328	382.715	465.96	213.776	236.465	261.334	449.818	453.523	513.445	495.513	410.28	510.123	241.047	317.41	247.533	535.279	581.042	522.041	651.483	680.873	682.375	245.105	315.358	350.695	337.576	285.968	283.517	459.132	438.018	453.325	352.843	300.156	272.055	424.732	418.312	372.714	335.719
0.56_623.3844n	623.384	646.374	1	0.556183	0.0642667	100 - 50.8 - 15.2 - 1.4	335.495	11.01	231.108	324.211	284.131	265.016	377.271	338.665	326.145	137.771	122.853	111.234	338.7	291.133	255.339	302.884	269.167	344.779	180.527	116.741	50.5332	428.224	538.266	416.004	536.996	546.78	583.718	169.507	176.802	219.107	229.678	255.066	216.445	292.78	296.673	405.437	239.116	223.311	135.026	338.848	316.137	281.502	176.202
0.56_631.4014m/z		631.401	1	0.563317	0.0357	100	14.4051	34.76	7.6374	18.8353	11.8844	16.7545	9.31346	9.10283	10.8437	12.233	0	16.3015	3.45158	0	0	12.9137	27.8117	4.79959	19.5197	4.5704	7.98223	5.08572	0	0	0	6.24459	0	12.5229	10.6834	10.3544	17.6575	11.1039	17.2553	20.7593	12.8958	17.4978	13.6067	13.026	12.163	5.52581	0	18.0983	20.2047
0.56_638.3826m/z		638.383	1	0.556183	0.0499833	100 - 86.5 - 38.3 - 5.15	171.982	10.15	133.278	174.988	156.372	149.082	181.597	165.069	156.403	77.7878	80.1148	85.3987	127.138	68.0861	92.3516	188.507	165.975	203.337	101.003	59.5003	40.0802	111.954	144.521	80.3129	79.0242	44.6223	64.737	130.761	122.738	129.077	131.234	140.236	100.902	160.471	151.529	143.721	127.847	110.958	99.2635	122.402	192.025	133.319	127.719
0.56_642.8886m/z		642.889	1	0.563317	0.135683	100 - 39.6	681.448	3.08	669.47	650.555	645.667	637.429	631.987	673.825	618.314	820.619	832.85	842.607	528.381	529.897	566.291	757.678	824.011	808.429	723.245	714.275	760.415	483.661	528.578	452.023	429.596	446.962	384.016	782.557	730.449	775.004	669.501	657.632	680.246	625.105	587.73	612.883	703.547	716.597	731.146	495.599	501.498	533.367	776.107
0.56_646.8765m/z		646.876	1	0.556183	0.107117	100 - 34.7 - 50.8 - 11.4	1285.32	3.24	1111.92	1262.45	1282.54	1287.64	1272.54	1304.99	1283.33	1012.7	1162.95	1081.91	1263.81	1246.17	1401.4	1383.8	1290.14	1427.64	1173.52	1133.43	1098.87	1108.02	1257	1097.54	1137.29	1123.24	1132.9	1048.31	1133.41	1153.76	1098.7	1000.83	973.386	1182.55	1155.95	1207.02	1181.59	1133.94	1050.13	1149.76	1102.07	1043.49	1158.89
0.56_668.8590n	668.859	686.893	1	0.556183	0.135683	100 - 44.7 - 32.7 - 18.4 - 27.4 - 9.74 - 11.3 - 4.15	5061.13	3.59	4427.82	4859.49	4938.12	5060.4	4982.21	5222.94	5179.21	4559.66	4871.8	4435.99	3889.57	4036.38	4306.05	5594.09	5364.13	5549.85	4424.65	4293.73	3913.56	4271.7	4466.12	4182.55	4214.02	4264.79	4387.85	4272.24	4865	5080.31	4526.32	4475.81	4602.96	4638.14	4487.45	4835.65	4958.4	4793.3	4325.1	4476.38	4399.45	4144.99	4761.11
0.56_674.8876m/z		674.888	1	0.556183	0.0714167	100 - 46.4 - 52.3 - 15	935.196	2.67	802.31	926.751	909.252	918.53	833.55	928.298	913.426	759.751	837.786	785.46	843.003	823.721	859.714	1043.76	1038.7	1007.62	679.243	756.001	735.428	798.515	855.464	753.882	773.061	830.062	814.84	781.057	901.781	920.699	819.63	717.599	706.078	918.775	846.751	795.29	866.346	797.802	785.887	789.209	798.666	736.559	879.059
0.56_679.8840n	679.884	702.873	1	0.556183	0.1214	100 - 37.8 - 42.4 - 15.3 - 14.9 - 5.52 - 11 - 4.55	7826.87	7.77	6170.51	7315.54	7683.18	7831.89	7701.85	8036.5	8387.28	5377.28	5829.53	4844.76	6779.57	7271.21	7993.44	8348.7	7387.18	8050.33	5898.79	5484.14	4573.61	7457.25	8340	7489.77	7866.13	8354.8	8419.84	5315.08	6327.55	6598.15	6285.41	6156.03	6435.3	7057.94	6771.17	8012.74	6715.22	6608.35	5289.61	7123.78	6945.42	6568.52	5884.13
0.56_680.3804n	680.38	703.37	1	0.556183	0.0642667	100 - 43.3 - 17.8 - 2.8	453.722	10.61	288.749	407.847	399.186	474.576	454.104	462.955	336.024	296.739	243.902	247.792	270.458	316.248	310.26	522.044	440.688	508.35	189.684	186.547	103.772	367.821	474.205	402.07	384.744	449.25	442.642	237.636	353.123	351.366	350.559	407.91	333.19	378.39	407.473	471.073	372.327	385.826	269.99	329.671	357.559	383.314	233.371
0.56_696.3579n	696.358	697.365	1	0.556183	0.07855	100 - 15.5	131.311	14.36	135.221	123.984	113.609	92.7444	86.1712	140.113	132.6	44.4466	75.0295	54.7383	56.7187	46.7567	53.782	156.037	160.932	175.55	74.748	77.0846	49.3648	119.889	113.106	124.773	88.0608	88.8813	80.5986	92.5093	111.84	128.998	103.733	121.391	128.622	111.292	186.956	93.6482	74.8459	88.8184	79.3631	100.593	122.922	70.9949	97.6038
0.56_696.3817m/z		696.382	1	0.563317	0.0571167	100	47.412	23.66	36.2785	45.5687	31.2582	56.2166	33.6784	28.6085	37.9785	41.6012	24.0404	21.4754	20.3243	23.8539	32.2405	50.6605	53.4889	75.7378	28.538	38.5795	29.5154	10.1373	23.7031	5.78661	12.2278	8.75334	10.8676	36.4349	36.0393	43.7651	29.8684	45.5931	37.868	32.1393	34.8084	31.5584	50.4074	53.9419	16.7474	14.4224	40.6104	31.7953	46.8862
0.56_711.3599m/z		711.36	1	0.556183	0.0642667	100 - 72.9 - 23.1 - 0.817	326.797	13.91	224.859	296.719	335.839	354.439	377.862	348.881	336.957	140.707	129.927	115.05	272.564	293.633	346.216	349.788	323.712	341.328	144.851	141.3	65.9171	366.76	449.247	394.658	436.263	459.283	451.331	151.534	199.991	183.631	215.57	213.485	246.327	295.396	275.21	340.344	243.551	229.288	127.482	299.782	301.967	291.561	155.809
0.56_712.3816n	712.382	754.36	1	0.556183	0.0714	100 - 46.6 - 8.2	191.795	9.55	137.562	204.22	188.219	138.211	181.037	124.787	107.593	110.854	125.236	114.052	73.3185	90.0662	100.232	216.616	225.511	211.113	61.7088	105.004	68.075	131.454	161.502	157.761	125.101	112.093	72.799	159.826	118.318	155.161	181.131	147.444	121.913	129.275	169.7	95.5791	141.369	117.151	142.108	103.838	154.806	150.134	171.028
0.56_715.3626n	715.363	716.37	1	0.563317	0.0428333	100 - 37.7	29.7875	51.98	33.701	16.1035	14.4953	25.6751	0	23.0693	0	70.5762	42.3227	65.2392	0	0	0	8.22751	62.4634	56.5263	17.8933	4.1001	28.7292	14.927	5.34057	4.29058	0	4.35849	6.00312	47.8603	45.5654	18.6577	35.612	29.6384	45.4329	19.6048	13.7773	0	44.996	42.392	18.4583	0	14.9258	0	75.563
0.56_723.3781n	723.378	762.353	1	0.556183	0.07855	100 - 38.2 - 8.42	142.516	20.46	157.004	157.512	81.4142	133.749	120.453	81.887	33.8619	112.422	35.8091	66.0529	64.969	71.0754	43.7256	119.582	157.416	173.528	40.1402	78.6632	56.7592	150.829	135.808	122.879	121.322	191.451	99.5591	93.3466	99.0313	91.8831	137.862	104.523	88.0185	145.988	93.1193	107.774	153.516	48.4286	83.9598	83.3104	92.5104	132.455	111.339
0.56_726.8390m/z		726.839	1	0.556183	0.135683	100 - 43.4	1091.94	5.08	943.43	1048.05	1037.11	1053.53	1036.53	1023.97	1122.86	929.361	923.359	819.491	974.664	992.692	1157.71	1096.77	1045.55	1070.52	951.762	825.566	804.955	1133.03	1297.48	1199.69	1326.74	1356.51	1382.96	871.288	982.296	957.073	821.985	866.472	927.272	1020.69	952.719	1171.99	987.267	1008.36	909.2	999.429	996.68	903.549	882.217
0.56_739.3730m/z		739.373	1	0.556183	0.0714	100 - 54.6 - 14.7	48.2339	45.43	72.4771	31.7722	59.1369	33.5482	38.7763	21.9082	8.65572	64.1603	41.4212	57.5243	3.4087	20.5782	0	76.6465	79.6003	57.4428	8.16426	13.7991	53.0556	16.5622	18.9111	21.5034	11.7328	26.6877	26.0485	70.274	50.9194	60.4692	58.5935	38.5291	42.5996	30.5308	61.9853	17.2099	39.4675	18.1365	53.2123	5.76968	18.3794	17.0247	53.1245
0.56_745.3668n	745.367	768.356	1	0.556183	0.0856833	100 - 67.2 - 25.4 - 4.1	582.118	12.06	520.86	550.369	634.032	578.61	448.194	447.057	469.711	331.983	200.438	277.97	449.605	366.19	357.976	695.441	514.665	582.468	148.489	259.67	173.287	681.963	762.251	653.5	788.675	781.768	696.288	306.385	395.119	345.648	481.878	382.05	309.666	558.913	568.443	480.071	403.4	365.398	252.015	444.459	431.654	431.086	331.904
0.56_760.3749n	760.375	761.366	1	0.556183	0.0571167	100	65.0068	26.85	65.86	81.8369	44.2998	55.2192	22.9238	39.3378	39.7017	66.281	76.239	29.1684	26.172	31.5345	0	90.759	116.413	84.8016	22.1348	29.2282	35.7892	23.9255	17.7381	47.4051	34.5478	25.3432	19.287	70.1799	41.917	52.4051	97.0621	75.3172	49.3048	53.7978	33.7387	34.7333	50.8553	42.1823	54.2156	32.3764	29.7934	65.3665	69.7341
0.56_761.1688n	761.169	800.171	1	0.563317	0.0357	100 - 46.6 - 31.2	37.8663	189.75	0	0	0	0	0	14.5956	0	0	0	0	0	0	0	13.4153	0	7.65622	0	0	0	76.2769	69.1975	35.0156	144.362	178.334	234.908	0	0	0	0	0	0	10.3907	0	0	0	0	0	10.2552	0	0	0
0.56_775.1824n	775.182	839.167	1	0.563317	0.0357	100 - 23.6	19.6065	158.51	0	0	0	11.1709	0	0	0	0	0	0	0	0	0	13.5616	0	0	0	0	0	28.0358	48.1502	41.7638	77.6614	84.7817	118.101	0	0	0	0	0	0	0	0	13.5534	0	0	0	10.2547	0	0	0
0.56_788.8402m/z		788.84	1	0.563317	0.128533	100 - 58	1322.61	3.36	1249	1262.78	1339.19	1311.49	1332.29	1325.17	1383.62	1249.99	1171.64	1143.61	1233.57	1203.28	1303.88	1467.73	1407.18	1425.43	1228.65	1115.08	1052.06	1157.09	1278.88	1165.21	1135.37	1190.38	1129.63	1241.36	1215.78	1248.48	1168.98	1204.46	1225.62	1236.56	1189.79	1311.65	1312.27	1284.64	1210.59	1182.85	1117.17	1036.48	1193.3
0.56_806.1694m/z		806.169	1	0.556183	0.02855	100	9.81929	217.19	0	0	0	0	0	0	0	0	0	0	0	0	0	0	0	0	0	0	0	0	33.6292	9.95067	36.9359	41.7469	68.6066	0	0	0	0	0	0	0	0	0	0	0	0	0	0	0	0
0.56_810.3511n	810.351	833.344	1	0.556183	0.107117	100 - 78.3 - 45.2 - 14.7	465.964	15.46	448.589	539.674	518.658	433.284	365.179	446.703	358.902	320.984	267.599	242.189	336.949	308.954	230.49	570.568	604.059	633.03	160.419	295.756	201.114	535.289	497.139	432.69	426.571	465.366	464.199	329.922	447.086	350.672	459.39	232.549	255.253	479.629	491.788	330.765	391.149	393.585	299.245	315.137	298.674	342.272	444.999
0.56_817.8352n	817.835	818.842	1	0.556183	0.128533	100 - 62.3	3017.76	4.79	2720.18	2949.27	2913.46	2948.36	2877.67	3148.11	3126.81	2547.96	2623.58	2387.28	3023.14	3109.36	3457.3	3258.25	2988	3191.35	2974.75	2744.65	2447.52	2645.93	3023.1	2744.75	2723.74	2813.62	2729.31	2498.46	2687.4	2730.11	2465.58	2579.86	2555.89	2711.93	2592.4	3119.59	2801.08	2900.85	2548.78	2679.52	2567.51	2485.45	2604.45
0.56_819.3532m/z		819.353	1	0.556183	0.0856833	100 - 60.3 - 60.8	179.231	17.75	245.577	219.545	183.325	154.465	153.489	82.976	103.318	107.266	58.2947	113.72	151.285	99.0565	47.818	248.166	189.479	185.985	54.871	112.162	109.996	129.411	217.426	140.823	176.261	139.999	150.036	113.994	170.625	150.552	136.144	95.9517	92.254	173.448	198.073	71.6043	91.2793	65.9838	124.622	68.1352	85.9925	112.172	121.664
0.56_827.3410m/z		827.341	1	0.556183	0.11425	100 - 32.3	135.925	17.29	122.233	142.793	104.261	140.952	90.7631	75.1993	13.4452	68.9262	52.6732	56.085	189.011	88.9929	49.4307	113.971	151.35	165.448	35.4531	18.6483	95.6564	124.293	194.893	163.342	233.428	149.71	143.186	69.1316	136.014	70.7226	107.604	45.1105	47.593	190.584	152.974	123.351	92.9057	32.4531	82.4095	57.7212	86.0356	105.153	105.764
0.56_841.3319m/z		841.332	1	0.556183	0.0428333	100 - 51.1 - 7.13	169.362	25.84	88.4912	182.347	195.262	178.024	153.883	82.2255	82.168	46.6957	36.5765	12.0495	170.844	158.917	113.429	133.481	155.533	210.669	28.393	74.1479	16.0513	245.925	250.173	250.817	344.487	302.072	306.74	80.3658	47.9485	75.8116	76.7644	47.7802	66.115	181.06	197.261	203.141	107.652	59.2393	42.6028	127.958	134.922	154.971	42.192
0.56_914.3138m/z		914.314	1	0.563317	0.0357	100	18.5929	27.93	0	18.3572	11.2393	4.80084	6.55258	11.5646	8.15737	0	0	8.01577	40.975	13.686	13.3289	23.2332	0	0	0	13.4791	4.60051	26.8398	53.5756	41.1584	80.5323	88.1175	87.4258	0	0	0	0	0	0	7.99346	11.2435	0	3.58152	0	0	8.68019	5.69637	9.05725	0
0.57_130.0995m/z		130.1	1	0.57045	0.0642667	100 - 0.757	197.143	2.45	194.982	187.552	188.096	179.016	188.715	200.747	208.039	179.045	206.535	184.397	218.344	202.55	220.303	199.727	213.885	221.048	197.885	203.378	221.801	128.531	130.465	130.486	112.713	118.038	124.189	223.142	218.503	211.397	166.364	160.108	155.744	198.664	184.805	197.541	264.012	263.929	286.048	204.074	192.603	187.548	210.484
0.57_283.0896m/z		283.09	1	0.57045	0.0571167	100 - 44.7 - 11.3	108.381	15.88	124.036	88.5593	89.0841	85.766	83.0989	68.024	72.3335	183.926	142.999	210.108	57.8609	84.981	23.0136	113.379	128.191	112.871	105.791	112.484	179.083	56.4741	69.5373	45.0144	29.3855	36.6547	27.4856	179.86	140.859	152.1	99.2526	65.425	81.3886	77.3162	69.7381	55.8628	146.169	157.771	187.349	54.0929	100.5	78.1753	142.008
0.57_285.0559m/z		285.056	1	0.57045	0.0357	100 - 6.92	26.8504	52.49	30.6136	23.558	12.432	17.2306	6.26319	0	16.0131	60.8362	41.156	68.7605	17.8368	12.8787	27.0786	14.6458	22.751	0	0	10.364	29.643	4.81924	16.7875	3.99454	8.12453	0	6.35034	36.8303	29.1013	35.1781	0	1.99835	10.7404	5.60389	10.4783	8.83003	27.4801	31.2136	46.8937	7.56218	0.0784409	0	36.2533
0.57_299.0708m/z		299.071	1	0.57045	0.0714	100 - 87.6 - 40.6	607.815	1.54	614.252	614.539	590.778	601.218	601.984	557.139	546.256	586.569	551.71	617.294	611.07	567.26	677.363	630.825	678.707	667.444	696.767	598.659	631.421	451.15	458.042	358.065	341.045	386.378	356.799	657.704	697.428	681.265	537.861	538.219	544.793	523.965	512.562	496.018	782.708	713.359	768.672	536.275	580.981	524.28	643.272
0.57_308.2489m/z		308.249	1	0.57045	0.0928333	100	147.197	4.31	123.431	135.583	121.722	133.115	135.237	127.861	131.901	147.172	156.27	151.945	99.8023	95.1275	67.0447	245.183	239.96	249.93	36.0682	62.5015	38.035	144.309	141.106	134.564	92.279	104.842	85.0077	123.507	138.469	127.403	120.389	119.605	137.163	148.158	138.858	160.915	92.0491	103.445	103.552	70.7823	68.3306	71.9888	150.863
0.57_350.0642n	350.064	315.05	1	0.57045	0.0499833	100 - 28.6	334.025	5.34	356.259	368.148	304.744	310.338	326.783	263.974	333.362	260.443	223.399	269.938	397.068	363.313	387.851	310.045	361.534	341.105	330.85	247.747	273.203	274.505	321.858	287.794	238.577	249.679	258.684	365.064	379.92	327.06	262.774	290.165	256.858	357.503	346.865	333.756	434.369	429.187	420.264	364.039	383.361	333.891	346.771
0.57_390.0739n	390.074	413.063	1	0.57045	0.04285	100 - 25.7 - 25.8 - 1.89 - 0.406	698.82	8.68	567.368	638.484	637.3	690.175	746.876	729.586	690.057	567.243	577.788	490.429	572.139	634.76	770.414	687.775	665.638	710.033	755.762	613.106	483.99	438.142	511.468	457.853	391.98	384.955	403.703	632.747	675.609	730.794	555.784	611.056	580.767	626.076	591.619	711.922	901.751	898.249	783.502	782.2	803.946	677.315	589.638
0.57_413.3061m/z		413.306	1	0.57045	0.02855	100	11.3238	66.24	27.558	15.4686	9.18771	22.3274	4.72481	0	0	0	9.34184	5.54937	11.8461	8.43383	0	0	14.6409	0	0	6.79895	0	5.5499	7.90369	7.29355	7.3479	12.2567	6.03168	12.2134	18.3138	7.08558	7.8097	6.84641	0	0	12.9162	0	15.332	9.25751	8.554	10.2583	9.1616	0	12.5155
0.57_445.0220m/z		445.022	1	0.57045	0.0428333	100 - 3.6	133.102	13.18	95.075	125.313	129.787	112.483	158.051	137.909	136.061	19.0526	20.3464	9.59773	148.524	159.915	168.601	113.781	107.179	132.48	106.867	58.7811	21.2283	124.74	163.022	139.618	143.411	137.457	149.256	58.5722	69.6279	73.4805	76.8648	102.609	85.5339	144.364	138.364	185.136	127.667	127.114	74.1683	166.799	191.355	161.861	72.0855
0.57_460.0830n	460.083	499.053	1	0.57045	0.0357	100 - 32.4 - 43.9 - 4.54	90.7691	16.82	70.0829	64.3122	69.1325	71.6291	45.7204	43.3161	60.9967	155.253	127.396	188.299	23.6028	24.1758	3.69107	83.9285	113.081	110.489	83.3843	103.314	145.493	24.8034	17.553	7.97278	7.8878	4.1531	6.59796	159.145	161.904	141.544	83.8985	60.1956	32.059	54.8309	70.2474	54.1649	170.312	142.19	212.406	42.8551	63.6445	72.5985	141.53
0.57_520.0440n	520.044	543.033	1	0.57045	0.04285	100 - 26.1 - 23.5 - 1.49	449.785	6.26	379.334	428.449	433.765	453.168	426.13	435.621	465.047	276.112	322.905	209.517	371.468	403.214	415.772	455.146	411.059	442.94	368.637	368.08	241.649	294.466	337.279	317.769	272.634	271.853	288.861	351.988	447.832	450.681	409.956	368.173	371.803	394.532	378.866	461.347	613.714	605.921	487.174	470.2	535.195	480.144	366.084
0.57_527.0502m/z		527.05	1	0.57045	0.0142667	100 - 36.2 - 49.2	40.4673	21.62	40.103	28.2476	33.8141	27.8507	38.8159	20.3765	33.5746	68.6545	67.488	78.6385	18.5492	12.9097	28.4096	58.9082	38.512	53.1132	52.8687	43.9938	65.0886	4.09107	15.7851	0	5.84842	0	0	59.4718	56.1466	67.7633	50.8873	21.5137	26.1502	49.1892	28.2919	12.9069	68.6596	57.2655	79.0514	32.7445	36.8715	27.5648	62.3356
0.57_613.0420m/z		613.042	1	0.57045	0.0214167	100 - 41	13.0764	126.85	0	5.02199	0.130067	0.56237	1.485	0	1.02077	40.1067	32.1315	52.9343	0	0.283102	0.417205	7.55211	0	5.22212	8.89275	24.4417	23.285	0.879653	0	0	0	0	0	30.8851	20.7923	18.4789	5.47601	0	0	0	0	0	24.7757	31.3496	38.4092	0.579218	0.306065	0.0108703	18.1809
0.57_613.8822m/z		613.882	1	0.57045	0.0499833	100	49.3107	21.52	51.0962	40.5378	58.5141	43.7042	31.6466	26.3349	41.9606	56.6939	39.8925	61.2792	26.6107	14.073	22.759	54.184	84.0163	71.259	29.0443	31.5744	52.287	43.2678	32.802	39.9632	37.9854	42.6222	30.1933	49.6027	63.6524	62.0963	41.5176	51.9816	16.2324	56.7361	45.7202	22.6067	37.4202	23.936	54.2797	22.1445	28.5437	49.8053	69.5681
0.57_657.0204m/z		657.02	1	0.57045	0.02855	100 - 36.8	37.1327	62.53	24.2203	21.4944	13.8946	34.3691	1.39562	7.36908	27.5006	81.2947	39.1826	69.2963	5.33076	0.327491	6.89095	12.6713	27.5076	32.1093	32.4101	33.6612	58.036	0.015075	0	0	0.262354	0	0	72.1165	57.8459	52.3392	34.5071	28.0157	24.6193	13.8934	15.9106	0	74.1847	88.844	94.452	19.4909	11.3725	10.3452	75.6808
0.58_84.0894m/z		84.0894	1	0.5776	0.0499833	100	70.191	5.63	73.3588	67.363	64.4466	68.1943	63.2052	59.2907	73.7724	71.4294	58.613	66.5268	72.6523	63.8038	79.9606	66.759	78.5591	68.4511	87.1406	70.2462	76.9656	42.9808	53.3497	48.8051	37.6936	44.1088	43.8178	84.5191	71.2483	71.9766	59.2773	64.5493	64.073	63.1985	72.1971	72.9229	90.1003	105.321	107.862	64.4045	70.9791	62.5441	75.3851
0.58_156.0578m/z		156.058	1	0.5776	0.0357	100	56.3086	9.95	50.677	39.2259	48.7154	41.6341	40.6688	49.0586	46.3492	62.8185	46.0479	56.7639	68.8642	69.8793	84.3839	52.1702	41.9794	40.4797	85.8833	70.6906	64.6553	29.0948	35.7592	35.1591	20.8055	24.3722	22.1681	47.9744	45.9713	42.1689	33.9469	42.6689	49.1654	34.7234	33.6305	43.2277	50.1146	48.2061	49.3415	34.6527	28.0557	29.1412	42.2501
0.58_204.9778m/z		204.978	1	0.584733	0.04285	100 - 9.2 - 7.18	165.401	5.57	146.534	140.926	142.498	153.569	117.794	132.962	139.933	210.36	200.664	206.646	133.405	118.253	127.108	155.226	167.787	155.647	108.095	88.5071	127.346	139.323	154.186	152.142	143.648	153.555	137.86	193.655	168.374	155.193	152.774	161.117	179.145	138.111	146.06	146.269	157.916	158.682	171.652	126.181	126.692	111.767	177.932
0.58_220.9576m/z		220.958	1	0.584733	0.0642833	100 - 2.79 - 4.55	916.028	8.9	765.24	820.413	836.897	866.87	883.217	953.744	991.155	505.247	503.246	378.307	903.835	945.881	1093.16	815.406	715.288	763.9	552.726	441.974	305.546	1055.89	1157.7	1114.16	1146.45	1199.44	1253.26	594.938	648.589	644.406	670.337	744.641	795.705	843.268	809.494	1055.62	682.991	770.461	583.086	820.079	829.269	757.689	636.809
0.58_231.0834m/z		231.083	1	0.5776	0.0214333	100	20.5538	22.59	31.6804	23.8981	18.7134	11.0236	14.4176	16.7931	16.7957	14.9753	0	6.04441	19.7392	11.1949	20.576	22.3959	22.5304	16.7198	33.5037	14.8473	10.0254	18.0806	24.6558	22.4578	13.3176	13.3379	6.18262	25.3954	14.2229	14.2574	7.16054	27.8045	19.3691	20.0355	24.5366	33.7418	18.0064	37.228	33.7112	20.8002	8.82707	15.5379	14.1567
0.58_237.0932m/z		237.093	1	0.584733	0.04285	100 - 10.9 - 7.68	80.9424	18.48	90.005	65.3285	77.8225	55.3905	51.3804	49.1653	48.1453	82.2083	76.4733	117.345	51.6146	48.5522	39.6418	53.7808	72.2556	66.9805	40.4029	50.7404	94.9237	40.8046	42.3824	44.5949	41.0734	35.7127	39.8554	128.105	114.468	99.613	68.3012	58.4306	56.1892	63.8396	64.2563	50.0481	125.85	126.246	142.148	58.0356	62.6914	74.0499	100.805
0.58_253.0726m/z		253.073	1	0.584733	0.04285	100 - 1.69	106.975	4.56	98.2945	107.653	87.6664	96.2469	88.8861	101.966	103.702	71.6124	65.5237	77.1755	94.624	92.2202	124.334	92.5651	91.6484	95.4054	88.6306	82.7089	79.2561	79.399	84.0498	77.282	72.1106	77.586	78.3184	94.393	106.525	112.103	99.0525	85.7189	88.8165	98.3755	94.5745	106.007	128.46	134.75	133.606	109.265	117.946	102.89	97.6638
0.58_265.9480n	265.948	532.913	1	0.5776	0.0499833	100 - 13.3 - 7.14	407.617	5.22	381.688	411.191	378.622	383.938	428.615	384.087	419.071	318.402	268.752	237.703	424.299	439.035	501.35	459.155	411.202	461.759	287.69	257.941	219.151	381.034	444.067	391.346	377.434	379.929	349.643	322.191	320.149	332.087	335.641	346.627	375.32	385.475	365.206	408.84	295.716	351.459	320.728	332.019	326.322	300.464	325.048
0.58_271.9450n	271.945	272.973	1	0.584733	0.11425	100 - 11.9 - 54.4 - 0.326	1550.16	13.46	1027.72	1230.39	1319.35	1367.21	1460.72	1364.66	1602.51	1663.56	1733.01	1522.7	1515.5	2007.23	2379.26	1413.36	1126.77	1385.84	2186.63	1886.69	1298.45	976.878	1134.11	1022.43	816.205	833.602	851.818	1169.99	1321.25	1455.31	1292.5	1218.83	1221.5	1021.31	940.318	1221.73	1410.56	1421.52	1088.68	1076.41	1121.13	1023.13	1246.59
0.58_288.9521m/z		288.952	1	0.584733	0.128533	100 - 6.43 - 5.94 - 0.236 - 0.205	3088.86	10.66	2442.12	2684.29	2769.66	2876.99	3036.39	3229.26	3319.66	2006.19	2246.28	1752.07	3073.24	3054.83	3914.96	2711.77	2427.3	2688.5	2077.77	1667.51	1437.66	3273.58	3584.99	3373.37	3450.87	3668.69	3847.28	1981.88	2268.75	2403.65	2278.1	2560.4	2701.58	2704.19	2584.02	3391.36	2351.11	2464.02	1976.89	2830.73	2827.67	2417.01	2152.56
0.58_298.0775n	298.078	321.067	1	0.584733	0.04285	100 - 2.52	244.374	4.01	215.169	237.237	221.319	236.855	220.797	231.275	236.271	195.451	254.983	290.842	208.159	201.407	237.716	213.144	257.081	229.747	241.687	252.935	323.317	146.408	156.199	167.427	131.674	119.754	133.477	264.233	275.255	273.789	199.858	200.916	196.427	232.002	234.92	221.013	311.277	302.447	307.815	265.94	270.808	243.777	263.892
0.58_305.0875m/z		305.088	1	0.584733	0.0357167	100 - 7.86 - 2.68	87.0195	16.16	90.0082	85.8648	66.1724	80.2487	80.4787	57.3249	49.9033	106.633	97.9866	121.332	38.1359	27.6838	62.8142	76.391	76.687	77.1905	45.5672	53.368	87.3425	22.9168	78.3449	33.5278	50.1579	43.5631	26.7865	102.963	113.768	110.139	76.6677	65.8473	71.5599	81.7696	63.8664	92.3979	123.179	122.025	160.603	74.9848	80.4505	68.5195	105.584
0.58_306.9252m/z		306.925	1	0.584733	0.04285	100 - 3.47 - 2.48	356.796	9.94	262.857	329.205	311.726	317.116	339.285	351.201	360.189	311.953	325.778	271.35	369.005	375.974	429.424	358.063	298.902	365.877	395.086	330.755	261.542	246.515	286.832	269.4	184.252	196.383	205.463	270.732	316.141	317.488	280.592	280.174	327.959	275.429	258.088	319.466	297.713	325.08	241.796	282.278	290.765	245.155	286.788
0.58_317.9487n	317.949	282.935	1	0.5776	0.0499833	100 - 6.02 - 5.48 - 0.471	519.609	6.31	433.607	467.178	473.478	519.826	520.649	483.272	489.323	402.655	394.941	397.336	475.739	454.029	572.62	507.667	469.755	566.58	317.827	286.211	251.097	557.328	581.376	529.558	575.132	585.625	570.815	355.106	394.182	411.598	404.218	447.883	436.807	452.665	467.276	543.303	427.465	397.943	373.119	450.626	450.951	391.183	404.477
0.58_334.9494m/z		334.949	1	0.5776	0.0499833	100 - 16.4 - 28.6 - 5.06 - 6.66 - 1.02	537.114	4.55	518.417	494.487	455.451	489.355	508.087	517.618	516.379	669.633	573.861	562.614	421.032	425.934	514.144	484.275	511.347	563.709	469.961	362.131	400.922	421.985	495.536	463.617	401.122	428.406	442.546	560.838	530.936	516.139	483.694	558.552	529.226	447.298	436.747	512.507	508.635	528.543	485.098	413.079	421.854	375.616	512.333
0.58_339.9415n	339.942	304.928	1	0.584733	0.107117	100 - 5.66 - 0.17	2921.87	12.39	2145.49	2524.66	2662.84	2801	2834.36	3147.21	3263.74	2125.45	2390.66	1795.65	3087.68	3226.78	4100.02	2761.4	2321.78	2755.44	3099.25	2444.78	1847.13	2161.44	2425.61	2306.6	1651.41	1714.89	1823.99	1915.66	2287.48	2402.06	2188.8	2468.27	2549.13	2294.75	2096.92	2920.1	2413.68	2505.27	1845.93	2435.66	2487.19	2135.93	2154.87
0.58_350.0937n	350.094	389.062	1	0.584733	0.05	100 - 12.4 - 7.81	572.484	5.11	441.523	517.565	532.862	572.975	600.237	581.088	594.177	510.56	608.134	579.114	469.439	511.631	580.936	469.978	482.967	532.116	473.698	455.269	485.543	447.392	484.037	455.912	413.585	403.869	417.276	567.156	606.167	651.422	509.466	505.463	514.078	537.384	492.44	608.954	746.909	772.669	674.315	670.632	668.11	551.955	541.013
0.58_351.0240m/z		351.024	1	0.5776	0.0571167	100 - 10.3 - 36.2 - 1.35	168.916	2.75	124.728	168.725	172.68	161.814	160.949	112.172	148.974	161.326	243.588	245.184	175.852	167.786	189.393	136.027	154.386	150.528	135.187	192.893	247.421	108.71	121.566	103.887	81.3927	98.2439	108.987	152.767	192.286	198.129	148.87	116.338	93.77	158.473	143.563	119.187	219.189	150.413	138.46	132.555	131.304	133.597	179.013
0.58_366.9045m/z		366.904	1	0.584733	0.0285667	100	128.512	11.14	101.008	108.055	100.08	122.092	131.209	124.302	127.338	62.4293	46.3495	16.2018	91.0867	98.7911	135.218	126.834	89.557	123.937	156.769	66.7229	23.3615	87.995	127.577	114.438	65.7116	74.5777	90.7764	59.6054	77.0159	78.7885	83.1267	128.059	134.124	85.6511	81.4342	141.62	75.9946	113.844	56.9508	96.7257	103.687	83.8386	73.1244
0.58_367.0650m/z		367.065	1	0.5776	0.0357	100 - 17 - 17.1	197.068	2.25	179.878	172.479	158.863	159.359	147.34	199.929	156.073	216.445	221.36	241.912	141.56	135.707	165.38	168.063	191.388	218.638	155.237	212.582	256.349	131.128	130.31	124.44	103.037	119.156	112.992	231.153	261.026	240.561	185.015	178.993	158.581	173.803	172.414	174.403	281.069	282.287	281.527	207.384	182.851	187.426	219.419
0.58_373.9481n	373.948	356.945	1	0.584733	0.0928333	100 - 8 - 8.02	425.699	6.97	370.038	386.779	399.442	412.946	454.376	410.018	436.012	404.731	422.32	398.455	415.958	413.825	514.759	425.62	382.914	439.758	350.442	303.071	317.209	439.807	465.593	431.478	411.079	447.484	437.799	363.697	390.967	386.403	352.53	361.223	356.285	375.781	352.06	430.919	388.84	366.676	361.455	376.439	379.165	322.441	373.877
0.58_375.2531m/z		375.253	1	0.584733	0.0357167	100	54.6284	27.59	28.0172	40.1024	39.1898	36.1992	43.0729	43.6362	65.9608	73.5859	48.1962	41.3514	44.2809	79.3237	100.555	54.934	29.1044	57.6524	104.135	55.3187	26.9576	25.7938	39.7133	38.5239	19.3116	10.7849	14.1494	25.7548	46.7332	40.1084	42.8321	40.9517	29.4835	28.1929	16.3153	43.7077	48.5847	52.415	24.5573	19.6806	28.247	30.8215	43.3941
0.58_383.0436m/z		383.044	1	0.584733	0.0214167	100 - 4.46 - 0.323	123.702	15.93	71.8835	127.247	107.973	111.088	142.414	128.36	130.028	52.1732	55.2143	49.8643	117.743	116.408	151.886	113.034	101.074	108.547	116.616	72.7419	43.4619	112.121	104.893	84.8116	99.9756	107.647	101.869	54.8227	108.036	110.808	95.3033	79.0571	90.2584	126.675	90.5097	118.169	144.137	129.373	80.0666	144.915	155.664	105.238	77.3326
0.58_385.9427n	385.943	350.929	1	0.5776	0.0499833	100 - 15.7 - 23.9 - 4.73	992.81	9.31	797.684	892.289	848.52	906.01	991.486	1001.85	1029.52	689.242	593.974	493.594	923.161	882.108	1063.81	946.971	839.431	1001.84	703.656	491.924	408.934	1077.97	1049.17	992.141	1163.35	1181.61	1257.08	668.345	719.622	696.107	741.076	879.519	838.368	919.59	825.343	1044.61	710.972	752.878	589.753	903.046	893.274	758.81	698.018
0.58_385.9722n	385.972	424.94	1	0.584733	0.0571333	100 - 11.2 - 17.2 - 2.28 - 2.08	1357.69	8.31	1147.8	1185.38	1206.56	1230.03	1334.97	1353.81	1437.2	1343.71	1315.25	1162.42	1408.24	1554.67	1755.65	1185.14	1051.97	1163.49	1013.47	827.231	923.005	1395.89	1630.44	1472.56	1335.69	1452.84	1534.54	1207.31	1158.85	1183.64	1095.41	1236.19	1260.11	1183.01	1119.5	1443.63	1187.35	1237.24	1140.87	1196.65	1203.91	1055.86	1087.19
0.58_395.9138n	395.914	418.921	1	0.5776	0.107117	100 - 7.2 - 19 - 2.43 - 3.25	1804.67	9.33	1384.46	1668.94	1645.39	1781.09	1912.36	1897.65	2042.76	1126.53	1203.72	923.27	1990.01	2070.49	2428.37	1753.53	1525.67	1858.28	1575.98	1180.68	912.386	1788.13	1904.1	1719.32	1781.19	1814.62	1901.42	1128.5	1309.91	1419.89	1347.6	1509.69	1455.84	1592.62	1425.68	1877.91	1438.44	1425.87	1036.31	1632.88	1667.64	1357.4	1338.94
0.58_405.0376m/z		405.038	1	0.584733	0.0142833	100 - 11 - 14.1	255.004	15.53	92.7398	207.692	208.187	236.402	254.634	233.483	280.03	143.219	249.811	212.431	263.829	249.263	334.729	207.671	190.886	218.196	260.274	297.22	249.852	114.326	71.7946	63.7201	79.3171	76.5725	67.1849	125.706	250.347	286.414	195.094	118.399	125.853	202.378	176.409	147.116	334.599	223.77	189.891	272.461	280.812	208.561	226.608
0.58_411.8950n	411.895	412.902	1	0.5776	0.04285	100 - 3.46	285.403	11.14	172.169	254.751	261.853	299.794	283.102	271.082	322.575	117.844	93.5483	52.7503	348.35	356.696	448.782	269.569	216.802	283.087	308.941	206.809	138.257	335.194	289.084	261.621	376.477	371.377	377.15	124.983	149.684	150.965	171.395	195.356	186.962	250.549	221.561	316.154	179.016	185.165	96.7015	241.93	261.45	204.444	148.599
0.58_412.0681n	412.068	435.057	1	0.5776	0.0285667	100 - 14.9 - 10.7	141.482	8.32	123.666	122.293	132.487	136.375	129.306	152.454	145.889	111.474	121.328	137.545	87.6375	91.0078	99.4301	134.57	138.665	132.03	110.185	120.853	99.178	103.838	122.496	88.3071	95.6094	89.8318	99.6223	120.68	141.46	166.103	127.921	129.854	114.065	121.318	128.739	154.737	183.765	191.89	155.988	169.998	203.125	148.884	133.393
0.58_419.0782m/z		419.078	1	0.5776	0.0214333	100 - 19.7	12.5255	74.79	9.45406	0.823243	5.85943	4.44528	13.8443	1.20241	3.22013	26.409	31.8294	52.2043	0	0	0	1.75269	0.019685	10.5445	0	18.5555	24.0366	0	0	0	0	0	0	29.9165	20.6187	21.6601	15.6957	11.9007	0	8.24751	0.0622958	0	21.5152	14.5553	20.6877	1.25246	3.4014	11.165	16.1728
0.58_463.8990n	463.899	486.918	1	0.5776	0.0999833	100 - 10.6 - 14.6 - 1.47	1234.62	7.79	993.084	1153.1	1168.64	1182.78	1309.95	1236.81	1361.71	752.147	740.448	617.977	1383.68	1409.79	1652.86	1315.26	1100.83	1305.4	947.682	752.892	615.095	1338.49	1418.17	1311	1361.97	1390.1	1409.97	762.76	896.467	909.247	902.239	1064.1	1008.7	1134.51	1062.6	1300.81	940.095	995.579	747.688	1124.04	1149.34	959.117	863.892
0.58_470.9374m/z		470.937	1	0.584733	0.0714	100 - 18.5 - 34.9	378.381	9.05	302.639	339.56	348.612	353.436	383.895	348.685	402.702	380.081	369.453	386.637	300.105	363.643	412.956	377.549	322.798	370.131	374.985	352.594	263.344	318.499	337.087	313.627	300.543	322.181	302.986	323.655	383.494	387.754	351.685	312.705	334.94	298.642	288.893	322.773	355.61	326.419	305.915	285.212	327.78	274.488	350.621
0.58_473.1886m/z		473.189	1	0.584733	0.0214167	100	5.32894	145.46	4.52018	0	0	0	0	0	0	0	0	7.55884	0	0	0	0	0	0	0	5.59682	5.25558	0	0	0	0	0	0	14.8116	0	0	0	0	0	7.0169	6.2643	0	10.8601	19.5989	21.3823	0	0	0	8.58778
0.58_480.0648n	480.065	519.032	1	0.5776	0.0357	100 - 14.8 - 15.6	281.607	5.37	240.805	272.481	278.97	251.83	240.716	241.349	272.678	200.12	255.221	252.879	212.84	221.015	202.793	271.519	237.212	281.295	197.235	246.832	183.27	195.755	242.099	195.265	184.93	202.674	198.46	284.275	339.373	329.59	267.678	235.674	210.622	253.655	258.785	270.597	386.161	400.71	361.923	291.845	329.227	293.184	276.745
0.58_525.8909n	525.891	526.898	1	0.5776	0.107117	100 - 6.66	669.481	7.61	559.411	640.333	694.151	668.089	630.654	642.746	710.335	468.637	442.194	380.871	635.256	687.056	776.641	724.009	594.793	716.824	661.487	621.745	490.091	637.27	713.48	618.297	658.388	705.977	670.733	431.054	488.714	507.802	498.772	505.276	500.509	620.162	560.175	675.951	555.324	540.89	466.067	552.18	622.343	532.985	491.126
0.58_537.9079n	537.908	502.894	1	0.584733	0.0571167	100 - 9.03 - 8.66 - 2.07	730.925	7.26	616.964	692.937	691.295	670.752	729.652	745.329	784.458	548.748	494.925	464.2	667.733	699.833	881.727	720.307	672.961	697.258	655.231	562.325	603.841	563.138	673.195	587.072	528.043	522.5	514.112	564.06	596.35	569.049	538.633	634.159	629.091	599.319	584.805	715.736	586.691	547.001	527.503	631.737	658.531	533.064	536.932
0.58_548.0565n	548.057	587.021	1	0.584733	0.0214333	100 - 12.7 - 3.36	139.855	10.03	109.526	154.775	137.339	123.497	122.967	130.539	130.652	102.832	150.515	179.909	109.482	98.285	114.678	95.5411	128.69	114.049	86.2047	151.206	152.064	105.06	120.945	100.392	95.1968	97.7264	91.3353	145.211	200.48	157.696	134.173	91.9488	99.217	128.491	125.71	137.849	227.397	153.684	192.603	137.158	142.721	133.106	150.491
0.58_552.9074m/z		552.907	1	0.5776	0.0571333	100 - 19	87.1681	18.2	73.9488	65.2951	82.3166	83.7065	74.272	46.4366	81.8242	113.278	102.356	138.511	56.4718	47.9529	21.6397	119.518	120.342	104.592	61.6814	95.0994	100.023	48.1514	47.1071	37.5301	50.2143	52.6535	41.4951	109.287	89.8154	141.494	85.8423	61.4625	57.2978	96.5408	68.7381	36.767	88.3187	75.1747	72.4405	41.2546	57.975	75.9493	111.477
0.58_553.8843n	553.884	554.912	1	0.584733	0.0642667	100 - 8.11	568.861	8.73	434.885	549.289	519.779	538.836	544.054	593.953	580.376	298.885	318.97	251.947	561.777	584.053	686.249	582.183	512.633	576.812	494.446	384.785	250.09	502.62	562.538	486.131	479.333	507.485	517.929	316.877	414.771	397.171	416.147	425.364	450.153	464.37	456.172	552.143	419.069	413.376	296.548	448.976	461.773	405.113	376.592
0.58_565.0267m/z		565.027	1	0.5776	0.0142833	100 - 26.4	36.8554	16.98	33.3059	30.3176	40.0298	20.0274	26.8666	28.2042	33.9605	20.2537	18.5933	19.083	29.7079	15.8081	28.3787	33.7622	27.6849	38.0832	22.8518	33.5534	17.9176	35.2786	35.4482	19.5607	26.8451	26.5349	22.0405	33.1927	35.1197	29.9158	35.7963	33.032	31.459	45.671	30.1888	20.5936	36.1882	40.8552	26.0416	37.6009	35.1451	35.5721	28.763
0.58_577.8896n	577.89	600.902	1	0.5776	0.0928333	100 - 22.6 - 14.7 - 1.94	1241.87	3.67	1139.79	1266.48	1261.34	1206.86	1235.05	1260.8	1213.61	779.368	767.573	782.298	1364.85	1347.25	1411.98	1408.7	1306.86	1443.51	839.827	946.309	871.77	1228.59	1320.1	1209.86	1252.06	1288.29	1209.4	930.065	1007.34	996.548	968.413	953.817	984.261	1256.94	1167.4	1262.04	1057.63	964.713	915.937	1037.04	1058.1	975.852	1029.1
0.58_594.0436n	594.044	633.024	1	0.5776	0.0142833	100 - 23.2	57.5544	16.34	54.7928	42.6743	51.0327	43.1387	39.3247	49.1228	33.534	53.5664	22.851	56.4116	36.9693	34.7317	32.4916	58.3772	53.6554	58.7071	21.1607	45.5257	52.5889	39.4583	25.0422	21.9064	28.6212	28.2966	19.6433	90.5551	64.1202	65.1769	41.976	23.0035	44.353	51.8728	64.2561	40.0734	93.3777	91.7158	100.725	34.4758	53.5324	60.2116	78.712
0.58_599.9175n	599.918	622.907	1	0.584733	0.07855	100 - 36.9 - 23.7 - 7.14 - 12.1 - 4.65	1241.64	3.29	1082.17	1219.33	1205.99	1336.62	1254.21	1184.79	1274.37	950.584	972.417	1009.18	1153.01	1110.22	1211.11	1354.33	1342.44	1434.7	885.035	917.63	990.868	1122.65	1135.83	1074.19	1140.59	1111.42	1050.72	1009.78	1129.35	1139.24	1089.02	1045.31	1017.65	1190.1	1148.07	1108.19	1143.36	1042.49	939.367	1077.35	1081.57	1027.24	1090.67
0.58_605.9029n	605.903	606.924	1	0.584733	0.0642667	100 - 11.8 - 17.5 - 0.775	486.423	4.05	433.628	488.387	436.972	486.294	444.948	466.424	460.62	352.077	341.141	324.21	478.158	477.812	515.158	497.133	498.657	536.698	399.828	371.105	339.333	393.359	430.209	406.442	365.426	382.953	352.628	371.782	377.547	367.274	400.242	378.312	414.229	450.543	447.377	439.396	396.87	414.906	367.165	402.857	369.815	359.014	395.539
0.58_632.8717m/z		632.872	1	0.5776	0.07855	100 - 31.3	326.372	6.04	231.299	322.73	345.111	305.857	349.765	320.504	322.769	139.584	188.997	169.589	312.008	324.759	359.417	355.774	340.587	344.956	261.185	214.272	188.992	318.654	285.419	294.984	324.909	330.854	327.676	178.745	228.245	246.519	200.949	240.635	205.082	316.01	280.597	297.057	263.036	228.919	176.292	308.746	271.714	270.374	203.045
0.58_661.8601n	661.86	662.867	1	0.5776	0.0999833	100 - 26.8 - 17.5 - 10.1	1442.96	2.33	1243.89	1453.69	1410.38	1436.61	1356.72	1401.4	1435.51	971.264	1118.69	1106.35	1310.66	1262.98	1464.8	1545.1	1524.69	1546.28	1036.04	1130.98	1083.16	1443.29	1473.26	1287.15	1527.85	1603.82	1582.06	1011.15	1258.65	1272.72	1189.4	1020.52	977.697	1411.4	1374.83	1340.92	1295.13	1068.27	1076.91	1263.19	1274.23	1193.06	1289.68
0.58_678.8668m/z		678.867	1	0.5776	0.0714167	100 - 24.4	282.819	8.02	207.112	267.211	320.374	327.527	283.961	251.552	295.143	167.746	194.293	209.329	274.868	276.726	284.728	309.707	316.319	328.849	186.915	201.996	161.738	285.018	272.27	247.284	295.557	310.153	295.269	197.043	252.309	258.144	263.659	161.017	187.313	311.553	282.677	229.732	238.656	180.773	166.086	234.962	254.661	260.332	251.203
0.58_745.8426n	745.843	768.838	1	0.5776	0.135683	100 - 51.4	2470.28	6.06	2183.95	2362.65	2349.03	2495.99	2468.22	2523.43	2639.65	1949.27	2033.65	1874.62	2291.58	2277.32	2556.98	2586.14	2442.55	2590.33	2352.87	2060.07	1756.36	2251.84	2607.23	2237.89	2220.76	2360.65	2364.85	1956.26	2066.46	2164.05	1969.15	2135.1	2186.43	2275.44	2194.71	2615.11	2316.91	2281.92	2060.13	2192.17	2200.63	1976.19	2076.55
0.58_747.8590n	747.859	712.883	1	0.5776	0.135683	100 - 45.6 - 69.7 - 33.9 - 17.4 - 7.51	7912.95	3.16	7347.15	7636.11	7645.66	7809.86	7766.74	8144.33	7864.46	7288.51	7746.93	7233.01	7244.2	7267.42	8158.27	8347.12	8046.37	8442.56	7592.89	7256.65	7120.51	6968.47	7656.85	6974.7	6979.89	7286.24	7164.31	7016.78	7406.58	7533.09	6903.5	6838.26	6842.8	7265.5	7171.93	7777.37	7665.13	7611.8	7313.15	6894.52	6860.31	6526.44	7339.15
0.58_751.8448n	751.845	752.852	1	0.584733	0.135683	100 - 65.5 - 19.7 - 11.2 - 18.5 - 9.73	5457.66	4.44	4852.94	5288.31	5277.52	5449.77	5421.93	5485.25	5570.86	4593.06	4997.42	4654.75	4911.71	5113.94	5754.6	5720.39	5445.34	5810.77	4936.24	4794.91	4544.45	5068.85	5342.28	4849.53	4979	5213.2	5341.73	4404.1	5000.07	5121.19	4639.76	4586.72	4680.49	5046.41	4925.38	5445.43	5149.55	5133.07	4528.24	4885.42	4840.73	4513.19	4780.68
0.58_758.8591m/z		758.859	1	0.584733	0.121383	100 - 51.3 - 90.2 - 55.4 - 95.9 - 48.3	3465.72	4.39	3180.97	3389.23	3503.88	3400.07	3489.15	3676.38	3602	3080.96	3209.6	2966.99	3162.9	3130.81	3475.04	3753.17	3552.79	3621.65	3390.27	2984.95	2926.26	3131.74	3533.81	3238.64	3134.05	3369.63	3351.49	2936.7	3317.58	3279.77	2974.53	2990.87	3120.32	3227.53	3199.63	3522.79	3270.71	3319.49	3072.02	3156.73	3059.21	2877.97	3161.96
0.58_765.3865m/z		765.387	1	0.5776	0.04285	100 - 58.7	16.9782	54.16	7.70006	17.4306	26.7606	13.2443	6.05455	6.98401	0	15.2601	0	24.0328	8.87915	0	7.97761	9.35662	5.56971	23.1405	0	2.89676	4.77972	32.0274	13.814	7.44056	11.5239	21.1792	10.9889	12.5411	14.1941	0	6.21726	8.27534	6.45422	18.6716	18.111	14.3276	0	3.54788	15.1323	5.95479	7.34383	0	27.8665
0.58_767.3865m/z		767.386	1	0.5776	0.0357167	100	13.3911	64.7	5.55396	9.27616	4.23649	7.65256	4.66471	0	15.4586	22.3371	18.5292	8.4023	4.36195	0	0	12.2665	16.2854	22.4996	0	0	7.14269	12.808	11.1501	11.9919	16.1871	8.25776	5.90605	8.07386	9.90877	8.49488	16.7899	0	0	21.352	3.69082	9.87191	0	5.51822	13.491	4.36651	15.2991	6.76528	0
0.58_777.8642n	777.864	742.85	1	0.584733	0.135683	100 - 47.7 - 43.8 - 23.6	3180.03	2.13	2952.23	3184.11	2967.46	3170.16	3186.48	3158.47	3164.4	2915.04	3176.12	2898.11	2761	2817.28	3104.28	3351.71	3250.29	3332.03	3061.77	2832.14	2844.74	2779.5	3091.29	2675.52	2712.98	2867.44	2843.93	2790.81	3028.59	3039.83	2725.68	2671.54	2690.72	3004.09	2897.91	3059.24	3150.38	3028.01	2904	2862.65	2851.03	2595.4	2942.91
0.58_780.3726m/z		780.373	1	0.5776	0.0357167	100	12.0281	72.16	8.40912	17.9205	0	12.7398	12.2182	4.76499	0	8.15724	9.88444	9.71559	17.1825	4.99987	0	4.26397	18.5601	9.49869	5.14464	0	17.5436	29.269	13.9879	4.42556	10.2162	3.50406	14.0128	4.13153	0	9.37235	4.55366	0	7.49318	5.15315	11.0872	14.1586	15.0639	0	11.6656	13.0089	10.465	11.8369	10.801
0.58_781.3639m/z		781.364	1	0.5776	0.07855	100	19.0266	58.79	12.1402	18.849	5.8078	11.0395	7.75693	0	16.4984	43.6425	0	11.2	23.6302	8.45868	8.35063	27.5866	25.3427	9.52107	21.1719	22.1737	29.0778	24.6503	22.2621	8.33046	8.62483	11.6651	12.7564	0	22.3552	38.9351	35.2804	30.2044	0	40.5315	13.131	29.3777	8.60147	0	14.93	0	5.30477	8.98474	58.9266
0.58_787.3802m/z		787.38	1	0.5776	0.0357167	100 - 49.7 - 74.3	39.5159	45.28	53.6533	51.9856	41.2796	34.4399	16.8928	61.8121	16.5481	53.7601	12.043	24.0296	37.7529	15.5653	14.9554	57.1489	44.9568	42.1805	0	10.9969	18.5477	77.885	46.9949	33.7043	33.7204	76.0591	44.5145	21.8685	45.7006	30.7952	27.9831	23.4108	8.62071	47.5968	45.0541	18.7549	24.9451	20.374	23.5711	27.6831	37.1498	28.1576	43.8562
0.58_789.3896n	789.39	790.372	1	0.5776	0.0499833	100	28.1292	39.82	34.7297	31.6717	28.6397	26.5254	12.0763	20.257	10.9302	26.6282	30.4983	44.2092	37.5449	7.06043	15.3399	23.0127	27.6193	24.381	33.2889	10.7088	0	24.9613	23.7024	42.8293	30.3788	44.6329	11.7563	21.9751	7.82734	14.3832	29.2122	25.7128	6.08013	48.449	38.5172	6.42094	26.7672	45.016	40.9058	9.6989	30.939	23.5786	50.7125
0.58_792.3619n	792.362	793.369	1	0.5776	0.04285	100 - 22.4	49.9274	32.55	57.771	44.2334	48.3446	34.9192	42.8586	23.5721	20.3618	36.7856	17.6898	24.4967	60.2891	38.9693	10.4325	32.5892	37.2582	61.2539	21.8583	22.1247	35.7564	95.5923	92.0545	84.0409	93.6062	78.2726	64.9727	40.0837	74.0486	22.0642	44.6253	33.5658	8.49179	56.6109	52.2572	56.5373	28.5334	13.5412	60.148	19.5589	32.0911	38.3098	35.852
0.58_800.3729n	800.373	839.358	1	0.584733	0.0571333	100 - 63.2 - 31.7	126.875	22.59	127.3	163.702	104.295	113.298	90.2331	40.5206	75.5812	106.104	90.1708	80.551	132.451	131.057	59.9682	125.795	172.616	160.547	51.1309	107.14	103.042	155.348	148.039	129.088	123.342	135.326	116.014	92.6558	160.45	111.557	122.621	67.8716	93.4346	172.946	138.51	102.121	83.1206	80.7918	79.0206	77.6462	135.068	93.386	141.238
0.58_809.3717m/z		809.372	1	0.5776	0.0499833	100	20.3202	27.83	28.4339	26.7632	12.6938	27.244	25.3221	9.61037	9.75958	31.5553	8.74365	20.5298	31.3421	10.471	13.8749	24.7157	21.3516	29.1671	0	10.5401	31.0194	22.7207	21.5638	27.2083	17.9278	31.4513	0	16.7212	15.3129	27.5819	6.57897	0	19.8087	7.04181	12.3252	21.2093	12.6464	26.348	23.0877	12.0765	14.1163	6.54257	15.1233
0.58_814.3663m/z		814.366	1	0.5776	0.04285	58.9 - 100 - 87.3 - 78.6 - 89.2	127.458	25.91	181.7	124.986	138.896	139.27	68.6173	69.9951	79.8292	75.3623	34.4854	85.2325	176.885	123.644	83.1783	160.724	152.951	124.397	36.9362	49.7516	60.9745	139.532	140.602	130.6	145.223	169.192	143.697	88.1904	130.989	114.147	85.0548	87.0928	68.4925	140.31	160.91	107.786	95.9316	62.6141	128.113	94.9339	114.353	81.6252	130.501
0.58_820.8370m/z		820.837	1	0.584733	0.1214	100 - 52.1 - 84.5	2189.77	2.54	2013.24	2138.06	2218.82	2245.45	2141.52	2241.15	2219.29	1955.13	1981.79	1751.59	2028.96	2161.62	2329.51	2356.63	2210.21	2313.13	2059.26	1884.44	1790.07	2063.35	2247.37	1992.33	1950.75	2048.27	2021.42	1851.31	1988.08	2074.98	1920.87	1803.4	1895.64	2059.36	1983.16	2214.79	2089.96	2123.16	1899.97	1874.12	1855.77	1843.37	1918.77
0.58_821.3755n	821.375	804.372	1	0.5776	0.07855	100 - 71.8 - 33.8 - 46.2 - 33.3	144.941	29.89	190.172	170.962	135.513	111.795	121.797	73.0202	54.7479	92.067	58.2022	120.379	99.578	116.969	43.29	140.801	192.449	175.337	66.8814	97.3722	127.945	169.046	156.201	133.975	173.656	175.556	145.195	153.586	139.56	165.933	93.2474	98.4731	53.522	203.324	123.022	79.8821	147.925	125.144	162.819	105.317	97.5454	73.6073	192.914
0.58_826.8374m/z		826.837	1	0.584733	0.128533	100 - 56.4 - 85.5 - 48.8 - 79.6 - 46.3	3938.3	4.2	3450.21	3785.23	3891.64	3863.38	3737.47	3952.06	4018.45	3331.39	3547.2	3185.3	3653.45	3774.97	4088.27	4060.01	3852.52	4025.35	3687.25	3371.35	3368.09	3613.11	3955.92	3631.45	3575.99	3764.79	3742.06	3254	3602.34	3579.5	3274.9	3297.89	3449.51	3679.33	3430.68	3950.03	3777.39	3689.4	3397.15	3440.75	3497.96	3267.81	3390.56
0.58_835.3333n	835.333	874.362	1	0.5776	0.107117	63.5 - 77.1 - 100 - 90.8 - 87 - 36.2	553.127	16.45	567.056	638.442	654.233	544.4	435.422	328.772	452.059	504.185	299.602	378.257	743.302	729.967	613.351	681.814	607.403	580.248	367.506	451.933	375.178	546.597	602.684	553.457	531.647	587.246	519.817	455.668	448.946	579.76	495.833	397.991	342.91	653.128	596.504	456.872	497.272	430.249	498.933	327.474	418.195	380.219	582.837
0.58_840.3601n	840.36	841.367	1	0.5776	0.0571167	100 - 91.8 - 81.5 - 77.4 - 73.5 - 30.4 - 36.6 - 20.8 - 29.5	526.374	13.87	537.269	538.969	604.281	499.906	462.369	401.619	438.735	431.83	273.757	367.637	574.95	605.145	535.672	510.234	538.604	622.436	251.004	316.604	472.29	503.428	641.045	589.416	545.348	503.68	487.524	573.842	523.127	453.787	443.85	377.366	311.613	557.975	579.12	514.376	518.063	385.803	442.683	358.819	368.513	364.989	525.754
0.58_841.8190n	841.819	864.82	1	0.584733	0.135683	100 - 57.6 - 60.8 - 38.6 - 58.6 - 36.9 - 28.2 - 16.5 - 26.1 - 16	11760.4	4.12	10449	11395.5	11705.3	11661.6	11432	11853.5	11756	9804.31	10427.8	9532.06	11696.4	12247.4	13872	12202.1	11545.4	12176.4	10898.7	10376.6	10096.7	10530.4	11734.8	10552.9	10305.9	11049.5	10878.3	9838.94	10575.9	10858.6	9761.44	9770.99	9849.71	10558.7	10289.8	11547.8	11091.1	10805.8	9934.48	10142.7	10218.4	9617.07	10231.4
0.58_846.3526n	846.353	888.359	1	0.584733	0.107117	100 - 89.2 - 88.4 - 87.3 - 69 - 34.6 - 34.2 - 35 - 29.9 - 33.2	973.532	10.76	980.35	971.278	1049.91	937.927	732.487	733.373	872.636	854.234	663.373	699.86	1355.86	1297.62	1215.11	1092.64	1061.23	1087.15	662.969	764.475	753.892	956.236	1139.32	998.988	961.899	892.595	849.916	671.125	883.015	798.477	819.83	773.721	476.06	1041.7	913.551	822.98	877.957	783.992	720.991	629.971	665.921	753.051	868.896
0.58_899.8232n	899.823	922.814	1	0.584733	0.121383	100 - 62.6 - 82.6 - 39.6 - 23.9 - 15.7	11362.1	3.83	10250.2	11112.8	11194.4	11235.1	11043.9	11431.9	11581	9742.51	10207.8	9120.37	11626.5	12230	13403.5	11781.4	11109	11708.2	10850.9	10188.3	9416.21	10089.9	11290	10262.2	9709.35	10253.7	10091.6	9546.78	10356.8	10502.1	9493.61	9626.5	9736.98	10218.5	9983.39	11264.2	10821.4	10583	9592.34	9768.43	9550.27	9194.15	9984.21
0.58_905.8264n	905.826	888.823	1	0.584733	0.121383	100 - 61.7 - 93.4 - 41.9 - 30.8 - 19.5 - 17.3 - 10.9	10029	3.54	9087.62	9768.27	10028.6	9933.76	9787.97	10193.8	10230.3	8536.79	8820.95	8183.9	10064.9	10407.5	11609.8	10432.6	9896.4	10412.2	9488.01	8796.16	8587.96	8885.12	9940.03	9073.52	8761.98	9208.28	8938.98	8262.51	9303.91	9335.64	8374.02	8314.68	8442.15	9170.08	8825.39	9933.02	9495.25	9248.41	8592.59	8685.35	8538.43	8303.65	8965.03
0.58_921.8177n	921.818	944.801	1	0.584733	0.121383	100 - 67 - 54.5 - 35.9 - 43 - 27.3	5629.19	4.35	5042.6	5469.42	5504.41	5425.82	5476.73	5698.13	5796.64	4796.39	5087.22	4542.56	5608.64	5800.65	6653.91	5918.6	5619.19	5900.5	5339.68	5244.75	4836.11	4796.77	5599.34	5088.31	4640.5	4896.92	4880.87	4786.88	5118.55	5253.97	4669.6	4656.58	4687.27	5181.19	4760.24	5577.45	5291.27	5232.85	4924.92	4728.62	4657.39	4528.8	5028.22
0.58_950.8053m/z		950.805	1	0.584733	0.121383	100 - 60.1 - 88.1	2227.41	3.96	2003.14	2252.72	2176.81	2137.77	2162.32	2217.01	2250.08	1879.88	1891.76	1749.04	2315.33	2360.61	2621.28	2349.23	2207.08	2384.24	2080.75	1957.65	1821.84	1964.86	2128.71	2018.78	1858.1	1962.08	1911.72	1923.68	2029.6	2043.22	1878.31	1852.82	1820.33	1969.37	1942.92	2144.83	2163.73	2137.05	1907.54	1891.19	1904.2	1843.43	2011.74
0.58_1022.3341n	1022.33	1023.34	1	0.584733	0.04285	95.1 - 100 - 68 - 42.9 - 55.9	207.699	30.77	238.692	251.632	209.6	123.929	138.645	143.3	83.5931	201.898	103.241	156.777	343.661	257.352	436.553	250.148	299.412	237.415	120.279	101.654	148.702	90.4085	248.084	119.898	89.8802	143.059	42.548	190.835	137.029	178.179	177.029	172.817	67.6728	151.994	167.682	163.229	137.135	101.543	49.5821	50.4441	86.9119	77.9796	143.3
0.58_1036.3745n	1036.37	1019.34	1	0.584733	0.0357167	100 - 70.1 - 48.9 - 38	201.8	30.31	239.204	259.291	236.935	148.534	134.522	130.939	151.869	175.321	115.833	164.964	341.108	286.534	234.792	242.78	187.392	207.331	192.37	304.494	112.478	175.78	177.661	108.161	166.355	136.631	99.2356	209.392	200.634	106.204	174.802	117.123	68.0601	216.441	229.391	88.9498	142.95	200.942	161.065	92.9655	77.2255	137.512	203.856
0.59_67.9967n	67.9967	90.9859	1	0.591883	0.07855	100 - 0.0467	1402.13	7.86	1146.8	1274.6	1303.13	1312.56	1338.47	1448.33	1482.66	968.474	1070.94	905.824	1836.92	1855.08	2299.44	1237.66	1125.18	1242.11	1099.14	892.441	810.703	1468.73	1624.42	1536.36	1422.44	1499.21	1575.17	997.921	1075.33	1071.6	1046.61	1154.51	1216.24	1238.01	1166.12	1551.56	1111.82	1207.72	1025.3	1216.65	1197.86	1089.94	1067.24
0.59_252.9059m/z		252.906	1	0.591883	0.0571333	100	277.05	8.77	192.352	241.301	247.529	247.826	233.224	257.437	266.589	161.551	165.479	113.022	329.783	327.465	381.511	264.07	208.217	259.17	387.151	271.074	170.979	155.529	170.289	161.827	92.4751	104.062	88.8044	168.235	200.498	208.514	183.815	200.714	221.866	177.703	169.788	245.863	216.106	239.491	159.104	188.187	194.781	169.647	179.027
0.59_297.9141n	297.914	320.903	1	0.591883	0.07855	100 - 4.5	1706.62	14.94	1092.11	1343.6	1414.68	1462.56	1556.56	1652.49	1777.42	1131.71	1317.96	828.65	1979.57	2111.64	2678.55	1581.28	1220.52	1444.03	2767.41	2075.86	1294.7	784.595	899.439	841.763	468.232	488.492	515.125	974.654	1227.26	1324.45	1126.37	1274.54	1311.18	1039.9	905.274	1363.33	1365.93	1446.92	916.534	1236.94	1209.86	1045.33	1038.3
0.59_304.0961n	304.096	343.061	1	0.591883	0.0642833	100 - 2.98 - 0.959	475.155	3.57	423.313	465.788	460.525	456.143	467.568	468.749	469.552	403.093	408.014	402.695	628.871	611.069	705.147	376.874	389.877	389.157	434.036	391.822	442.367	400.344	458.873	406.136	379.058	407.186	383.14	466.772	460.603	444.631	388.514	353.594	379.998	453.708	451.75	512.118	643.314	642.893	617.819	524.73	534.736	487.388	420.172
0.59_349.9317n	349.932	700.847	1	0.591883	0.128533	100 - 26.2	1085.92	4	1022.28	1118.34	1033.49	1061.15	1060.07	977.759	1152.01	1026.77	964.169	964.872	1113.11	1041.68	1183.51	1142.51	1074.06	1167.38	1260.06	1091.91	1014.08	856.677	979.626	898.365	727.131	795.299	737.62	945.818	984.853	1036.39	885.277	932.927	946.244	958.621	944.421	1033.75	1034.53	1024.78	994.81	943.464	932.987	849.34	985.438
0.59_417.9272n	417.927	440.916	1	0.591883	0.0642667	100 - 6.94	1459.57	12.55	1021.11	1304.66	1256.43	1367.97	1470.79	1541.51	1586.5	999.735	1098.92	795.901	1850.41	1951.72	2506.99	1293.45	1033.58	1251.19	1734.07	1327.26	967.074	979.791	1141.49	1033.26	683.326	710.401	747.701	900.266	1084.29	1165.88	1010.67	1154.15	1164.23	1032.32	998.053	1387.24	1197.23	1201.06	841.849	1163.41	1147.36	935.431	943.987
0.59_423.9102n	423.91	462.904	1	0.591883	0.1214	100 - 10 - 2.89	2014.24	11.13	1403.15	1454.76	1528.3	1642.3	1743.12	1785.42	1928.4	1498.03	1354.32	1073.63	3175.24	3673.03	4751.32	1654.95	1276.24	1608.83	2370.17	1625.91	1324.01	1329.76	1835.18	1663.02	1040.58	1151.42	1188.97	1319.38	1267.26	1328.65	1230.92	1533.05	1557.3	1276.57	1172.8	1988.64	1371.21	1668.24	1245.78	1380.07	1405.63	1212.26	1164.95
0.59_457.0543m/z		457.054	1	0.591883	0.0214167	100 - 4.25	59.2774	14.49	60.0871	57.7543	45.3968	42.3348	61.4044	48.9096	48.3331	52.001	39.1433	39.1016	45.0532	47.1141	66.1837	54.4792	43.3107	41.5362	45.5061	30.1996	38.8653	47.8927	45.6244	46.264	49.396	54.053	63.2585	59.2183	61.6547	58.6166	44.8536	53.9124	36.65	64.2183	49.0004	70.3332	67.4943	90.1848	66.3175	61.9966	61.7993	62.5295	50.2184
0.59_502.0601n	502.06	525.049	1	0.591883	0.0285667	100 - 6.98 - 6.05	200.907	8.9	156.844	168.776	183.833	177.465	176.025	210.839	179.667	173.33	197.273	179.017	163.041	196.159	218.683	141.952	149.97	134.918	179.952	158.493	175.448	136.242	136.545	130.53	108.415	138.13	132.191	216.247	262.199	220.55	166.112	151.809	153.702	187.889	180.821	207.674	307.823	307.542	272.501	192.055	222.013	210.723	179.45
0.59_507.8822n	507.882	508.925	1	0.591883	0.0928333	100 - 7.83 - 24	1654.6	4.49	1327.61	1379.33	1402.45	1417.38	1437.45	1461.44	1529.25	1655.1	1726.81	1515.82	1642.68	1804.9	2118.14	1488.48	1381.71	1537.11	2719.43	2207.76	2066.82	911.936	1059.26	983.011	614.473	672.034	630.345	1393.44	1483.2	1489.23	1191.1	1246.2	1316.6	1115.86	1094.09	1360.09	1474.25	1636.92	1389.96	1191.71	1149.97	1056.29	1295.12
0.59_559.9015n	559.902	582.914	1	0.591883	0.142817	100 - 14.9 - 8.48 - 1.16	2328.68	0.98	2091.5	2084.12	2099.36	2092.47	2069.58	2039.07	2085.93	2449.8	2381.92	2432.6	2388.57	2709.19	3159.4	2178.49	2308.52	2333.41	2492.09	2491.97	2611.73	1556.82	1793.13	1642.53	1284.46	1356.78	1341.16	2235.01	2216.08	2246.06	1931.45	1880.53	1890.33	1932.22	1882.3	2048.88	2270.41	2236.6	2228.18	1757.02	1786.2	1602.88	2195.05
0.59_621.9198n	621.92	644.909	1	0.591883	0.1214	100 - 38.5	1533.54	2.44	1547.49	1525.73	1433.9	1520.97	1451.59	1492.23	1534.43	1846.68	1956.24	1895.03	1049.77	1089.79	1288.54	1483.82	1618.37	1561.33	1920.57	1875.88	2021.96	1058.75	1213.09	1070.55	941.068	964.492	952.764	1666.45	1722.67	1674.14	1434.68	1451.38	1442.11	1354.05	1336.77	1375.82	1644.99	1654.87	1629.59	1307.12	1314.59	1201.55	1645.4
0.59_628.9305m/z		628.931	1	0.591883	0.107117	100 - 24.6 - 58.5 - 17.6	1341.1	2.02	1248.31	1304.42	1277.32	1348.7	1227.71	1306.68	1269.17	1574.04	1739.54	1670.27	1000.29	1020.24	1180.71	1352.36	1481.86	1445.99	1529.35	1553.05	1634.78	972.485	1035.79	925.778	845.168	905.334	897.734	1384.08	1521	1457.68	1304.57	1168.76	1147.27	1149.03	1158.93	1159.8	1457.38	1382.82	1379.7	1083.8	1103.79	1045.06	1439.92
0.59_649.8891n	649.889	1300.74	1	0.591883	0.135683	100 - 32.2 - 19.2 - 9.31	3161.66	3.6	2928.4	3268.76	3178.64	3181.34	3044.51	3123.29	3192.52	2801.28	3083.23	3109.56	3421.93	3691.22	3991.54	3346.27	3375.78	3510.44	3042.7	2989.56	3073.04	2705.04	2685.44	2553.01	2466.87	2553.22	2498.9	2831.32	3118.86	3156.92	2764.35	2548.98	2590.63	3055.45	2914.68	2753.01	3027.8	2994.93	2922.57	2584.43	2608.18	2434.4	3163.52
0.59_695.9007n	695.901	718.885	1	0.591883	0.135683	100 - 42.3 - 34 - 13.4	3827.66	2.7	3569.16	3697.71	3736.38	3757.38	3686.98	3924.97	3925.56	3739.14	4043.14	3859.05	3181.49	3385.65	3743.84	3880.37	3817.53	3881.34	4046.29	4062.1	3950.16	3153.81	3453.95	3170.91	3207.97	3309.62	3317.95	3554.28	3932.94	3887.28	3401.73	3243.58	3367.37	3523	3399.34	3594.41	4028.59	3897.91	3714.12	3362.17	3457.86	3160.75	3761.78
0.59_728.8664m/z		728.866	1	0.591883	0.135683	100 - 42.3	1140.97	4.08	999.25	1100.89	1057.21	1108.74	1113.19	1086.28	1129.92	1094.26	1152.71	1149.24	901.767	920.123	1071.12	1129.14	1141.93	1160.59	1301.36	1210	1238.3	876.064	1022.52	903.885	919.334	928.22	935.933	1073.15	1115.93	1195.09	966.766	960.363	958.315	986.331	979.227	1054.26	1136.46	1159.5	1051.29	1009.6	950.761	933.75	1046.87
0.59_741.9181n	741.918	780.881	1	0.591883	0.135683	100 - 38.7 - 34.3 - 22.6 - 12.1 - 6.85	4610.14	4.56	3782.26	4578.97	4613.44	4670.89	4636.65	4761.55	4730.07	3586.46	4323.36	3977.71	4574.86	4934.06	5324.8	4870.31	4592.86	5010.81	3919.15	4077.73	4026.65	4200.25	4140.31	3859.87	4085.31	4178.75	4159.62	3575.27	4362.68	4394.76	3971.04	3521.06	3672.44	4307.78	4066.14	4325.34	4493.61	3946.13	3884.88	4014.45	4153.1	3920.4	4144.1
0.59_785.8400n	785.84	786.847	1	0.591883	0.128533	100 - 47.5	2239.87	3.29	2077.23	2242.94	2084.06	2155.46	2121.8	2278.38	2275.56	2052.85	2060.28	1987	2393.36	2546.82	2785.2	2311.02	2253.07	2387.34	2266.77	2039.01	2039.54	2069.17	2294.38	2112.16	1995.51	2186.91	2107.93	1948.68	2021.3	2088.5	1903.32	1910.71	1882.02	2026.39	1973.72	2294.21	2220.31	2132.14	2063.07	1934.56	1904.23	1841.77	1968
0.59_796.8436m/z		796.844	1	0.591883	0.11425	100 - 52.6 - 90.4 - 50.2	2435.43	4.01	2183.57	2372.99	2292.84	2404.87	2370.5	2497.74	2459.21	2091.68	2161.18	1864.56	2410.7	2368.64	2664.57	2540.19	2293.23	2560.33	2411.04	2191.69	1937.34	2162.26	2407	2197.12	2139.89	2274.96	2300.5	2105.65	2205.47	2321.71	2056.77	2143.09	2063.23	2315.17	2075.33	2406.17	2296.71	2319.74	2057.24	2122.28	2118.37	1957.54	2185.29
0.59_811.8272n	811.827	812.834	1	0.591883	0.135683	100 - 57.5 - 32.6	4463.63	2.88	4182.65	4317.63	4447.33	4497.42	4465.81	4527.09	4520.8	3798.5	4019.87	3542.32	4297.63	4337.06	4997.16	4625.25	4346.71	4607.37	4436.49	3895.8	3594.18	4159.33	4601.72	4281.33	4073.98	4381.68	4240.46	3777.64	4046.39	4012.05	3601.25	3800.59	3938.8	4096.17	4020.54	4625.34	4229.65	4273.08	3908.34	3923.9	3900.16	3652.92	3858.78
0.59_858.8156m/z		858.816	1	0.591883	0.121383	100 - 61.7	1275.55	3.84	1142.11	1214.47	1277.97	1190.52	1248.36	1197.11	1258.62	1135.95	1160.17	1002.99	1235.68	1251.02	1365.83	1285.06	1245.58	1304.37	1273.01	1194.48	1150.11	1122.23	1209.28	1142.6	1140.75	1165.2	1174.8	1140.64	1160.57	1184.34	1101.64	1043.87	1105.01	1131.06	1095.09	1278.37	1173.36	1222.17	1127.52	1084.77	1095.95	1008.53	1141.13
0.59_862.3277n	862.328	880.362	1	0.591883	0.0928333	100 - 86.7 - 62.1 - 73.6 - 68.8 - 57.6 - 32 - 29.6	843.133	12.44	782.955	903.629	888.387	882.095	753.214	577.665	692.806	672.471	503.428	651.081	1055.44	1066.47	953.903	882.851	858.512	962.216	461.739	648.676	672.184	881.736	966.132	833.846	843.858	756.387	766.478	657.32	662.589	778.188	655.156	614.141	519.914	812.28	763.187	772.346	796.233	659.925	599.847	638.067	746.401	620.414	707.816
0.59_902.3301n	902.33	920.364	1	0.591883	0.04285	97.2 - 100 - 76 - 79.3 - 73.2 - 75 - 73.6 - 68.7 - 37.1	1052.03	10.67	937.751	1069.38	1140.21	1032.62	842.902	835.052	831.526	889.989	651.843	774.716	1346.64	1398.18	1504.28	1136.68	1021.25	1097.13	826.326	1002.51	878.362	1007.28	1147.73	973.074	894.974	918.908	866.038	733.603	906.215	735.246	839.877	800.823	630.811	954.19	926.807	913.461	833.256	796.857	643.082	788.715	808.14	633.228	898.209
0.59_910.8158m/z		910.816	1	0.591883	0.121383	95.8 - 60.2 - 89.8 - 63.8 - 89.7 - 59.4 - 100	5065.24	3.67	4558.83	4932.23	5036.35	5012.97	4949.65	5031.61	5111.95	4244.98	4653.21	4217.35	5102.62	5399.01	5897.72	5262.63	4955.74	5225.24	4850.29	4421.12	4313.46	4553.38	5084.55	4756.46	4420.1	4617.98	4667.23	4219.43	4645.89	4644.8	4149.21	4151.63	4351.8	4606.49	4484.16	5151.85	4851.09	4541.9	4265.88	4308.35	4223.29	4115.62	4388.23
0.59_928.3614n	928.361	911.358	1	0.591883	0.0357167	99.4 - 100 - 95.9 - 48.5 - 49.2 - 45.2 - 49.9 - 50.1 - 44.5	616.459	8.19	581.931	641.143	631.858	601.022	523.706	527.453	553.084	523.235	382.853	508.151	772.863	778.879	859.302	777.375	560.797	687.02	493.443	593.076	482.876	550.532	694.546	581.93	532.717	577.216	522.442	491.002	505.313	487.288	530.985	496.293	385.71	545.77	485.063	619.978	486.229	653.691	458.393	444.545	439.625	476.275	518.172
0.59_930.3682n	930.368	953.357	1	0.591883	0.0642667	84.1 - 90.3 - 90.1 - 99.1 - 100 - 39.3 - 47.2 - 39.7 - 36.4 - 38.3 - 39.1 - 36.3 - 35.8	847.987	6.37	763.771	849.122	907.093	807.047	797.77	770.894	775.622	735.781	499.526	464.918	1186.54	1262.64	1130.72	922.121	778.535	846.544	787.173	794.111	513.638	879.889	954.596	877.568	783.036	777.639	622.336	675.595	741.434	790.816	738.918	779.269	519.296	756.883	671.498	766.041	573.794	687.779	554.1	615.066	605.055	639.519	754.201
0.59_932.8187m/z		932.819	1	0.591883	0.121383	100 - 64.1 - 97.2 - 61.4 - 84.1	3821.5	3.5	3562.6	3730.23	3881.55	3812.03	3528.41	3683.79	3784.43	3237.72	3368.87	3148.54	3793.62	3969.42	4291.13	4070.72	3819.21	4048.2	3727.13	3478.76	3145.3	3374.23	3616.37	3359.72	3086.09	3278.53	3174.49	3310.88	3506.94	3559.64	3259.36	3228.42	3342.91	3409.94	3432.03	3694.24	3622.55	3541.32	3438.33	3291.89	3203.17	3141.44	3344.74
0.59_933.3575m/z		933.357	1	0.591883	0.04285	90.8 - 100 - 90 - 94.2	242.356	12.01	195.956	225.554	263.287	176.247	265.143	175.958	234.288	129.621	171.461	193.672	300.049	293.883	408.582	272.329	256.311	225.346	186.211	232.037	170.524	232.025	211.722	249.387	183.834	227.144	132.102	177.692	180.979	153.205	179.749	122.486	171.146	247.421	206.905	138.621	218.233	180.745	145.306	224.311	116.534	167.016	157.1
0.59_937.3563m/z		937.356	1	0.591883	0.0357167	99 - 100 - 92.2 - 95.5 - 89.4 - 91.7 - 88.5	375.703	7.07	372.313	366.767	418.427	370.096	348.78	325.376	315.751	243.506	311.371	272.457	481.07	562.836	493.414	394.232	367.543	384.054	325.791	349.202	316.518	354.828	406.413	347.059	349.196	393.64	285.184	265.34	332.612	323.567	344.785	266.625	226.656	414.153	317.194	345.794	392.104	317.498	320.359	267.051	234.886	252.507	287.904
0.59_958.8053m/z		958.805	1	0.591883	0.11425	100 - 65	1301.95	3.6	1252.03	1324.01	1261.81	1235.27	1191.43	1213.7	1290.54	1106.49	1070.23	1085.71	1389.88	1418.81	1524.4	1416.28	1293.07	1398.37	1175.42	1177.74	1088	1256.85	1265.39	1240.63	1216.2	1256.16	1192.29	1086.15	1153.43	1221.11	1098.78	1023.12	1035.95	1239.92	1123.77	1349.62	1245.34	1284.13	1135.08	1154.63	1097.37	1023.28	1128.52
0.59_962.8086m/z		962.809	1	0.591883	0.121383	100 - 63.2 - 89 - 55.3 - 80.1 - 51.4 - 71.6 - 46.5	5782.35	3.27	5154.69	5609.89	5768.52	5584.76	5605.07	5720.06	5749.88	4790.45	4917.7	4674.03	5906.92	6162.39	7068.12	6000.25	5591.07	6128.65	5532.61	5466.91	4865.22	5253.28	5844.66	5175.34	5100.56	5377.59	5305.17	4835.66	5291.61	5231.8	4700.89	4777.18	4892.24	5335.33	4954.77	5590.71	5332.39	5439.61	4782.81	4913.86	4829.6	4804.81	5052.44
0.59_968.3522m/z		968.352	1	0.591883	0.0642667	97.6 - 88.6 - 93.9 - 100 - 95.1 - 83.9 - 84.9 - 69.6	419.559	11.99	417.995	382.971	397.963	367.317	218.959	257.394	260.741	370.786	242.751	303.74	591.602	655.398	689.319	349.136	364.95	477.532	350.95	383.346	288.817	358.221	500.551	366.29	387.458	284.14	296.393	285.267	317.718	342.995	346.398	254.448	272.439	348.617	292.202	316.574	288.17	367.466	328.624	243.144	246.836	244.776	282.99
0.59_973.7969n	973.797	974.804	1	0.591883	0.128533	100 - 65.9 - 71.8 - 47.9	6922.59	3.49	6224.12	6815.66	6835.37	6697.95	6794.89	6855.14	6922.3	5658.75	5776.52	5413.71	7050.85	7318.28	8125.28	7183.07	6834.41	7362.06	6529.16	6136.61	5458.37	6000.59	6883.84	6375.51	5744.1	6119.42	6152.11	5792.97	6259.76	6177.59	5747.64	5652.02	5887.21	6190.22	6061.72	6665.07	6330.16	6340.59	5825.44	5746.23	5838.88	5450.04	6120.88
0.59_977.7903n	977.79	978.798	1	0.591883	0.135683	100 - 62.6 - 69.7 - 45.1 - 67.9 - 44.9 - 66.8 - 41.2 - 44.5 - 28.7	18824.7	3.77	16994.4	18330.1	18611.9	18443.2	17675.9	18776.4	18945.6	15763.4	15602.8	14405	19726	20896.4	23327.3	19708.6	18188.5	19591.3	18341.4	17394.6	15618.4	17125.3	18839.8	17440.9	16149.1	16803.1	16542.6	15820.4	16662.2	16702.4	15162.3	15593.5	15307.7	16957.5	16218.2	18645.1	17213.2	17627.7	16113.1	15716.6	15713.5	14822.1	16500.9
0.59_986.3427n	986.343	987.35	1	0.591883	0.0642667	89.3 - 100 - 91.9 - 60 - 65 - 54.6 - 51.6	653.908	15.6	493.833	714.451	650.354	611.649	392.223	454.208	306.273	569.452	392.914	470.654	1064.38	1072.89	840.366	652.883	697.264	683.365	564.107	631.788	549.816	556.869	545.097	506.991	442.479	462.83	320.224	472.264	534.211	542.164	491.778	379.753	438.442	621.436	547.072	633.179	532.883	334.316	368.896	301.888	268.19	360.131	570.827
0.59_1011.3606n	1011.36	994.346	1	0.591883	0.0642667	100 - 87.6 - 77.9 - 71.4 - 65.9 - 43.2 - 33.7 - 22.9 - 22.2 - 20.4	1076.55	19.51	962.219	1224.46	1100.9	992.506	702.098	614.984	755.568	844.904	525.636	664.788	1595.55	1828.31	1490.93	1260.18	1170.4	1267.47	798.674	1107.34	844.713	918.672	953.859	876.83	683.136	624.358	470.465	762.919	1109.94	843.089	902.561	596.375	675.87	1064.32	924.579	731.848	816.957	811.826	625.519	472.072	602.25	639.838	1097.54
0.59_1016.3527n	1016.35	981.35	1	0.591883	0.05	100 - 77.9 - 91.8 - 54.6 - 60.6 - 54.3	420.529	19.4	358.328	472.388	446.123	399.372	213.985	288.058	259.088	335.577	173.817	285.553	649.05	676.497	584.539	441.023	484.127	397.057	272.971	403.984	316.648	390.96	453.274	350.913	221.917	295.166	262.858	339.785	433.368	371.299	400.35	251.539	217.413	319.539	339.293	307.536	333.761	306.05	298.99	245.505	281.338	290.621	415.69
0.59_1024.3446n	1024.34	1007.34	1	0.591883	0.0499833	100 - 84.5 - 91.6 - 56.2 - 52	504.724	31.21	397.036	606.189	546.547	422.483	273.105	256.856	296.987	388.989	364.148	392.314	878.444	822.931	662.487	549.947	550.138	586.248	330.104	492.527	314.583	337.015	509.682	391.31	395.091	247.316	180.145	306.38	477.997	443.647	480.853	307.369	189.954	500.919	446.286	235.613	460.037	267.919	342.713	120.412	185.987	299.891	493.629
0.59_1025.8154n	1025.82	990.802	1	0.591883	0.121383	100 - 65.8 - 65.1 - 43 - 31.1 - 20	7515.56	1.72	7015.11	7381.62	7333.13	7154.62	7288.83	7171.32	7245.28	6247.18	6130.74	5796.77	7797.45	8164.85	9012.44	7673.49	7545.19	7653.93	7422.61	6592.58	6323.29	6531.34	7561.28	6918.3	6247.56	6610.83	6557.96	6313.88	6759.33	6784.94	6076.95	6167.99	6171.54	6819.7	6550.84	7496.76	6936.5	7177.55	6371.85	6320.1	6241.05	5988.63	6551.92
0.59_1035.3446m/z		1035.34	1	0.591883	0.0357167	100 - 87.9 - 69.3 - 65.4	125.555	34.71	122.529	170.35	160.45	105.837	77.7439	69.3086	25.5803	103.958	77.8109	83.6176	227.855	250.612	121.629	59.8004	135.762	148.917	102.297	114.957	130.139	164.938	128.949	32.0768	47.4631	43.7255	24.8736	75.1601	155.064	115.148	103.146	63.8944	48.4924	115.172	64.7486	57.0643	53.5985	29.5766	61.4878	69.2744	34.5859	49.0347	97.4636
0.59_1042.3551n	1042.36	1084.34	1	0.591883	0.0285667	100 - 77.3	46.3037	53.14	30.7685	73.4295	18.7728	10.1733	29.3687	44.9536	8.41726	20.6728	0	13.2237	83.5928	48.4004	81.7071	60.5574	81.4748	45.6826	0	94.7846	52.0182	17.2157	66.785	28.4406	20.5485	33.3661	22.5131	54.6075	96.2108	19.5138	61.3122	13.6765	7.58845	29.122	35.2378	19.1823	39.7436	0	23.7266	15.9374	26.7135	9.11208	85.8532
0.59_1046.7846m/z		1046.78	1	0.591883	0.11425	100 - 62.8 - 97.6 - 63.3 - 94.5 - 58.6 - 88.7 - 54.9	4740.31	3.5	4208.54	4699.64	4660.36	4664.08	4416.96	4481.84	4728.97	3742.28	3774.29	3587.16	5177.12	5360.25	5905.67	5011.94	4709.95	4962.35	4369.39	4011.82	3867.23	4365.79	4865.61	4367.87	4113.54	4373.63	4319.27	4059.59	4175.08	4244.78	3844.72	3892.25	3930.51	4413.69	4200.46	4495.49	4329.52	4157.11	3985.73	3940.02	3950.39	3708.42	4072.8
0.59_1053.7885n	1053.79	1092.78	1	0.591883	0.121383	100 - 63.2 - 94 - 58.5 - 45.1 - 28.1 - 46.9 - 28.9 - 45.3 - 27.9	7910.66	3.47	7415.73	7782.9	8021.14	7802.23	7344.71	7347.88	7715.54	6275.1	6015.2	5743.35	8832.68	9082.48	10184.1	8482.89	7623.79	8093.61	7488.56	7005.97	6346.51	7208.06	8064.2	7463.05	7013.2	7311.89	7120.83	6581.59	6986.48	6994.62	6116.08	6246.17	6411.18	7338.76	7045.95	7681.05	6926.84	7080.87	6468.3	6582.12	6545.24	6198.76	6790.58
0.59_1075.7705n	1075.77	1058.78	1	0.591883	0.1214	100 - 62.1 - 97.3 - 60.8 - 63.6 - 40.4 - 50.8 - 28 - 35.7 - 24	12173.9	3.99	10908.2	12027.3	12223.4	11915.7	11399.7	11652.7	12140.1	9808.52	9620.4	8926.26	13460	14102.8	15806	12574.3	11998	12917.3	11681.5	10968.2	9626.56	11169.3	12069.1	11051.1	10488.9	11130.3	10839.3	10081.8	10695.1	10572.7	9813.87	9179.27	9704.79	11338.6	10768.6	11766	11080.1	10823	9990.15	10115	9607.35	9573.8	10600.6
0.59_1103.7956n	1103.8	1068.78	1	0.591883	0.128533	100 - 61.4 - 73.2 - 45.4 - 47.3 - 29.6 - 30 - 19.3 - 8.57 - 5.96	11677.4	3.63	10574.8	11392.3	11896.4	11376.3	11151.5	11131.7	11552.6	8979.91	9017.38	8374.55	13653	13782.5	15804.6	12299.4	11330.4	12236.1	10868	10573.8	9521.45	10901.8	11801.1	10852.7	10233.2	10590.5	10410	9833.79	10404.8	10161.3	9262.41	9056.78	9097.61	10506.3	10254.6	11572.2	10381.4	10345.1	9614.4	9753.37	9731.16	9333.05	10027.8
0.59_1108.7685m/z		1108.77	1	0.591883	0.1214	100 - 59.7 - 97.7 - 59.3 - 94.1 - 58.9	3236.77	2.89	2998.75	3102.52	3156.68	3134.2	3074.92	3046.73	3278.03	2480.55	2449.71	2294.48	3624.27	3636.77	4133.28	3306.73	2888.63	3289.59	3118.26	2827.38	2656.95	2940.44	3282.37	3092.43	2933	3091.57	3040.6	2587.13	2734.09	2748.07	2329.97	2429.33	2552.89	2908.28	2664.7	3003.88	2911.7	2872.78	2583.46	2586.12	2541.06	2562.22	2752.24
0.59_1136.7662m/z		1136.77	1	0.591883	0.11425	100 - 60.8 - 96.7 - 59.5 - 93.6 - 57.2 - 53.5 - 34.3	3656.76	5.2	3153.3	3647.8	3697.86	3595.46	3452.85	3615.54	3507.15	2682.94	2824.24	2684.98	4250.26	4395.82	5054.93	3777	3569.49	3827.98	3336.78	3230.36	2966.72	3313.48	3628.91	3259.08	2984.81	3395.42	3140.88	2858.4	3184.01	3094.38	2843.45	2794.43	2745.11	3260.01	3090.77	3506.66	3338.85	3278.78	3065.84	2952.66	2878.83	2885.14	3117.59
0.59_1144.7621m/z		1144.76	1	0.591883	0.107117	100 - 61.1 - 95.9 - 58.3	1940.42	5.21	1820.68	1854.57	1894	1787.62	1829.1	2100.67	1913.91	1299.16	1376.72	1356.31	2345.53	2406.26	2697.52	1999.59	1878.18	2025.46	1813.1	1705.71	1633.26	1802.72	2130.41	1831.53	1733.59	1812.03	1770.76	1488	1659.65	1652.3	1484.68	1579.57	1434.85	1752	1667.56	1935.78	1675.31	1717.98	1572.51	1643.21	1591.59	1574.18	1592.04
0.59_1168.7577m/z		1168.76	1	0.591883	0.0856833	100 - 60 - 98.2 - 59.8 - 99.4 - 60.1	2779.25	4.11	2537.21	2705.43	2764.43	2774.49	2650.41	2716	2897.77	2018.03	1998.25	1963.71	3218.87	3440.64	3896.59	2868.73	2593.56	2814.72	2649.73	2541.07	2226.31	2612.85	2921.57	2831.71	2479.34	2533.78	2591.78	2280.26	2417.71	2327.15	2081.71	2214.46	2057.24	2498.13	2447.65	2670.96	2317.36	2509.18	2211.1	2275.75	2273.48	2110.71	2359.6
0.59_1181.7499n	1181.75	1182.76	1	0.591883	0.0856833	100 - 59 - 98.8 - 58.9 - 96.2 - 57.3 - 98.6 - 57.6 - 95.1 - 57.5	8605.65	4.25	7668.76	8313.56	8803.76	8161.16	8453.54	8073.62	8361.17	6466.23	6293.89	6036.6	10737.1	11269.3	12366.2	8925.76	8272.77	8955.51	8526.8	7703.83	7212.28	8198.76	9461.97	8657.76	7795.52	8229.62	7881.47	7072.36	7307.03	6895.2	6410.11	6597.85	6502.02	7777.18	7481.86	8722.03	7643.49	7797.7	7257.9	6918.16	7139.69	6824.19	7149.3
0.59_1193.7614n	1193.76	1158.76	1	0.591883	0.1071	100 - 58.2 - 98.6 - 58.6 - 58.3 - 31.7 - 31.2 - 19.5 - 31.6 - 19.6	14222.4	3.29	12869.6	13894.3	14096.1	13885.5	13192.7	13590.6	13925.5	10730.3	10440.8	9673.45	17072.2	17932.6	19821.7	14839.1	13312.4	14264.1	13495.1	12743.5	11399.7	13526.3	15149.9	13667.4	12659.1	13292	13034.9	11156.5	12312	11863.8	10602.3	10891.9	10785.6	12824.2	12189.7	14004.2	12632	12263.7	10884.4	11374.6	11410.5	10818.4	11774.7
0.59_1198.7544m/z		1198.75	1	0.591883	0.121383	100 - 59.5 - 97.6 - 57.2 - 92.1 - 56.3	2580.85	4.42	2432.84	2372.83	2477.18	2323.92	2439.29	2283.26	2606.29	2056.89	1661.7	1806.42	3170.65	3203.4	3559.59	2637.8	2364.82	2676.81	2515.05	2185.07	1775.93	2449.96	2765.01	2505.25	2252.6	2329.25	2368.18	2113.72	2165.36	2121.27	1990.31	1969.27	1982	2266.4	2193.9	2464.13	2233.55	2338.21	2219.72	2056.64	2120.65	1882.77	1975.98
0.59_1249.7407n	1249.74	1250.75	1	0.591883	0.07855	100 - 58.9 - 45.8 - 18.6 - 25.6 - 18.3	2748.35	6.46	2304.97	2631.72	2853.49	2755.48	2670.86	2652.19	2596	1938.86	2017.11	1859.3	3470.1	3643.19	4094.56	2915.11	2649.51	2730.2	2270.37	2539.86	2139.39	2600.94	2803.55	2468.19	2414.19	2581.16	2546.42	2198.58	2488.22	2360.85	2071.27	2021.21	2082.8	2455.29	2522.06	2569.49	2450.09	2348.5	1969.28	2194.82	2203.03	2166.64	2164.15
0.59_1255.7645n	1255.76	1256.74	1	0.591883	0.07855	100 - 57.9 - 93.9 - 49.2 - 74.2 - 42 - 61.5 - 41.7 - 59.8 - 42.1	8695.75	4	7100.53	8407.52	8626.3	8304.18	8543.69	8180.83	8618.71	6171.98	6597.21	5984.89	10852.8	11564	12957.5	9002.39	8062.05	8899.83	7333.73	7907.44	6594.9	7934.67	8240.65	7592.21	7458.34	7824.6	7842.13	6198.84	7556.03	7843.74	6738.92	6261.1	6353.24	7757.74	7327.99	8035.75	7617.45	6886.09	6120.49	7090.28	7076.9	6860.38	7091.59
0.59_1265.7358n	1265.74	1266.74	1	0.591883	0.0928167	100 - 47.8 - 43.7 - 30.3 - 42 - 29.5 - 42.5 - 29.7 - 43.1 - 30	8202.65	5.02	6583.74	8159.75	8188.33	8103.65	7981.03	7987.9	8355.89	5540.61	5885.81	5743.54	10545.9	11178.9	12426.8	8555.27	7799.35	8729.32	7082.34	7360.22	6556.23	7846.41	7574.08	6915.83	7063.35	7318.26	7352.77	5433.48	6998.45	7069.22	6466.41	5500.44	5957.15	7453.59	6891.25	7271.76	7198.22	6387.71	5673.89	6792.72	6689.62	6501.53	6486.07
0.59_1275.7501n	1275.75	1314.74	1	0.591883	0.07855	100 - 49.5 - 18.9 - 13.2	2282.89	3.08	1910.51	2218.42	2246.34	2352.43	2099.19	1994.04	2080.35	1484.16	1428.86	1527.58	2854.17	3085.47	3334.4	2264.05	2139.13	2346.25	2087.42	1894.35	1669.82	2228.39	2261.99	2166.27	2051.55	2125.83	2074.16	1569.38	1958.94	1821.23	1707.38	1481.13	1466.38	2125.57	1892.56	2145.56	2055.24	1710.47	1703.44	1791.65	1760.8	1775.35	1801.06
0.59_1279.7588n	1279.76	1244.74	1	0.591883	0.07855	100 - 52.1 - 83.7 - 53 - 81.1 - 52.2 - 26.9 - 18.3 - 25.6 - 18.2	4429.66	6.61	3740.84	4515.51	4604.25	4362.4	4249.66	4153.49	4351.53	3172.28	3033.05	2924.19	5878.38	6258.69	7020.79	4773.78	4297.97	4623.14	3956.85	4043.93	3482.18	4365.19	4425.46	4183.66	4012.96	4277.17	4148.34	3277.63	3624.14	3855.6	3394.15	3285.51	3150.79	4124.1	3969.87	4326.87	3827.99	3757.88	3286.82	3638.53	3642.32	3454.11	3643.61
0.59_1308.8147n	1308.81	1331.8	1	0.591883	0.07855	100 - 71.1 - 85.5 - 79.8 - 87.5 - 79.8 - 87.8 - 76.6 - 87.7 - 75.3 - 24.1 - 36.2 - 24.8	6080.77	6.55	4586.61	5916.63	6318.13	6214.74	5685.63	5281.27	5823.26	3999.74	3873.73	3878.62	8152.62	8849.95	9529.66	6494.7	5583.01	6392.46	5073.23	5021.19	4346.29	5690.57	5298.18	5127.82	5129.4	5360.18	5329.23	3908.95	5185.39	4681.79	4452.04	4076.96	3873.36	5447.26	5114.59	5234.31	4965.43	4185.27	3792.85	4812.42	4765.71	4584.5	4652.68
0.59_1328.7375m/z		1328.74	1	0.591883	0.0714167	100 - 44.7 - 64.8	776.095	6.3	577.047	728.381	802.241	767.119	768.664	686.093	728.48	518.336	465.777	531.294	1059.86	1103.13	1173.6	811.399	757.816	748.826	632.052	618.098	455.588	769.838	733.795	691.664	674.914	702.642	732.28	565.14	620.544	612.456	617.091	579.197	486.485	669.292	686.157	689.391	671.719	594.85	498.592	653.979	547.119	640.225	616.658
0.59_1359.7779n	1359.78	1360.79	1	0.591883	0.04285	100 - 30.1	545.619	8.65	424.86	542.628	562.439	478.602	529.066	541.774	464.915	328.074	309.382	314.16	703.295	757.851	775.779	600.025	504.762	566.329	405.953	480.644	303.276	522.36	457.064	442.395	492.134	509.397	514.67	301.322	454.274	434.563	335.138	338.288	375.565	474.611	417.013	428.417	394.851	391.909	354.321	420.509	396.754	410.912	355.823
0.59_1361.7901n	1361.79	1362.79	1	0.591883	0.04285	97.9 - 67.7 - 100 - 67.1 - 94.4 - 64.9 - 46.9 - 31.9 - 46.4 - 31.4	2971.09	6.67	2164.39	2887.73	2982.24	2809.99	2697.53	2875.67	2877.13	1915.74	1804.5	1758.59	3947.2	4435.25	4705.48	2988.32	2560.16	3139.45	2352.46	2509.74	2010.33	2854.53	2612.73	2425.77	2577.47	2619.57	2623.4	1765.18	2444.21	2240.69	2202.76	1837.55	1690.77	2625.4	2322.8	2505.71	2527.55	2010.57	1813.72	2254.52	2235.67	2256.08	2205.57
0.59_1383.7872m/z		1383.79	1	0.591883	0.04285	69.6 - 97 - 66.8 - 100 - 57.4 - 79.8	911.934	9.57	627.401	938.248	939.106	931.991	762.076	806.442	769.097	611.531	546.595	577.062	1344.07	1356.32	1534.66	966.771	842.891	979.885	735.11	771.2	712.113	915.896	796.353	715.641	847.04	863.252	785.143	578.585	795.317	673.576	743.673	514.581	580.24	824.909	782.167	870.075	715.23	621.875	524.742	719.787	716.6	742.945	752.403
0.59_1389.7970m/z		1389.8	1	0.591883	0.0357167	57.4 - 77.1 - 58 - 100 - 64.7 - 98.1 - 57.3 - 76.9 - 54.4 - 77	1417.53	8.7	1093.41	1439.08	1510.55	1367.94	1413.92	1268.93	1371.53	922.701	612.067	884.052	1808.61	1962.72	2131.86	1555.85	1362.02	1568.08	1156.43	1219.29	1073.51	1400.93	1205.54	1100.2	1223.67	1289.77	1208.43	989.506	1141.75	1131.5	1151.62	918.57	894.605	1332.71	1229.18	1017.3	1220.02	965.7	812.942	1171	1093.76	1056.34	1129.7
0.59_1434.8067n	1434.81	1399.79	1	0.591883	0.0357167	100 - 87.3 - 77.1 - 84.5 - 70.1 - 72.1 - 68.6 - 69.1 - 34 - 48.7 - 33.5 - 47.7 - 32.3	2525.51	10.28	2079.83	2780.23	2647.03	2506.18	2272.04	2200.59	2366.62	1673.26	1541.36	1496.83	3626.87	3812.18	3889.98	2621.56	2428.79	2672.43	1911.55	2233.36	1919.23	2552.42	2180.64	2162.74	2277.21	2212.2	2273.93	1615.85	2050.11	1790.72	1778.21	1594.81	1550.59	2497.92	2263.96	1878.69	1955.59	1728.32	1563.46	1844.61	1788.01	1921.62	1945.85
0.59_1447.8038n	1447.8	1412.79	1	0.591883	0.04285	100 - 61.7 - 84.1 - 51.8 - 73.4 - 49.4 - 54.8 - 35.4 - 55.4 - 37.7 - 28.6 - 19.1	3077.78	10.85	2518.09	3444.84	3288.75	3045.56	2561.02	2490.47	2626.41	2010.2	1757.12	1909.57	4506.26	4820.09	5026.43	3395.34	2891.44	3409.75	2448.85	2721.39	2162.88	3243.06	2740.29	2433.58	2861.8	2742.26	2718.59	2050.62	2436.71	2320.42	2246.77	1721.73	1742.72	2977.51	2691.07	2470.11	2154.13	1943.31	1934.04	2039.21	2272.71	2228.53	2404.82
0.59_1449.7665n	1449.77	1488.78	1	0.591883	0.0357167	100 - 55.8 - 35.3 - 18.9	482.336	15.47	390.605	488.586	581.556	401.841	450.257	391.208	424.306	283.179	255.543	294.986	730.221	866.203	856.981	466.828	445.273	469.446	311.995	413.34	255.196	525.781	416.556	437.631	428.487	404.589	441.563	336.278	354.342	336.045	343.321	334.462	317.919	518.059	419.913	382.973	291.733	262.447	284.394	312.731	288.913	370.979	356.672
0.59_1457.7796n	1457.78	1440.78	1	0.591883	0.0357167	100 - 58.4 - 51.9 - 35.2 - 54 - 33.5 - 50.5 - 29.9 - 50.3 - 34.1	1164	10.07	922.448	1184.92	1196.79	1260.55	1044.04	1007.45	1016.15	618.978	726.689	606.305	1718.78	1939.38	2023.09	1325.07	1174.77	1400.03	849.401	962.796	855.461	1173.03	1106.89	979.363	1063.69	1073.46	1071.69	815.916	978.018	781.74	933.245	772.347	496.553	1099.75	1001.86	863.965	815.533	629.417	676.442	672.033	729.25	724.374	936.316
0.59_1459.7907n	1459.79	1424.78	1	0.591883	0.0357167	100 - 55.4 - 53.9 - 36.4 - 50.5 - 34.4	813.439	11.54	688.973	870.737	831.033	771.945	728.881	612.312	780.396	474.704	444.83	505.761	1288.26	1357.09	1289.95	798.436	775.866	794.8	646.94	738.362	552.218	838.364	811.951	723.546	712.27	786.731	754.103	454.249	608.417	582.951	635.692	408.252	502.671	819.322	758.305	589.695	639.687	462.286	442.359	647.073	567.215	640.953	688.484
0.59_1492.7747m/z		1492.77	1	0.591883	0.0285667	100 - 56.1 - 94.9 - 53.2	284.548	18.75	236.316	292.126	326.862	229.4	277.167	156.398	163.917	166.709	117.882	119.057	452.444	522.519	589.596	364.244	294.667	294.771	175.275	230.326	182.179	293.497	240.559	224.494	280.033	274.482	222.954	180.961	230.262	241.578	232.02	171.02	161.804	203.041	217.506	191.475	148.264	125.25	174.542	169.081	178.026	159.586	152.22
0.59_1495.7941n	1495.79	1460.78	1	0.591883	0.0357	100 - 57.1 - 55.5 - 32.8 - 36.7 - 23.2 - 36.7 - 22.4 - 33.6 - 22.3	1231.77	14.23	977.182	1381.84	1297.11	1254.2	1139.43	974.183	1032.24	693.172	381.822	723.322	2040.07	2108.54	1941.23	1298.25	1124.04	1473.17	893.806	1092.05	969.209	1327.61	1182.53	1085.33	1131.64	1306.55	1113.64	889.662	899.956	770.922	948.558	739.72	726.893	1293.18	1028.29	981.607	941.899	726.668	612.811	684.097	871.315	895.976	969.518
0.60_85.9701n	85.9701	124.936	1	0.599017	0.0714	100	311.901	8.1	231.917	234.532	260.512	256.104	268.23	276.894	289.108	272.257	280.002	232.874	404.445	421.56	511.403	285.545	244.688	270.77	476.237	405.614	358.296	161.699	189.481	163.645	90.2175	108.468	103.988	217.775	245.046	247.757	216.174	227.355	241.014	200.302	193.685	254.263	254.654	284.162	224.46	212.504	204.008	189.206	229.114
0.60_122.9373m/z		122.937	1	0.599017	0.07855	100 - 0.363	2060.87	12.63	1355.15	1541.93	1636.11	1730.89	1830.02	1977.64	2049.01	1800.13	2091.37	1587.32	2466.27	2688.57	3527.3	1835.4	1564.06	1785.93	3485.57	2699.77	2376.42	935.794	1081.65	987.51	534.06	570.625	607.675	1380.57	1578.86	1705.79	1394.49	1561.19	1681.18	1225.99	1159.44	1707.9	1737.08	1771.28	1408.54	1424.5	1379.88	1245.9	1479.26
0.60_135.9913n	135.991	158.98	1	0.599017	0.121383	100 - 0.279	1120.5	7.32	913.902	1033.45	1023.39	1027.99	1089.88	1127.47	1186.75	779.185	817.192	718.514	1615.99	1681.51	2078.94	979.212	861.966	977.157	877.12	713.965	680.47	1215.74	1387.39	1255.46	1194.13	1273.29	1316.91	802.084	855.143	843.893	810.963	869.698	931.065	1012.23	969.486	1300.51	893.41	929.589	843.59	979.28	957.635	879.385	828.299
0.60_168.1075n	168.107	191.097	1	0.599017	0.0928333	100 - 6.51 - 1.97	1768.4	5.41	1549.06	1644.19	1621.79	1714.73	1665.96	1849.69	1878.09	1442.23	1564.39	1475.7	1672.03	1701.82	1988.07	1593.81	1547.64	1603.58	1468.33	1391.07	1509.54	1454.13	1552.85	1414.02	1483.02	1585.65	1598.28	1646.52	1744.1	1759.08	1410.47	1451	1486.23	1664.75	1616.7	1861.28	2259.82	2265.01	2134.18	1928.52	1917.35	1800.7	1649.91
0.60_192.9305m/z		192.93	1	0.599017	0.05	100	52.2669	16.08	24.5909	38.6609	42.2092	36.6866	37.2439	42.6997	52.6348	35.0855	38.7341	32.9078	80.4508	87.0202	115.079	42.6033	34.3201	32.4056	101.175	80.7403	67.0224	15.0291	9.07272	12.3579	0	4.11507	0	24.2943	36.4958	30.2077	25.0972	31.3729	29.5109	26.3767	22.2228	30.431	22.0208	29.5629	27.1864	22.5491	21.7178	21.2888	31.1675
0.60_206.9090m/z		206.909	1	0.599017	0.0642667	100	237.142	11.01	122.457	133.402	146.515	153.625	161.548	158.41	175.127	185.764	177.029	156.822	269.984	299.929	369.024	152.89	127.518	163.325	523.687	407.074	339.137	126.658	137.576	120.718	141.815	160.669	145.93	129.521	145.792	138.288	113.042	125.685	134.689	103.703	105.825	161.643	153.105	154.653	120.083	123.113	125.656	111.985	122.76
0.60_223.0475m/z		223.048	1	0.599017	0.0714167	100 - 1.86 - 2.08	369.557	8.83	245.826	270.313	284.827	310.922	314.742	278.153	336.968	396.364	413.731	420.299	282.291	376.985	414.491	319.222	240.38	292.173	733.053	672.361	609.006	117.579	143.88	111.539	70.4068	64.9759	68.3197	303.754	384.849	395.674	263.509	234.475	243.949	204.942	176.183	235.444	434.869	423.045	401.298	249.304	256.896	268.657	324.791
0.60_225.9456n	225.946	226.976	1	0.599017	0.07855	100 - 1.84 - 0.2	1798.2	11.26	1261.98	1399.48	1432.61	1516.57	1636.5	1693.27	1756.7	1155.94	1318.25	1094.76	2238.42	2468.2	3115.46	1392.36	1202.2	1395.24	1434.74	1112.55	1052.46	1889.66	2193.92	2012.33	2111.13	2233.26	2396.84	1095.67	1181.87	1213.92	1163.14	1321.91	1390.54	1432.53	1362.38	1872.73	1277.77	1325.71	1127.11	1471.87	1443.98	1232.07	1180.71
0.60_226.9193m/z		226.919	1	0.599017	0.0214167	100	17.9312	24.3	24.3763	15.903	18.9934	13.9366	12.9581	18.1511	13.3004	14.2347	0	4.21064	4.72254	0	0	25.5542	28.0164	21.2962	10.4576	0	0	20.0568	23.8241	20.0602	24.4321	24.6563	22.8396	13.7954	8.94241	7.03635	11.8276	19.782	14.811	17.3903	21.6316	17.5876	14.8815	17.6103	24.9207	8.93772	15.3334	14.6517	19.7771
0.60_242.9513m/z		242.951	1	0.599017	0.07855	100 - 2.68	2086.64	13.32	1493.75	1725.83	1816.84	1884.03	2109.57	2190.51	2339.63	1510.87	1747.82	1378.84	3104.41	3387.59	4492.61	1799.57	1496.73	1734.36	1832.43	1453.97	1317.22	1830.53	2176.66	2035.96	1523.63	1637.05	1783.11	1368.65	1497.33	1597.97	1496.13	1655.53	1763.24	1641.05	1551.7	2303.76	1669.72	1758.47	1397	1808.67	1748.28	1529.62	1421.78
0.60_260.9251m/z		260.925	1	0.599017	0.0571333	100	282.827	13.52	183.636	218.896	208.748	233.124	243.674	263.454	273.656	231.698	213.258	185.944	440.785	478.613	606.442	236.446	183.546	243.75	387.821	291.459	243.574	137.253	191.04	170.781	81.8199	89.799	94.2361	183.038	184.03	199.548	173.019	203.737	228.007	178.72	154.701	251.189	214.911	228.634	183.714	186.959	197.601	178.412	173.489
0.60_293.9096n	293.91	316.899	1	0.599017	0.0642667	100 - 0.0492 - 0.136	684.065	5.06	565.438	619.41	587.323	612.267	637.402	647.044	648.058	521.794	539.452	461.506	791.969	818.111	1019.39	780.457	684.748	784.359	978.067	788.806	671.836	469.819	501.047	449.618	388.546	392.247	391.589	474.594	513.744	525.924	451.313	512.464	555.163	540.087	531.237	621.371	584.922	574.638	562.008	526.092	498.118	459.478	568.406
0.60_293.9405n	293.941	258.927	1	0.599017	0.07855	100 - 2.64	2154.06	14.65	1344.27	1587.11	1635.04	1772.26	1991.02	2007.86	2134.76	1661.79	1952.7	1424.1	3200.12	3648.39	4819.03	1798.56	1398.5	1695.95	2859	2178.74	1908.3	1141.6	1386.13	1237.95	671.606	743.099	784.21	1310.54	1509.22	1574.79	1363.98	1532.1	1673.52	1245.84	1148.16	1873.1	1675.41	1774.47	1300.71	1505.76	1466.66	1291.79	1356.83
0.60_309.9166n	309.917	274.903	1	0.599017	0.07855	100 - 2.49	1495.7	13.9	783.422	920.778	980.409	998.901	1102.6	1126.5	1207.16	1145.31	1266.51	1006.07	2130.95	2376.8	3124.54	1076.04	822.499	1044.59	2723.78	2140.9	1784	531.048	668.834	593.644	319.447	327.89	355.44	818.766	910.203	974.853	778.921	845.52	934.827	689.944	604.959	953.092	1009.14	1053.5	798.21	778.893	800.659	682.486	855.83
0.60_339.9083n	339.908	362.898	1	0.599017	0.0571333	100 - 0.565	219.138	6.82	217.121	234.341	217.179	217.472	236.767	192.805	209.006	95.4777	111.948	78.4022	137.208	90.5461	83.4265	317.194	334.779	355.947	76.5704	78.9478	75.5218	242.642	219.961	205.29	234.377	261.811	241.424	133.401	163.669	146.733	145.828	198.116	155.705	245.144	238.239	242.42	183.767	185.376	152.793	216.497	200.151	190.398	237.854
0.60_361.9571n	361.957	362.964	1	0.599017	0.0714167	100 - 4.09 - 1.52	984.187	11.09	664.054	726.416	750.929	806.886	836.594	830.748	934.501	647.79	721.059	592.247	1687.85	1826.9	2278.73	737.506	594.265	729.034	835.968	662.311	631.506	847.99	1036.34	933.304	768.515	797.408	881.374	590.476	631.906	650.689	583.364	646.169	741.226	681.096	648.579	955.699	677.095	699.557	590.055	710.282	706.586	611.246	589.102
0.60_395.9434n	395.943	792.841	1	0.599017	0.128533	100 - 26.2 - 4.11	2318.8	9.27	1802.44	1978.18	2074.01	2002.55	2144.83	2271.42	2384.98	1789.26	1860.2	1656.7	3286.54	3661.36	4476.16	2086.41	1811.18	2054.8	2175.52	1887.01	1737.39	1971.24	2235.12	2093.1	1734.18	1848.54	1876.79	1645.34	1815.47	1836.73	1640.82	1727.28	1874.51	1807.33	1731.2	2369.24	1904.19	2040.47	1716.75	1868.82	1781.99	1665.83	1682.42
0.60_410.8940m/z		410.894	1	0.599017	0.0642667	100 - 1.54	471.474	11.95	226.121	270.132	327.791	322.478	320.937	367.714	360.113	287.941	305.52	250.818	720.604	780.071	1065.96	318.467	269.14	334.454	734.465	588.357	483.468	288.471	331.889	312.488	305.399	328.146	329.875	213.84	254.573	270.989	230.37	237.592	274.778	253.904	250.551	335.578	309.257	306.796	225.556	287.393	280.686	214.746	234.748
0.60_429.9293n	429.929	394.915	1	0.599017	0.0714167	100 - 4.33 - 0.47	1436.09	12.03	804.856	991.699	989.58	1038.06	1134.97	1093	1252.56	1039.14	1147.16	963.349	2319.26	2691.91	3451.95	946.59	743.573	963.815	1626.49	1367.49	1261.33	889.99	1101.91	1027.37	720.038	768.01	833.504	845.502	903.727	976.749	814.454	907.389	922.445	838.955	753.918	1093.95	997.357	1027.4	845.079	906.389	906.504	785.996	838.927
0.60_475.9635n	475.964	514.929	1	0.599017	0.107117	100 - 15.5 - 27.4	781.914	6.16	630.67	690.279	644.616	677.041	711.265	671.449	796.542	708.853	713.97	700.206	1061.98	1190.77	1359.45	766.939	665.694	796.949	617.467	592.503	597.472	631.074	708.677	616.695	545.876	589.889	534.002	666.082	661.841	709.564	660.653	553.849	559.313	634.764	603.665	674.692	708.382	661.821	645.378	605.54	615.585	550.038	721.636
0.60_504.9000m/z		504.9	1	0.599017	0.0642667	100 - 3.56 - 7.55	468.901	6.88	405.595	433.995	443.544	448.168	448.03	461.099	507.807	276.369	234.206	201.713	595.926	604.268	683.243	493.686	463.263	493.415	382.747	318.099	220.03	461.248	501.004	425.053	362.969	406.907	392.876	271.254	311.248	330.532	333.688	359.533	344.092	416.411	383.6	471.856	404.399	358.276	297.316	401.214	408.435	369.437	364.543
0.60_520.8789m/z		520.879	1	0.599017	0.0571333	100 - 1.55 - 5.63	371.071	13.22	271.232	329.18	315.567	315.76	385.456	342.839	402.332	171.105	149.912	125.678	553.092	575.802	648.448	471.547	333.968	423.236	305.958	220.274	148.347	285.52	354.236	317.831	236.258	258.676	240.454	154.301	174.046	195.311	184.667	218.389	250.405	320.864	254.828	374.575	241.501	208.839	187.445	265.503	296.661	198.837	215.037
0.60_521.0093n	521.009	1042.79	1	0.599017	0.1214	100 - 64.5 - 95.1 - 61	2334.36	2.9	2102.86	2259.72	2291.32	2172.83	2236.56	2255.78	2249.82	1971.48	1884.76	1756.14	2566.89	2627.13	2995.05	2472.33	2245.33	2348.84	2243.78	2082.9	2017.41	2107.69	2434.76	2223.34	2091.54	2261.05	2079.65	1951.88	2072.88	2040.83	1886.67	1762.47	1812.8	2076.74	2058.08	2393.46	2169.55	2154.33	2076.51	1915.63	1913.75	1886.53	2033.38
0.60_601.9588n	601.959	640.881	1	0.599017	0.135683	100 - 19.6	788.424	3.1	710.107	760.182	736.95	725.646	764.793	706.142	727.324	702.745	682.026	658.717	910.732	949.208	1066.29	837.874	730.158	817.447	698.016	709.015	653.959	758.916	886.441	764.821	722.653	752.061	782.313	687.486	737.074	724.149	623.084	622.901	666.922	754.425	698.434	801.738	815.846	782.918	694.452	699.76	707.09	642.238	709.918
0.60_643.8888n	643.889	666.878	1	0.599017	0.128533	100 - 29.3 - 20.6 - 5.51	1880.67	1.77	1929.55	1886.88	1889.93	1836.99	1823.79	1755.56	1758.45	1904.11	2008.3	1850.63	1832.5	1887	2080.37	1956.41	2074.49	2040.76	1979.72	1884.47	1957.98	1608.16	1683	1462.21	1500.56	1485.15	1459.43	1855.16	1900.82	1903.02	1656.08	1668.75	1600.65	1752.37	1734.02	1765.43	1892.17	1869.05	1907.48	1621.46	1571.47	1522.62	1846.27
0.60_656.8749m/z		656.875	1	0.599017	0.0642667	100 - 20.4	402.958	2.71	446.084	376.22	372.925	407.063	331.587	430.557	362.742	443.034	412.655	388.408	413.955	444.849	458.1	389.367	391.374	411.475	481.88	390.804	393.732	306.769	378.705	339.266	271.595	295.385	288.493	412.435	376.687	335.49	324.382	370.117	383.356	366.081	354.131	442.261	392.735	478.653	479.502	351.163	340.14	303.028	398.692
0.60_684.9663m/z		684.966	1	0.599017	0.0142833	100 - 43.3	118.889	13.02	101.955	94.9473	84.6635	102.446	115.282	89.0184	78.6914	188.329	241.414	228.143	19.0662	26.6367	31.8036	89.7859	120.036	93.2546	185.615	203.819	213.025	42.5498	49.3526	50.455	47.3404	51.0321	42.2584	173.89	194.434	196.629	150.456	100.688	93.5773	87.796	81.1282	69.7876	150.207	171.611	172.506	85.3233	82.5523	107.59	169.791
0.60_740.8407m/z		740.841	1	0.599017	0.128533	100 - 40.5	983.701	3.33	950.634	949.823	972.038	980.614	978.298	1016.11	1038.4	865.348	845.939	820.692	873.529	932.511	981.323	1067.7	1003.71	1047.92	948.319	860.119	826.89	880.989	958.296	916.448	834.326	869.386	898.798	862.299	906.848	895.555	797.845	856.008	834.57	921.922	883.32	987.299	931.094	961.73	890.486	891.67	862.083	799.831	910.375
0.60_776.8503m/z		776.85	1	0.599017	0.128533	100 - 53.4	1308.28	5.82	1095.76	1264.57	1209.88	1304.43	1264.4	1309.94	1335.31	1006.23	1044.54	900.424	1288.76	1326.57	1498.53	1292.26	1208.31	1339.33	1113.19	1018	925.045	1220.17	1420.64	1294.98	1282.9	1377.92	1322.57	1008.33	1092.19	1166.57	1017.75	1039.09	1101.62	1216.1	1124.91	1440.38	1098.57	1132.29	1039.25	1143.96	1153.13	1073.72	1008.15
0.60_790.7959n	790.796	808.83	1	0.599017	0.121383	100 - 24.6	2049.5	3.44	1881.23	2013.04	1971.06	2029.92	2014.2	2014.2	2110.74	1751.87	1857.69	1652.83	2106.69	2258.84	2386.19	2142.54	2099.45	2173.8	1872.03	1795.97	1597.44	1871.77	2149.17	1986.47	1824.48	1978.06	1961.3	1752.77	1874.78	1913.34	1783.39	1764.76	1727.38	1891.09	1832.79	2068.97	1943.45	1973.31	1760.49	1846.57	1741.73	1702.15	1882.78
0.60_795.3739m/z		795.374	1	0.599017	0.0714	68.8 - 75.3 - 100 - 58 - 56.4 - 38.3	121.327	29.63	159.15	152.486	140.182	113.383	33.004	37.2125	64.5653	97.8979	112.382	138.416	82.0753	92.8715	32.3246	139.242	159.64	190.559	26.9552	78.7235	108.853	135.342	107.752	115.117	103.918	164.797	104.99	151.313	128.144	99.5717	140.422	107.593	59.1678	88.8326	126.052	59.705	90.5855	67.0322	121.395	69.5199	90.0639	61.1139	172.669
0.60_837.3428m/z		837.343	1	0.599017	0.07855	100 - 95	96.4602	25.08	112.315	133.316	126.789	80.8204	31.3992	16.5183	46.8058	46.0874	58.0888	70.9284	169.699	158.217	81.7342	100.662	94.1198	55.1674	59.2039	83.978	75.1916	109.434	148.034	136.358	84.7953	94.1592	93.2065	74.7245	73.5425	44.7829	81.5525	65.6854	10.542	88.0331	87.6189	114.817	90.3518	42.7978	94.6651	35.7929	76.0969	54.0339	88.5636
0.60_837.8605n	837.861	802.847	1	0.599017	0.128533	100 - 60.4 - 94.7 - 56.3 - 58.5 - 15.5	10098.8	3.36	9129.3	9896.23	9979.75	9900.46	9856.27	10097.5	10081.9	8805.6	8895.62	8198.49	9755.45	10169.8	11346.5	10712.2	10165.9	10586.7	9645.93	8931.75	8420.95	8963.9	10046.5	9142.63	8599.79	9114.39	8939.68	8742	9356.04	9539.64	8669.79	8648.4	8870.5	9136.63	8895.39	10181.4	9744.81	9708.16	8779.29	8819.43	8700.96	8192.77	9026.7
0.60_850.3674m/z		850.367	1	0.599017	0.0357167	100 - 93.8 - 92.8	119.253	8.68	110.981	140.23	115.707	116.058	121.953	109.142	120.696	60.5041	46.8776	67.1217	116.501	160.67	83.7078	99.5758	131.523	149.674	62.3008	61.362	95.9272	145.428	153.574	110.822	130.272	132.879	106.41	95.6409	110.923	121.387	124.651	82.0133	23.7797	110.585	121.657	126.369	115.343	85.9346	70.1102	87.1144	107.63	113.761	76.1339
0.60_895.8068n	895.807	918.812	1	0.599017	0.121383	100 - 70.4 - 92.3 - 60.4	5340.43	3.12	4874.54	5179.29	5242.65	5183.52	5199.28	5324.13	5385.71	4564.84	4724.37	4156.09	5376.58	5585.1	6290.43	5660	5247.54	5436.02	5223.24	4839.89	4437.87	4708.46	5371.52	4903.58	4518.09	4816.64	4679.17	4578.38	4885.96	4857.32	4393.46	4437.1	4631.38	4705.22	4621.81	5422.04	5092.47	5106.69	4599.8	4452.39	4441.21	4259.17	4606.87
0.60_954.8043m/z		954.804	1	0.599017	0.121383	97.1 - 64.5 - 100	2341.65	3.09	2097.13	2290.13	2256.68	2229.83	2268.5	2185.93	2284.83	1932.83	2014.69	1837.15	2358.3	2506.87	2818.97	2424.31	2211.38	2411.35	2340.61	2038	1873.45	2044.25	2271.97	2073.87	1963	2050.53	1973.19	2028.13	2117.31	2105.07	1887.71	1909.06	1965.04	2069.77	2089.46	2349.57	2194.78	2160.18	1992.69	1936.34	1951.06	1853.98	2007.35
0.60_1005.8101n	1005.81	1028.78	1	0.599017	0.128533	100 - 61.8 - 62.8 - 39.8 - 32.9 - 20.9 - 32.6 - 21.8 - 34.4 - 21.2	9594.81	3.73	8707.34	9286.22	9463.02	9302.18	9031.86	9456.53	9795.68	7722.73	7856.17	7488.43	10308.2	10847.5	12232	10090	9320.84	9942.69	9313.87	8663.02	7840.73	8632.88	9979.17	8677.01	8268.12	8804.66	8529.97	8054.93	8479.13	8544.62	7773.28	7818.8	8045.94	8606.99	8308.06	9807.83	8720.96	9178.75	8039.73	7937.04	8047.35	7901.44	8376.23
0.60_1038.7835m/z		1038.78	1	0.599017	0.128533	99.7 - 62.5 - 100 - 61.1	2297.7	4.19	2081.54	2267.23	2280.15	2209.24	2233.76	2299.41	2389.49	1848.28	1951.64	1731.91	2533.05	2648.29	2971.7	2425.17	2209.65	2393.84	2394.1	2203.65	2022.52	2063.33	2343.02	2146.8	1938.08	2076.99	1978.3	2003.22	1936.16	1942.12	1805.14	1830.64	1892.67	2071.02	1944.3	2338.17	2187.19	2193.5	2010.23	1871.23	1924.57	1756.77	1985.74
0.60_1079.7680n	1079.77	1080.78	1	0.599017	0.1214	100 - 60.1 - 49.9 - 31.4 - 33 - 21.7	4125.68	3.17	3759.65	4056.58	4033.65	4076.5	3860.17	3824.89	3950.38	3085.93	3161.12	3102.32	4690.71	4815.27	5490.75	4235.7	4127.47	4304.06	3958.33	3605.09	3357.7	3729.64	4147.03	3798.08	3533.79	3798.92	3740.81	3388.68	3750.4	3771.23	3288.12	3078.32	3260.65	3877.74	3565.19	3925.48	3675.69	3562.83	3467.37	3266.11	3289.97	3244.01	3535.03
0.60_1090.7708m/z		1090.77	1	0.599017	0.128533	100 - 59.5	1085.54	4.77	1028.44	1014.19	1109.72	973.611	1035.49	1002.52	1096.86	984.563	858.855	795.723	1184.9	1292.05	1397.36	1145.45	1115.29	1168.47	1150.51	1049.94	901.166	989.739	1081.97	1011.28	863.035	925.819	945.639	991.146	1020.59	1014.74	884.595	909.053	834.835	886.615	910.559	1086.51	985.987	1003.89	927.986	874.684	855.86	812.569	972.125
0.60_1124.7632m/z		1124.76	1	0.599017	0.0928167	100 - 59.8	1011	6.8	804.707	958.861	1041.16	963.641	919.146	925.143	968.57	771.729	700.682	792.842	1168.85	1242.54	1330.69	951.745	950.464	962.426	977.068	974.379	767.921	921.177	1059.83	888.247	844.376	966.23	829.441	808.465	852.281	869.479	785.871	785.439	826.167	965.717	913.594	954.707	844.537	891.382	897.562	808.564	782.254	766.467	897.038
0.60_1148.7616m/z		1148.76	1	0.599017	0.1071	100 - 60.3 - 98.4 - 59.8 - 98.6 - 58.2 - 98 - 57.5 - 95.9 - 59.5	4833.57	4.27	4380.29	4673.24	4894.53	4785.59	4351.82	4761.79	4686.77	3795.89	3519.22	3214.48	5689.32	5850.44	6473.31	4838.48	4822.45	5059.63	4496.15	4282.49	3785.48	4501.65	5190.46	4537.87	4237.61	4482.38	4494.04	3910.52	4372.4	4043.37	3739.38	3510.92	3797.9	4213.35	4294.08	4844.45	4210.27	4353.44	3785.88	3926.95	3767.99	3746.75	3923.12
0.60_1191.7600n	1191.76	1174.76	1	0.599017	0.0928167	100 - 59	1850.63	4.45	1645.48	1843.92	1781.87	1619.24	1720.94	1748.3	1727.63	1421.79	1307.6	1345.66	2243.14	2246.7	2557.33	1874.95	1778.14	1841.45	1795.62	1630.73	1419.11	1738.97	1831.47	1777.1	1583.48	1587.12	1614.91	1498.5	1625.7	1566.21	1391.99	1342.72	1447.48	1635.58	1504.7	1813.87	1657.59	1599	1473.12	1560.12	1381.84	1274.9	1528.38
0.60_1242.7447m/z		1242.74	1	0.599017	0.0856833	100 - 39.7	686.427	4.29	590.884	673.21	684.209	668.414	617.07	729.253	659.147	479.903	559.849	463.615	889.649	911.376	998.723	632.555	676.872	746.307	701.745	665.587	567.07	687.039	707.913	608.204	580.005	666.155	577.503	574.182	581.751	538.968	499.777	544.034	565.219	657.137	588.357	668.287	665.975	531.664	584.885	569.087	591.823	502.693	620.815
0.61_57.9668n	57.9668	96.9319	1	0.6133	0.0642667	100	486.793	7.2	388.253	419.006	441.684	421.599	440.245	460.751	487.761	250.759	252.698	215.038	548.99	527.293	630.506	428.414	383.125	420.355	220.644	186.58	148.833	653.933	707.117	654.644	712.245	758.514	778.081	310.598	316.278	310.213	322.876	371.856	387.404	447.863	434.623	589.855	343.848	361.215	306.839	426.954	411.23	390.857	315.233
0.61_163.9385n	163.939	164.946	1	0.606167	0.07855	100	552.479	1.95	472.178	486.733	469.804	457.165	469.357	504.3	498.638	375.876	383.246	373.611	481.01	461.495	531.29	614.502	611.504	581.721	274.876	255.11	267.815	564.262	582.719	577.172	534.829	570.226	536.76	393.673	377.28	363.921	384.848	409.009	440.101	624.745	589.84	650.043	464.046	465.494	485.137	458.218	452.603	420.391	493.675
0.61_200.0081m/z		200.008	1	0.6133	0.0642667	100	69.6354	5.6	67.2958	68.8524	71.0634	62.4161	64.3985	55.2406	68.08	63.8309	51.0156	57.591	63.1424	68.5499	65.7456	55.622	59.1971	57.6506	61.6394	62.2698	66.5487	60.9845	71.1589	63.2143	40.6142	50.4267	51.5465	75.4972	69.4367	66.6041	54.9515	58.5751	65.701	71.2171	74.1764	69.6373	77.4149	89.722	74.1257	62.4463	54.7226	68.1246	70.4737
0.61_211.9294n	211.929	250.895	1	0.6133	0.0499833	100	941.662	10.94	734.558	831.629	870.22	923.566	938.297	959.173	1057.62	527.921	544.685	421.765	1150.27	1188.25	1404.53	938.41	724.752	904.644	680.867	546.268	408.283	913.066	1101.46	1017.97	748.797	807.414	858.873	566.746	631.358	649.51	620.383	760.019	776.505	788.142	736.853	1112	721.031	790.254	584.948	815.617	808.845	721.672	610.526
0.61_215.9354n	215.935	180.922	1	0.606167	0.07855	100 - 0.154	936.768	5.56	765.436	796.367	810.403	777.577	775.328	845.419	910.016	568.988	581.817	509.515	934.625	903.497	1050.25	938.089	827.68	913.394	554.765	465.793	426.221	1074.4	1226.72	1113.69	1231.98	1370.4	1353.92	573.187	618.289	594.318	621.667	713.411	736.405	891.771	861.522	1079.58	711.046	754.627	651.208	797.168	781.571	680.317	702.978
0.61_226.8619n	226.862	290.882	1	0.6133	0.0714167	100	366.206	4.26	283.938	292.02	277.65	290.633	306.789	300.171	313.168	255.181	251.516	216.89	399.374	438.707	548.294	336.173	271.842	320.104	624.145	489.92	382.856	304.814	337.959	315.312	266.693	314.912	291.187	236.317	235.676	241.117	224.279	249.153	252.705	275.028	253.651	353.555	255.8	273.309	236.878	263.722	238.748	222.888	229.224
0.61_231.9101n	231.91	232.921	1	0.6133	0.0714	100 - 0.613	1390.09	9.24	1165.48	1284.24	1336.55	1329.91	1434.79	1459.79	1571.92	912.055	968.052	781.048	1642.13	1675.09	2012.77	1498.26	1297.82	1477.55	1132.88	922.038	784.156	1567.63	1734.8	1612.55	1427.43	1568.27	1651.67	907.96	1000.54	1035.93	974.74	1130.26	1210.06	1310.06	1213.2	1731.05	1138.8	1209.83	984.397	1274.92	1247.8	1137.77	1042.83
0.61_247.9107n	247.911	270.9	1	0.606167	0.04285	100	183.006	4.52	184.675	165.851	193.813	169.78	173.403	174.707	185.471	188.776	172.466	135.43	183.22	166.504	205.812	226.401	209.818	225.981	228.113	176.362	176.278	130.708	128.969	135.826	80.2755	88.7655	88.539	144.737	151.593	148.09	130.545	139.307	146.837	167.357	154.768	215.211	172.585	191.745	163.65	130.589	132.778	131.142	174.88
0.61_254.9248m/z		254.925	1	0.606167	0.0571333	100	127.656	4.33	118.64	125.969	105.657	106.431	111.199	106.669	117.449	98.9893	93.2353	85.4835	103.592	95.6862	113.628	121.744	137.09	133.516	104.366	74.5973	67.8277	128.927	125.837	127.804	93.3225	103.576	94.0242	101.767	99.3305	82.9184	83.8838	94.541	114.276	142.482	138.474	161.293	111.143	111.148	103.611	96.7224	93.4595	95.196	103.575
0.61_262.8651m/z		262.865	1	0.6133	0.0357	100	35.2493	17.72	48.7466	37.4591	34.211	40.8765	32.7776	25.2579	27.4164	22.1285	11.8495	20.375	39.4652	33.7144	7.37949	52.745	50.0621	56.7236	23.0534	7.15009	10.2998	30.43	39.9456	43.1871	22.0239	24.355	16.5191	24.2154	22.0124	15.4092	29.5707	24.9494	35.0136	45.9153	54.3153	48.7946	35.2504	35.3804	27.0431	26.0462	28.3628	22.8625	40.2728
0.61_278.9212m/z		278.921	1	0.606167	0.0571333	100 - 0.317	155.806	2.95	114.247	132.934	130.82	126.867	136.056	125.76	139.886	84.4373	82.2449	70.0046	88.5906	76.7028	86.9912	135.634	125.228	136.806	57.5883	70.6775	38.7588	196.167	182.726	173.711	245.909	254.006	231.011	100.447	98.2933	98.5714	104.549	112.299	113.207	134.196	132.58	155.485	96.4002	99.9849	99.8077	129.874	126.136	120.108	96.8476
0.61_280.9193m/z		280.919	1	0.6133	0.0285667	100	22.4425	22.4	17.9025	17.916	16.0019	16.096	6.9001	14.0365	13.5845	9.14958	3.96924	0	0.809292	3.14945	0	13.4269	17.7115	18.5852	3.67844	0	0	25.9061	55.7636	50.0905	35.9613	48.8248	28.9182	13.3323	10.6627	8.28992	20.4468	15.4749	19.2051	13.3255	19.0761	35.9705	10.5031	12.3412	16.8191	5.32236	13.5657	15.6352	10.6762
0.61_287.8850n	287.885	310.874	1	0.6133	0.0499833	100	200.781	7.53	184.676	178.04	170.341	180.547	163.88	203.184	213.539	162.122	146.525	104.307	138.687	119.534	131.128	227.063	219.924	220.235	236.487	155.634	147.82	140.77	164.159	142.158	122.436	122.277	125.676	155.075	153.459	177.571	144.034	170.713	166.527	150.88	149.643	187.913	170.94	192.075	161.387	175.484	176.733	133.415	143.336
0.61_329.9450n	329.945	368.911	1	0.606167	0.0571333	100 - 0.678	784.698	6.2	692.826	747.691	758.026	764.365	803.708	766.921	846.647	391.54	362.135	309.394	1041.89	1024.23	1197.15	818.332	757.706	818.038	432.289	333.847	257.588	927.946	1104.48	1034.12	804.241	860.925	886.888	483.686	501.125	507.416	534.307	617.428	630.94	759.16	707.932	1081.95	573.663	620.87	489.1	699.12	687.479	613.175	568.546
0.61_331.9428n	331.943	664.933	1	0.6133	0.0571333	100 - 16.7	622.87	4.57	691.009	578.395	570.866	635.384	604.649	609.91	597.043	608.608	488.141	492.575	634.555	644.589	773.577	626.092	607.45	604.623	544.524	429.35	454.266	586.953	655.522	612.242	510.055	568.968	564.716	593.791	530.75	532.155	511.67	594.62	551.327	579.422	582.529	728.262	525.136	675.773	656.47	520.675	541.337	509.66	555.314
0.61_384.8870m/z		384.887	1	0.606167	0.0642667	100 - 1.1	419.099	8.02	309.916	361.575	378.652	372.985	390.674	419.717	421.092	237.333	261.319	211.436	678.577	670.265	802.178	448.921	368.032	449.289	432.379	333.425	261.545	286.489	317.812	279.042	172.756	163.406	191.577	244.382	304.965	281.767	267.192	299.727	304.329	312.746	286.493	403.908	304.837	302.278	263.007	319.476	332.781	287.076	293.893
0.61_386.8813m/z		386.881	1	0.6133	0.04285	100 - 0.399	173.255	6.32	130.76	139.141	146.816	141.469	141.042	141.064	160.348	90.9693	101.079	61.765	297.103	282.633	349.679	177.651	124.077	170.989	216.025	129.934	98.5272	108.863	128.149	120.699	54.523	53.4005	64.4509	89.2362	102.625	103.005	101.887	119.688	128.482	119.012	113.144	173.025	123.025	131.705	89.4368	118.674	127.258	117.329	101.208
0.61_400.8650m/z		400.865	1	0.6133	0.0571167	100 - 0.306	281.445	12.1	206.084	247.435	225.437	252.082	239.432	252.428	310.799	181.879	159.82	126.754	390.98	400.398	452.685	275.193	229.099	268.446	341.205	242.311	189.281	261.79	276.205	277.095	266.933	298.605	312.518	169.252	178.606	173.426	161.307	192.766	222.635	227.401	206.194	278.84	198.51	213.846	184.364	222.47	211.841	188.162	201.986
0.61_436.9057m/z		436.906	1	0.606167	0.0856833	100 - 4.86	488.646	8.28	383.242	457.793	438.218	446.497	485.259	486.561	488.003	255.623	258.073	189.001	684.752	694.451	836.316	495.044	428.689	507.983	293.306	271.761	181.424	461.196	473.028	487.171	382.782	385.039	412.851	244.611	327.699	321.498	329.556	384.271	385.233	440.83	379.024	517.601	355.89	357.435	283.478	413.66	415.805	359.538	352.105
0.61_448.0539n	448.054	471.043	1	0.606167	0.0714167	100 - 11 - 1.38	729.072	5.5	783.04	741.969	594.267	677.994	628.948	681.964	623.022	1257.14	1388.07	1372.86	4.03179	13.9422	2.98349	516.219	686.787	576.898	792.798	829.165	1015.73	283.732	157.803	153.127	224.634	203.781	164.888	1086.92	986.929	1023.5	875.84	827.287	823.861	585.723	661.953	440.083	974.523	907.637	1148.52	575.426	590.631	597.958	1015.29
0.61_452.8822m/z		452.882	1	0.606167	0.0571333	100 - 2	372.784	10.83	274.929	319.864	341.915	303.961	354.243	348.743	400.134	180.965	213.17	163.536	563.633	596.145	710.557	401.967	339.199	400.29	335.961	240.259	180.234	252.456	282.388	248.48	151.023	159.141	156.988	194.212	228.266	238.033	246.182	272.226	289.973	286.622	261.554	358.523	286.847	312.078	210.357	304.586	315.52	248.218	253.624
0.61_454.8746m/z		454.875	1	0.6133	0.04285	100 - 1.25	155.948	9.38	116.182	136.67	147.183	130.407	144.596	154.215	129.542	64.719	44.203	22.7527	288.354	267.045	347.724	150.99	108.219	152.821	144.699	106.017	80.3889	116.85	150.871	117.006	72.3635	78.486	71.5599	55.3498	66.1461	69.964	58.2975	74.5604	113.347	90.5114	102.373	149.193	94.7778	104.979	61.6102	97.1181	121.413	93.9612	80.3649
0.61_455.9034n	455.903	438.9	1	0.6133	0.04285	100 - 1.77	273.731	10.47	209.408	245.222	227.225	225.949	261.297	234.316	284.998	126.044	56.6536	59.7237	463.015	527.26	619.761	274.851	182.651	257.13	281.446	152.097	128.369	325.868	349.744	301.359	232.403	252.403	267.408	109.9	139.695	137.8	167.136	161.008	177.992	239.667	213.428	330.908	144.377	155.054	115.297	232.079	191.845	182.566	133.67
0.61_461.8877n	461.888	426.874	1	0.6133	0.0642667	100 - 0.826	587.375	7.5	482.642	526.509	565.233	517.57	584.516	558.342	608.726	311.386	308.529	239.355	899.674	901.138	1023.19	609.79	492.799	610.439	620.674	452.582	327.388	595.118	721.783	638.52	481.933	497.277	501.205	351.167	374.748	357.353	357.036	447.115	466.481	502.228	468.026	740.456	420.31	468.308	371.292	494.669	497.742	422.109	378.545
0.61_464.0297n	464.03	487.019	1	0.606167	0.0714167	100 - 8.75 - 21.7	1330.85	5.27	1324.83	1178.64	1045.64	1189.04	1072.28	1158.9	1124.5	2345.97	2351.55	2344.3	237.555	282.361	334.937	904.085	1196.31	1030.54	2544.45	2482.94	2766.36	387.038	400.294	354.063	319.841	326.173	326.126	1774.63	1735.32	1713.1	1335.97	1273.58	1287.15	854.735	865.969	809.756	1615.59	1632.51	1778.23	932.546	991.924	944.559	1652.35
0.61_468.8582m/z		468.858	1	0.606167	0.0499833	100 - 1.51	234.656	6	175.868	194.27	191.991	183.631	206.15	198.848	208.249	156.906	146.226	117.355	360.795	368.889	460.989	243.286	210.268	220.575	325.43	213.695	184.381	160.836	193.402	156.806	123.348	122.135	125.449	128.816	147.75	145.616	139.128	177.857	169.589	163.871	150.836	228.86	168.234	182.273	144.576	165.275	165.446	137.289	161.469
0.61_481.9980m/z		481.998	1	0.606167	0.04285	100 - 22.6	17.2416	87.3	25.1506	16.9826	6.98323	6.65884	0.104222	1.79769	2.58875	48.7144	18.6029	70.3413	0	0.000429163	0	6.5086	4.60528	3.03625	21.39	36.213	44.904	0	3.56763	0.740369	0.0022386	0.00242826	0.0281056	24.858	15.9764	35.6966	7.33308	0.00303946	10.4591	0	4.58228	0	28.8424	11.0126	43.6261	6.18274	0.0265774	7.03162	13.3864
0.61_487.8566n	487.857	510.845	1	0.6133	0.0285667	100 - 2.65	165.129	20.23	162.22	100.937	111.68	94.8263	111.613	142.432	178.029	35.1998	17.4826	15.5951	350.926	330.744	388.426	162.657	109.651	165.152	142.571	67.5761	51.3519	160.781	257.401	221.415	128.55	136.464	159.536	69.1447	36.7419	25.1503	41.6036	74.6719	65.001	91.9795	80.0431	213.908	43.468	84.5227	72.392	101.416	79.9664	81.537	49.5573
0.61_518.0264m/z		518.026	1	0.606167	0.0214167	100	3.85059	160.76	0	3.44566	0	0	0	0	0	13.9486	16.5931	18.9155	0	0	0	0	0	0	0	0	8.3017	0	0	0	0	0	0	14.4	9.11438	0	6.69726	0	0	0	0.56964	0	0	3.64675	10.483	0	0	0	9.21042
0.61_521.9878n	521.988	522.995	1	0.6133	0.0714	100 - 6.72 - 3.16	452.304	10.81	630.617	442.524	374.892	372.822	315.074	385.795	307.166	609.451	576.331	620.577	41.3814	51.7703	52.761	339.441	503.595	371.575	376.21	383.11	547.232	223.384	155.04	155.759	180.651	178.632	132.775	737.673	529.317	489.505	403.928	491.215	436.425	416.712	458.953	340.355	519.306	466.173	726.362	390.651	352.414	401.996	546.654
0.61_526.0004n	526	548.99	1	0.606167	0.0642667	100 - 5.22	305.16	7.88	279.854	206.116	213.541	218.07	224.383	176.491	223.343	552.489	496.415	486.93	79.4618	106.731	143.747	180.688	238.208	209.364	530.796	497.936	583.774	118.053	183.038	169.773	102.325	130.625	111.487	366.389	393.375	373.754	257.193	226.833	258.328	165.129	152.887	215.609	321.409	357.354	419.892	152.483	167.195	163.954	362.884
0.61_530.9895m/z		530.99	1	0.6133	0.04285	100 - 3.85	175.072	3.86	161.009	171.523	156.469	179.406	177.923	155.557	166.666	267.445	218.3	205.64	49.5849	122.28	159.836	123.277	171.311	155.508	207.898	156.062	148.389	56.05	65.4241	48.9877	35.7369	27.4412	21.483	230.152	230.843	226.005	184.705	176.657	194.365	158.541	175.557	118.394	224.116	258.737	213.909	137.057	175.836	170.286	220.439
0.61_532.0161n	532.016	555.005	1	0.606167	0.07855	100 - 8.06	1008.58	4.13	1084.25	910.069	889.722	930.097	854.175	915.48	918.169	1739.28	1754.14	1799.28	81.021	141.769	167.212	819.683	1059.6	900.3	1774.95	1719.26	2008.15	292.45	448.908	422.71	288.992	240.737	223.492	1346.71	1418.05	1314.32	1030.64	1034.53	1155.81	702.586	763.261	730.439	1300.72	1393.82	1412.55	765.871	745.811	758.183	1300.34
0.61_535.8490n	535.849	536.856	1	0.606167	0.05	100 - 0.94	302.56	6.71	241.744	252.926	271.301	260.912	277.99	235.548	304.52	178.075	147.999	154.8	367.864	433.198	518.462	349.149	315.134	346.592	362.489	254.521	220.524	252.33	293.785	276.144	225.981	244.282	248.662	187.937	181.964	146.141	187.341	211.988	204.714	255.897	220.299	296.524	224.326	261.215	224.988	226.283	233.754	198.076	218.81
0.61_539.0299m/z		539.03	1	0.606167	0.0357	100 - 9.14	399.824	4.58	388.937	417.975	359.434	395.521	384.386	389.689	377.811	677.758	729.974	780.568	1.40384	0.500587	0	333.591	434.6	396.997	411.199	465.005	586.623	141.027	90.5467	70.9737	90.831	76.8043	45.3645	521.325	561.263	592.27	488.313	400.322	373.824	330.518	370.416	255.364	570.858	507.023	604.579	384.432	352.724	340.766	598.076
0.61_552.9682n	552.968	1106.77	1	0.606167	0.121383	100 - 55.8	1194.01	3.99	1201.66	1156.08	1123.58	1114.42	1076.53	1089.51	1085.44	1155.51	1188.86	1055.12	1206.94	1223.73	1440.06	1267.04	1231.97	1227.76	1299.11	1269.62	1257.51	980.577	1102.71	1003.61	893.385	957.689	950.803	1221.22	1223.86	1242.41	909.64	1000.56	1051.31	1108.9	1045.69	1029.97	1201.37	1117.83	1172.72	1008.25	992.134	1045.09	1140.07
0.61_564.0190n	564.019	529.005	1	0.6133	0.0642667	100 - 9.71	916.098	5.91	1021.79	909.393	836.267	827.444	839.568	839.269	838.591	1304.37	1315.17	1261.71	143.418	212.601	244.244	694.37	920.45	783.309	1158.83	1086.46	1157.74	364.6	301.454	288.563	350.511	348.319	259.772	1224.32	1226.1	1182.94	1024.6	937.678	978.035	771.8	842.006	657.662	1063.87	1190.83	1297.9	784.475	809.122	822.03	1175.62
0.61_579.9975n	579.998	618.916	1	0.6133	0.128533	100 - 11.4	1733.59	4.14	2011.59	1808.03	1655.67	1733.62	1555.49	1665.84	1652.5	2442.43	2474.8	2467.37	422.013	434.92	460.104	1592.6	1992.15	1756.88	2192.73	2111.47	2360.4	981.992	815.046	775.961	790.466	807.36	651.73	2352.47	2202.37	2101.68	1781.99	1739.87	1762.49	1589.81	1685.73	1359.47	2071.34	2172.23	2450.15	1406.69	1469.1	1439.78	2218.7
0.61_590.9718m/z		590.972	1	0.606167	0.0642667	100 - 17.1	257.98	9.92	291.012	234.196	236.45	230.893	217.354	246.165	228.317	302.753	316.173	325.032	119.225	128.151	154.137	243.203	285.01	222.722	222.235	209.095	249.359	117.687	110.987	109.573	109.297	83.494	53.9023	357.119	335.019	310.285	264.305	245.082	247.568	249.41	259.261	196.014	329.963	331.522	351.448	239.828	192.048	220.66	344.415
0.61_601.0092m/z		601.009	1	0.606167	0.04285	100 - 13.5	171.238	14.48	196.701	166.038	157.279	119.121	134.385	114.131	113.006	281.552	244.273	287.976	3.26694	13.7845	23.5465	94.2313	149.426	95.7305	172.974	172.586	217.302	41.1969	58.7703	62.8429	60.6913	59.9735	30.3744	245.622	282.007	271.31	226.021	185.833	167.108	107.703	115.482	89.3259	218.367	241.46	267.295	94.8148	126.64	132.995	242.67
0.61_607.0168m/z		607.017	1	0.606167	0.0214167	100 - 19.4	161.857	8.52	144.676	162.609	137.777	146.971	128.775	139.812	161.773	286.907	345.881	339.721	0	0	0	119.715	147.173	134.451	167.402	212.857	247.985	33.882	16.6618	7.55399	7.38981	4.6464	2.154	215.634	242.287	247.773	212.89	149.965	185.827	117.829	129.753	81.2702	240.223	209.791	255.908	112.113	134.493	128.776	260.287
0.61_632.0064n	632.006	654.95	1	0.6133	0.04285	100 - 23.2	681.718	5.47	680.266	734.791	644.216	705.357	608.147	594.766	592.281	919.2	1001.98	1017.85	26.6807	29.3589	29.9221	512.847	707.436	608.005	775.106	828.926	910.495	318.181	174.952	151.471	258.092	186.095	178	845.239	912.451	891.324	771.267	581.768	610.412	630.515	617.49	407.04	902.378	735.734	881.507	603.613	592.132	643.009	846.506
0.61_632.9511m/z		632.951	1	0.606167	0.0285667	100 - 23.9	121.83	16.92	116.929	88.4366	52.4121	75.939	89.4463	75.9467	91.0043	209.39	228.813	234.01	15.9914	21.2623	30.4719	73.0237	85.4059	85.1754	202.295	257.325	278.512	34.2887	38.4471	33.0387	35.612	26.6193	24.6968	184.525	176.277	163.402	135.137	89.0556	87.0703	64.8555	61.1048	44.6856	163.715	138.312	176.491	28.5097	65.0785	63.8159	161.86
0.61_638.9465m/z		638.946	1	0.606167	0.0571167	100 - 13.3	449.385	5.71	487.615	424.801	363.672	396.948	367.024	392.676	365.248	604.568	588.038	541.679	234.922	243.404	244.139	378.812	414.547	402.113	716.941	658.369	772.314	272.435	357.814	310.683	242.716	270.634	241.609	526.734	457.547	472.946	384.696	434.824	390.226	399.049	381.445	386.084	455.576	527.386	529.887	308.992	327.589	326.395	459.751
0.61_647.9743n	647.974	612.96	1	0.6133	0.0571333	100 - 24.7	680.2	6.05	760.993	683.971	691.482	613.572	585.779	632.731	586.005	1119.64	1099.94	1173.51	132.875	135.441	136.6	602.75	801.61	683.604	875.528	985.73	1027.07	317.666	356.705	286.131	286.232	269.411	231.192	940.68	925.598	898.178	813.797	659.524	670.819	627.398	685.383	452.531	871.151	820.957	1022.51	560.809	582.892	618.166	913.879
0.61_670.9135m/z		670.913	1	0.6133	0.128533	100 - 34.5	951.201	2.62	950.006	931.394	933.928	935.565	919.136	970.333	891.709	1114.84	1204.13	1127.73	477.055	470.053	539.036	973.956	1036.13	1025.58	1015.12	1017.96	1064.16	708.868	712.375	682.47	678.436	708.86	655.878	1088.44	1106.07	1060.34	955.012	922.528	916.021	869.6	858.362	859.023	1059.6	1049.47	1070.44	792.061	818.723	802.901	1031.14
0.61_674.8855m/z		674.885	1	0.6133	0.0357	100 - 21.3	323.604	8.13	395.098	290.233	305.655	300.689	254.662	280.967	320.982	421.358	348.465	327.109	246.379	273.91	254.147	319.685	330.583	321.977	366.138	326.744	338.542	261.504	327.349	287.889	232.467	230.325	255.908	413.407	319.666	321.539	287.923	329.987	319.342	295.382	297.194	333.623	294.837	359.24	433.915	212.615	250.361	258.77	326.91
0.61_683.8323n	683.832	722.807	1	0.6133	0.0357	100 - 31.2	1026.55	5.56	1066.77	923.54	852.766	908.304	929.867	926.024	935.296	1128.34	888.817	904.782	940.539	959.772	1022.58	917.334	933.659	963.413	1539.93	1101.91	1152.63	806.754	1121.98	1015.8	763.94	850.522	823.648	1056.07	943.925	915.035	794.729	965.331	1002.49	780.007	834.874	1048.39	949.152	1078.58	1056.12	733.693	733.33	766.839	949.384
0.61_688.8941m/z		688.894	1	0.6133	0.0357	100 - 29.2	331.655	4.04	383.638	331.171	327.082	291.12	299.949	288.766	309.6	433.834	353.599	332.711	221.202	228.477	260.9	320.097	327.347	320.302	438.676	360.701	363.263	250.13	372.453	322.507	209.868	213.987	220.458	404.016	313.403	327.862	288.947	358.117	364.004	279.122	271.943	382.585	342.389	398.151	403.799	258.892	265.174	264.603	325.907
0.61_690.8442m/z		690.844	1	0.6133	0.0357	100 - 20.3	386.413	3.83	451.452	344.036	324.054	334.553	305.053	290.136	301.692	513.091	400.438	401.615	339.026	323.521	362.719	347.106	365.252	346.968	550.191	397.314	425.664	290.912	383.348	349.036	255.862	270.296	265.848	476.893	374.829	324.101	313.49	360.556	404.472	337.297	308.257	420.435	370.392	476.377	472.308	286.244	266.695	280.016	382.987
0.61_697.9259n	697.926	680.923	1	0.606167	0.121383	100 - 32.5	1269.65	2.17	1223.94	1287.66	1208.36	1229.67	1218.08	1254.89	1243.92	1429.65	1455.65	1385.76	818.247	838.556	909.057	1314.86	1384.15	1331.39	1366.89	1256.98	1316.85	952.654	1056.21	918.567	858.569	938.626	906.109	1263.75	1330.74	1404.45	1183.38	1194.13	1226.01	1078.83	1154.34	1124.45	1397.25	1361.54	1362.7	1076.55	1093.47	1012.03	1420.13
0.61_704.8031m/z		704.803	1	0.6133	0.0285667	100 - 70.4	274.649	7.04	270.768	281.869	269.331	258.997	276.645	252.009	312.925	175.45	204.504	234.594	287.723	316.97	350.271	261.237	276.067	281.352	247.782	265.311	281.833	238.402	312.612	245.97	215.044	219.041	225.586	242.35	228.323	198.047	208.527	213.664	230.4	245.992	244.501	276.891	253.385	226.558	238.007	241.792	237.758	211.935	227.787
0.61_722.9241m/z		722.924	1	0.606167	0.0214333	100 - 22.7	281.519	4.22	249.96	257.592	251.45	274.118	239.522	251.93	261.034	366.745	409.863	380.648	85.222	140.832	140.591	224.2	250.574	244.498	497.664	472.181	473.547	159.18	157.797	145.97	159.825	161.452	178.451	319.091	311.374	345.419	288.471	243.597	288.781	208	249.843	204.174	322.611	307.373	331.471	194.841	233.686	240.565	321.91
0.61_738.8806m/z		738.881	1	0.606167	0.0999833	100 - 37.3	792.075	3.64	617.967	791.924	760.45	799.337	739.693	778.011	801.883	681.676	786.679	735.75	575.6	635.312	723.581	807.749	808.777	797.567	726.172	798.929	764.103	678.176	670.845	603.569	698.195	706.76	748.474	603.455	805.32	774.602	721.737	625.097	585.177	664.002	704.92	685.357	819.142	674.235	627.044	716.457	670.262	619.057	749.934
0.61_808.2698n	808.27	847.263	1	0.6133	0.0285667	100 - 49 - 30.1 - 20.9 - 29.4	131.217	26.89	68.7599	88.468	93.6241	94.9075	60.8859	78.3891	35.39	74.982	8.67365	45.0723	361.542	246.678	278.598	105.468	77.7673	153.939	59.4914	71.4678	69.8942	68.4572	196.249	149.977	144.84	147.688	109.651	34.2325	44.5265	30.4379	33.1711	61.6726	62.7285	101.097	85.4218	111.971	29.3104	56.4097	81.6542	17.6996	17.1832	59.7091	68.3813
0.61_851.8052n	851.805	874.818	1	0.606167	0.128533	100 - 34.3	2078.68	2.9	1982.53	2007.84	2039.88	2056.84	1974.56	2143.79	2077.03	1797.67	1874.21	1718.87	1937.23	2122.65	2339.95	2172.55	2090.86	2155.82	2112.87	1866.59	1755.56	1836.54	2007.19	1870.63	1772.68	1900.99	1912.47	1801.86	1940	1952.05	1792.44	1761.57	1786.4	1820.03	1816.09	2091.93	1984.11	2022.38	1925.81	1810.5	1729.43	1672.17	1886.19
0.61_856.8202m/z		856.82	1	0.6133	0.121383	100 - 60.8	1302.61	3.11	1217.53	1278.51	1287.16	1256.76	1276.07	1333.41	1326.97	1073.16	1065.24	1013.75	1312.54	1357.07	1564.82	1377.49	1293.6	1332.85	1242.9	1135.16	1044.19	1274.48	1367.05	1271.14	1314.85	1367.71	1322.4	1129.86	1178.14	1150.4	1048.46	1086.61	1121.65	1174.05	1170.59	1289.83	1205.15	1214.85	1136.74	1184.08	1140.59	1126.78	1116.94
0.61_870.2623n	870.262	893.252	1	0.6133	0.0285667	100 - 78 - 77.9 - 63.1 - 71.8	224.665	31.28	110.132	166.088	130.699	35.5955	90.2781	145.995	99.4629	69.5988	20.2336	35.4744	517.519	534.761	515.107	130.669	144.155	165.549	86.1203	95.9785	164.241	220.09	385.404	285.079	131.758	260.06	215.863	77.5574	83.3581	44.3888	40.5892	120.68	64.9834	117.057	132.328	205.598	40.41	120.881	84.2189	33.7544	73.431	64.5752	83.4842
0.61_874.1891n	874.189	938.223	1	0.6133	0.0285667	100	64.0783	30.89	55.3108	57.516	42.4017	44.9972	21.1181	29.7032	47.515	32.4624	27.3651	4.43903	184.738	168.31	143.927	74.5451	16.0441	32.0529	46.9389	14.4003	22.6022	71.3554	61.6295	60.3649	63.5665	95.5042	65.8542	10.4574	57.4516	0	22.1347	8.6535	22.5367	39.835	39.2195	39.4802	21.7955	23.7933	26.7951	17.0447	18.5545	16.8563	9.07999
0.61_881.2583n	881.258	864.255	1	0.6133	0.0285667	82.5 - 100 - 33.8	105.31	26.79	67.82	63.768	40.7707	27.6499	87.8644	57.4774	8.98564	57.9109	18.0844	24.792	272.064	211.965	195.303	18.1478	65.0801	73.6364	108.189	65.1568	71.0054	130.049	128.728	139.534	96.9892	89.9354	67.4732	42.8888	63.4941	47.7783	29.3892	35.6318	26.5507	44.6722	56.3277	58.4316	42.4621	82.8834	24.0414	6.7302	36.3885	16.8722	13.073
0.61_885.2126n	885.213	903.246	1	0.6133	0.0285667	100 - 59.2 - 42.6 - 34.8 - 34.6	171.041	17.62	130.26	121.069	82.933	85.1563	89.3341	73.9627	72.4774	44.2712	10.6958	18.3512	393.902	370.834	444.892	157.368	146.149	101.975	80.0968	100.907	94.9438	142.084	273.658	185.489	149.303	158.686	143.753	46.2566	31.7289	8.37035	48.6839	48.4095	47.3507	145.868	121.915	104.061	16.4561	84.9876	76.4502	72.4567	68.595	46.4622	116.843
0.61_914.2630n	914.263	879.253	1	0.6133	0.0285667	100 - 68.5 - 70.4 - 12.8	187.648	23.54	141.74	102.794	98.8607	98.5826	99.4361	76.5029	69.625	21.2369	20.5645	67.9291	527.195	494.315	437.884	112.598	61.8024	147.501	119.835	80.4333	68.876	118.183	336.874	199.496	184.316	182.969	196.509	37.2781	35.3204	16.4817	18.5478	75.2666	25.8194	67.501	81.6786	144.89	63.8755	89.3701	44.9547	61.1224	35.1199	95.051	131.265
0.61_917.2318m/z		917.232	1	0.6133	0.0214333	100 - 68.2 - 87.5	58.3331	48.52	82.7967	20.5621	40.6537	43.6044	26.931	33.8423	41.3507	7.31744	0	17.1243	154.416	163.389	120.387	56.9033	34.3833	25.4471	20.8668	40.0373	39.7464	40.0098	72.6154	82.3537	31.4296	66.9931	23.2144	13.9279	0	18.6161	0	9.11486	12.6896	31.7515	18.6637	17.431	34.8423	0	0	23.5681	0	28.6991	0
0.61_931.2450m/z		931.245	1	0.6133	0.0214333	99.7 - 89.4 - 100 - 86.6 - 85.9	93.3446	55.15	42.378	55.3228	44.4962	19.1641	18.9921	26.2639	1.36066	42.0471	0.325683	22.6966	252.519	256.867	274.748	18.702	51.302	45.584	11.3488	34.0687	52.9834	64.1453	147.934	124.898	63.0053	60.0463	54.0863	31.6925	10.7542	12.5626	17.8517	41.6919	38.7407	44.5979	24.1152	102.399	11.5829	0	46.8973	18.5639	0	19.673	14.6124
0.61_939.2306m/z		939.231	1	0.6133	0.0285667	100 - 62.4 - 81.7 - 56.6 - 64.9 - 58.6	113.773	43.64	68.5709	47.2459	36.7913	44.6168	23.0193	21.237	27.2754	17.36	30.7369	33.3632	323.983	216.897	350.577	58.8133	47.5196	56.1535	74.6075	35.757	73.0959	63.8137	164.159	159.76	142.263	124.76	82.4544	47.0153	10.0402	0	43.3942	21.3659	20.5731	85.6462	67.1643	31.8009	80.3024	60.9159	43.3535	8.34178	31.401	27.5168	22.3409
0.61_942.2353n	942.235	925.232	1	0.6133	0.0285667	100 - 75.2	91.4006	64.04	79.3751	25.1091	65.6718	27.405	27.2141	14.9675	26.0175	0	0	10.7411	257.197	293.912	220.85	27.0583	21.3989	78.7122	44.4031	22.9872	31.0943	95.549	149.011	118.095	81.2627	97.4068	37.9517	36.3704	0	9.3135	7.40974	23.5059	27.8205	29.6935	16.9302	41.5787	46.7552	14.7721	33.7903	19.0322	12.5272	7.77348	0
0.61_1239.6476m/z		1239.65	1	0.6133	0.0285667	100	86.9331	35.35	126.218	83.2561	19.203	87.9247	97.7717	82.8941	24.5488	84.9923	0	0	136.387	137.819	121.898	90.1941	83.4941	89.4825	49.3305	15.4388	96.7895	74.4881	161.132	162.551	72.7801	86.2744	106.457	93.1702	55.3684	0	0	40.1204	27.2693	25.4693	108.509	77.2457	52.1409	117.802	78.497	73.594	22.4013	32.3075	102.631
0.61_1254.6478n	1254.65	1237.64	1	0.6133	0.0285667	100	156.702	30.71	140.14	71.1162	105.621	83.5368	40.1857	147.684	126.019	113.496	32.817	18.1007	256.156	235.511	291.738	145.364	88.2136	129.424	171.08	121.235	34.6012	173.618	290.432	248.747	190.628	209.457	180.82	131.929	161.647	68.9456	61.0541	61.8977	43.9009	147.449	146.189	197.829	74.5099	113.578	120.842	124.893	135.85	103.653	124.945
0.61_1278.6584n	1278.66	1243.64	1	0.6133	0.0285667	100	216.763	30.9	237.838	224.893	63.4772	255.991	140.32	55.8804	195.709	80.7702	0	92.6365	361.877	349.069	420.411	196.018	196.373	178.732	166.958	89.0306	89.4439	309.768	352.144	368.214	211.252	266.143	196.904	170.328	152.776	85.0284	83.5751	136.715	101.865	186.545	163.995	242.602	128.924	278.87	189.381	130.491	122.297	77.8653	121.344
0.61_1280.6197n	1280.62	1263.64	1	0.6133	0.0285667	100	148.25	36.51	196.084	83.8666	183.317	47.1879	66.0519	103.165	99.6894	94.0035	0	33.2565	215.633	292.465	275.291	100.614	97.5672	145.718	111.885	88.7061	109.462	147.56	236.408	275.184	190.05	140.947	126.759	76.9071	95.7625	51.4724	39.1691	140.888	48.2681	115.492	129.123	104.832	70.9827	79.8919	113.846	139.571	60.4684	79.9147	63.2383
0.61_1292.6328n	1292.63	1275.63	1	0.6133	0.0285667	100	136.08	25.14	89.9437	102.142	83.6406	71.395	106.215	0	61.6823	36.2763	25.8273	69.7721	226.876	238.502	221.316	105.421	122.83	128.128	69.5374	28.3096	111.365	184.658	239.256	233.122	126.168	183.568	137.773	104.184	61.2952	65.434	50.7568	82.3995	40.3595	113.096	59.7461	151.332	55.1104	135.631	132.767	102.71	126.173	81.4667	55.2265
0.61_1302.6298n	1302.63	1285.63	1	0.6133	0.0285667	100	187.14	29.58	162.127	171.289	173.848	97.394	96.0671	83.2165	137.717	99.1869	104.698	84.7749	310.222	290.55	332.565	194.571	129.234	134.561	125.085	75.4909	66.1318	198.334	356.832	304.865	149.082	166.365	224.778	84.3817	76.0727	66.7825	51.3839	77.8104	0	136.482	125.622	256.287	20.6451	151.438	111.388	48.1102	46.3039	76.6426	49.1426
0.61_1306.6368n	1306.64	1289.63	1	0.6133	0.0285667	100	224.907	27.29	209.028	202.565	142.968	116.518	136.303	113.328	119.537	85.179	38.59	36.416	396.462	374.431	477.059	241.927	162.115	162.888	164.002	93.0246	94.9171	252.961	456.462	337.163	253.405	295.66	240.968	96.7103	38.2119	55.6969	61.6884	69.1995	51.7018	152.457	93.0261	230.419	68.4542	157.631	144.317	128.151	98.0878	92.7436	131.344
0.61_1309.6206m/z		1309.62	1	0.6133	0.0214333	100	68.3817	53.79	42.2752	62.2344	43.8716	20.9255	22.031	41.0019	0	0	0	18.8695	100.354	122.517	112.968	82.0365	49.846	74.5478	93.7197	53.3893	20.2652	59.1756	128.245	109.792	46.3626	48.6285	48.8924	24.358	19.2225	14.2435	19.8279	19.0657	40.0271	27.0168	33.4428	92.4053	0	51.5249	16.0817	19.6492	0	23.733	0
0.61_1312.6291n	1312.63	1295.63	1	0.6133	0.0285667	100	170.581	35.66	135.132	62.0686	109.013	197.157	100.887	118.952	97.3493	65.2885	57.6535	0	352.999	272.816	361.282	148.63	158.669	172.457	121.632	76.182	19.6587	166.429	301.807	283.208	184.311	179.047	179.457	55.8661	41.8568	70.7876	15.8615	91.0356	74.4482	111.828	139.227	283.288	47.3407	139.535	85.5877	61.2473	34.8712	46.8841	65.7839
0.61_1314.6441n	1314.64	1332.61	1	0.6133	0.0285667	100 - 18.2	532.466	15.44	460.599	427.909	407.799	343.006	370.503	315.194	308.484	161.128	128.638	153.745	919.161	1001.07	916.005	463.088	408.304	439.605	481.412	197.619	223.92	601.636	1020.4	871.253	478.4	668.546	615.196	403.942	295.126	241.633	304.268	257	239.593	415.141	333.493	647.334	224.719	474.307	432.809	224.711	262.328	295.182	347.37
0.61_1318.6424n	1318.64	1382.58	1	0.6133	0.0285667	100 - 9.1	305.24	16.58	188.772	215.4	140.891	199.848	222.731	111.312	236.774	132.537	37.1542	131.508	537.14	514.117	533.249	254.22	261	399.179	176.486	93.1402	264.028	307.906	459.791	477.142	302.758	369.469	339.45	142.803	61.4158	97.6169	135.506	105.646	94.5017	282.202	230.05	364.083	76.6643	177.968	170.487	148.064	189.562	89.3124	136.862
0.61_1322.6421n	1322.64	1287.63	1	0.6133	0.0214333	100	184.044	15.22	139.792	118.238	144.951	152.269	109.61	99.563	133.153	40.2025	22.606	54.8041	355.931	269.674	313.148	195.242	200.879	140.238	105.844	98.2162	147.483	210.094	352.321	253.971	163.642	203.904	203.627	130.917	86.3748	74.0694	80.3947	52.8894	46.1378	109.43	156.941	135.598	96.4319	159.639	98.7505	66.4736	86.9468	154.199	66.8949
0.61_1326.6164m/z		1326.62	1	0.6133	0.0214333	100 - 45.6	170.309	29.55	248.824	212.298	144.009	163.292	134.614	139.99	81.7061	143.107	22.9289	79.138	251.379	246.162	311.379	85.3402	108.407	206.4	160.596	107.266	135.547	194.966	254.254	247.766	170.623	202.229	152.17	147.796	74.457	36.9576	63.5129	112.926	104.875	141.498	117.934	138.163	101.585	95.1142	113.176	130.435	130.3	96.8267	106.573
0.61_1348.5998m/z		1348.6	1	0.6133	0.0214333	100 - 45.5	153.775	31.88	182.446	159.513	98.5387	133.292	77.9887	43.6028	66.189	42.0756	17.147	51.1199	241.583	227.953	244.155	169.387	89.3929	160.717	86.3344	124.494	82.4236	193.476	215.415	248.335	177.503	179.66	136.242	118.835	62.5241	50.1547	54.1582	48.1355	142.027	128.313	153.501	174.914	83.4271	169.468	100.058	19.3761	54.4217	60.3795	165.985
0.61_1356.5623n	1356.56	1374.6	1	0.6133	0.0285667	100 - 17.7	232.791	39.78	297.073	162.114	148.366	141.71	102.611	58.5234	114.328	95.8763	19.529	73.0705	418.035	474.288	415.232	129.803	146.906	250.771	214.89	72.3414	90.588	261.306	406.441	422.792	186.861	339.334	203.41	143.384	64.3522	33.8989	0	168.893	204.131	201.002	163.623	274.349	129.179	148.817	103.253	53.0162	160.3	87.6662	113.61
0.61_1363.6100n	1363.61	1346.61	1	0.6133	0.0214333	100 - 30.5	327.36	22.12	309.69	321.431	224.394	263.621	221.895	173.489	208.306	163.311	75.2292	70.8035	611.994	601.411	587.9	317.449	237.694	252.966	170.078	79.7469	126.917	396.647	604.568	613.691	301.102	501.395	391.186	332.94	93.6565	162.351	180.477	260.18	146.226	283.443	239.58	446.171	196.685	308.22	238.553	176.01	183.937	253.202	162.281
0.61_1367.5874m/z		1367.59	1	0.6133	0.0285667	100	38.4001	81.37	0	20.4071	0	0	0	0	0	0	0	21.2579	74.0617	88.4471	73.0249	57.5576	32.5443	35.8703	0	46.5017	0	0	74.3618	72.3738	34.2206	65.8546	35.5922	25.2531	17.7812	0	13.4795	0	0	47.4661	22.7897	46.99	32.6742	0	0	0	14.8585	20.0973	0
0.61_1369.5833n	1369.58	1334.61	1	0.6133	0.0285667	100 - 41.6	383.655	23.92	425.154	232.802	377.329	254.902	292.154	322.085	216.64	135.013	50.7545	69.3369	685.635	665.488	710.8	372.555	310.737	293.13	303.236	156.44	138.081	462.867	748.933	651.819	441.713	445.666	367.17	145.059	201.371	117.434	222.936	321.227	72.1112	285.937	323.138	529.374	230.329	291.767	393.527	243.234	142.81	161.642	240.848
0.61_1375.6211n	1375.62	1340.61	1	0.6133	0.0285667	100 - 42	565.94	28.06	680.76	462.314	408.797	453.357	371.085	191.057	373.688	304.315	107.549	107.835	1015.98	928.544	974.3	507.588	419.637	567.096	339.925	340.128	153.678	540.197	1197.08	985.245	637.466	729.263	568.709	385.338	132.497	283.428	254.467	324.111	279.056	459.181	434.073	759.8	271.081	446.946	431.615	346.689	286.758	289.738	242.897
0.61_1377.6211n	1377.62	1342.61	1	0.6133	0.0214333	100 - 41.8	570.07	24.67	567.172	475.253	406.576	305.527	324.493	336.797	333.601	206.158	133.876	143.608	1107.57	991.03	1036.37	566.815	429.98	440.393	394.337	163.236	199.719	665.69	1131.77	940.512	576.999	692.697	667.859	435.507	208.087	220.021	216.146	283.586	290.286	346.516	432.924	657.301	286.416	343.554	293.745	220.777	356.05	242.866	241.994
0.61_1389.5969n	1389.6	1354.6	1	0.6133	0.0214333	100 - 44.2	228.546	19.82	212.604	151.913	158.107	134.426	124.101	128.3	147.454	156.431	0	75.1478	433.817	419.946	379.939	146.593	200.534	241.333	156.104	86.0875	120.792	223.757	454.316	333.388	188.252	263.21	266.606	212.18	68.5681	169.308	89.6803	49.5524	77.1491	201.207	145.391	198.88	161.968	141.702	182.299	58.1983	132.91	47.5964	142.125
0.61_1394.5878m/z		1394.59	1	0.6133	0.0214333	100 - 38.5	99.8462	49.86	117.433	68.1725	0	73.5244	96.5046	47.4778	31.8357	0	38.2106	31.4691	192.807	196.572	208.955	66.4134	56.6772	79.2418	116.79	44.0952	30.4439	107.892	191.635	136.491	123.83	117.107	122.142	75.5988	25.6275	0	22.3616	17.6281	44.3877	86.6943	44.5773	65.5723	79.5005	39.513	23.96	45.9224	17.8608	69.1666	18.8154
0.61_1396.5745m/z		1396.57	1	0.6133	0.0214333	100 - 48.5	99.8398	51.9	131.926	21.679	79.7382	73.4489	93.9851	0	20.5955	38.3977	0	30.7502	209.326	163.132	189.811	67.879	21.5934	72.6263	73.3745	75.6442	85.2203	102.55	208.364	158.928	94.7276	102.129	117.52	18.6399	50.6433	32.0697	0	59.6138	34.0317	106.343	35.578	137.623	24.2824	56.0957	54.6498	45.2638	87.533	52.1724	52.8931
0.61_1397.6077n	1397.61	1362.59	1	0.6133	0.0214333	100 - 39.8	252.153	21.1	172.191	199.322	263.515	114.672	181.406	99.1361	80.1754	53.0754	47.1059	84.3495	471.441	414.262	447.114	151.492	171.293	219.568	229.677	116.9	119.732	322.732	455.591	477.962	182.756	348.605	294.302	155.303	174.544	16.358	145.882	137.62	101.848	133.162	216.074	268.929	67.9845	191.94	143.037	155.575	161.152	151.781	151.569
0.61_1407.6075n	1407.61	1430.56	1	0.6133	0.0214333	100 - 19.5 - 12.3 - 5.27	444.785	24.76	433.215	386.037	275.225	349.311	276.175	194.793	324.815	136.809	27.2398	55.6124	875.26	833.972	867.139	369.504	334.153	216.403	286.958	164.565	189.44	551.123	972.394	791.202	513.683	547.476	470.01	261.058	220.966	36.6328	81.4894	287.188	156.727	298.144	215.604	584.25	186.848	379.936	233.965	196.842	180.174	118.796	178.397
0.61_1419.5993n	1419.6	1384.59	1	0.6133	0.0214333	100 - 34.6 - 13.1 - 5.4	411.921	28.2	316.918	200.185	269.334	185.33	99.981	216.931	188.11	77.3141	21.2504	84.7374	857.172	730.33	845.553	379.299	222.929	287.274	295.881	116.164	53.7167	513.33	880.542	813.322	472.985	563.141	559.271	245.812	109.791	141.867	90.3585	189.171	69.2301	250.261	292.471	273.67	130.249	236.159	136.862	148.46	243.107	126.884	127.064
0.61_1423.5862n	1423.59	1388.57	1	0.6133	0.0214333	100 - 38.7	282.786	14.1	174.505	141.268	155.861	166.802	125.724	179.923	129.773	40.6032	26.8491	62.4316	517.907	531.051	548.645	193.434	213.911	290.076	117.399	253.668	60.4284	348.809	551.938	484.642	335.38	360.188	276.17	171.6	127.299	134.042	127.977	149.17	115.651	155.471	248.843	339.219	69.1875	100.858	95.8559	171.237	90.9753	223.748	123.166
0.61_1426.5610m/z		1426.56	1	0.6133	0.0214333	100	51.0253	29.61	47.3152	48.5574	36.4469	0	0	46.7602	0	0	0	0	103.639	116.532	91.0071	35.6532	28.728	32.6796	19.421	28.7613	17.6059	75.2358	134.055	82.0604	50.0626	66.3401	59.2021	35.7735	0	0	0	45.5658	18.2029	55.2717	72.5015	73.918	32.7015	0	0	28.446	0	20.8384	23.5966
0.61_1435.5957n	1435.6	1418.57	1	0.6133	0.0214333	100 - 47.3	190.941	40.36	176.129	65.1458	136.195	95.7236	115.281	87.0322	54.8937	19.1785	0	0.045655	491.133	358.946	463.64	207.509	93.3905	202.733	40.9314	22.6826	43.2048	208.39	380.651	331.677	233.426	254.187	164.379	82.8173	40.4494	28.7141	45.0794	87.8876	49.5611	97.5612	108.146	132.038	52.8914	165.546	57.8588	84.7045	35.3578	23.608	91.4696
0.61_1440.5437m/z		1440.54	1	0.6133	0.0142833	100 - 44.5	68.5758	60.94	48.5673	49.3076	78.5991	33.1685	131.607	0	40.7201	0	0	12.3288	164.037	150.715	43.2626	0	20.4302	71.0743	0	24.3985	0	58.1564	159.529	115.255	93.4369	115.878	25.6419	16.2504	16.7411	0	14.1068	37.7848	21.8886	16.6675	47.3729	51.8668	68.5597	68.4858	38.2835	33.1051	0	56.2962	16.6379
0.61_1445.5832n	1445.58	1410.57	1	0.6133	0.0214333	100 - 40	189.841	38.78	185.055	103.804	88.6628	125.493	63.0376	70.2229	61.5438	16.2535	27.9903	17.3547	443.087	413.685	382.32	159.873	143.816	85.3319	64.9351	59.1815	61.798	224.468	396.895	350.621	190.042	257.867	180.807	98.553	69.2426	41.9476	64.7109	123.045	70.5579	55.6534	126.791	181.53	57.6636	67.2931	54.3974	105.864	28.8522	54.9835	98.6642
0.61_1454.5531m/z		1454.55	1	0.6133	0.0214333	100 - 43.9 - 94.6	87.6979	36.17	27.9285	61.3135	18.3594	32.0936	32.0949	50.1349	29.155	0	0	0	156.841	245.968	188.237	78.1713	45.9658	71.2053	48.7993	0	13.7324	121.697	198.408	146.443	94.8397	112.911	118.072	44.3781	53.086	29.602	32.3804	45.7995	25.3587	51.9423	14.7016	154.05	17.4941	68.1495	33.4682	0	15.2721	63.7214	48.9071
0.61_1470.5465m/z		1470.55	1	0.6133	0.0214333	100	33.3898	67.52	0	20.4827	0	31.7064	22.9774	0	0	0	0	0	77.4208	64.7986	53.4411	48.066	0	16.6287	32.455	31.2261	28.3259	18.9353	78.3176	51.2315	37.2876	54.4816	58.6727	26.8641	0	0	0	0	0	31.4806	0	0	0	17.665	17.2957	0	0	0	14.5385
0.61_1472.5473m/z		1472.55	1	0.6133	0.0142833	100 - 46.3	39.6563	83.4	22.969	47.3282	0	0	27.4199	0	0	0	0	0	123.96	90.9335	64.5818	0	0	23.4131	0	0	25.1384	85.0249	97.174	84.6178	37.6551	64.8961	43.5357	25.29	0	17.0539	22.928	0	0	24.561	19.3289	68.6577	18.0041	18.5488	16.2873	0	17.5873	21.0886	16.917
0.62_75.9399n	75.9399	114.905	1	0.62045	0.0642667	100	1220.76	9.77	992.399	1094.16	1135.39	1130.84	1212.37	1256.28	1339.2	1064.33	1129.08	938.877	1231.52	1254.02	1530.06	1229.13	1025.32	1178.82	1335.58	1055.07	907.144	945.553	1035.02	967.735	716.017	805.442	806.767	971.255	1070.54	1120.31	933.205	1042.8	1130.07	1014.91	955.891	1272.26	1183.59	1233.19	990.467	1074.42	1033.37	927.965	941.805
0.62_82.9532m/z		82.9532	1	0.62045	0.0428333	100	35.4951	6.78	33.0872	28.5461	33.7335	24.5418	26.4744	25.4605	32.1009	6.09131	11.6555	2.72292	40.4294	29.3504	38.0187	23.2293	25.2688	24.7046	0	2.311	0	60.3556	70.8314	62.0991	72.5099	76.6938	77.9378	19.3446	21.6382	19.5771	17.7492	26.5267	14.6941	31.0445	31.1835	36.9191	25.2015	23.4626	25.7875	28.3115	33.569	27.5987	22.656
0.62_112.9074m/z		112.907	1	0.62045	0.0642667	100	2329.95	10.43	1881.45	2055.82	2162.43	2160.16	2374.94	2512.94	2591.32	2081.7	2351.38	1851.6	2219.78	2358.86	2964.61	2355.09	1934.58	2269.61	2730.36	2136.69	1824.62	1639.4	1856.23	1777.78	1230.91	1311.93	1395.19	1866.85	2082.57	2172.78	1804.66	2094.88	2249.56	1864.92	1738.11	2480.55	2265.28	2369.66	1868.29	2104.01	2032.15	1775.48	1811.55
0.62_116.9030m/z		116.903	1	0.62045	0.0499833	100	97.6407	6.78	93.9157	88.4086	88.2035	100.843	90.041	100.955	103.02	98.0131	86.1882	89.0923	97.7998	105.739	128.239	98.4716	89.0558	98.5451	120.544	93.7832	86.2515	70.7051	86.0836	84.9534	49.8487	56.5965	55.8093	86.8349	87.638	95.0465	76.1985	94.2984	97.2324	84.3043	76.1393	115.859	97.4094	109.266	85.5003	86.5746	86.6012	76.9682	81.2819
0.62_212.8713m/z		212.871	1	0.62045	0.0714	100	166.276	9.07	106.527	131.959	116.874	100.24	119.12	124.217	125.182	146.856	150.404	132.862	162.908	182.711	203.951	178.508	151.551	178.348	343.235	260.969	228.545	54.5327	58.4662	60.2987	29.4676	30.3561	37.1055	113.758	113.077	114.153	95.5481	100.838	108.179	94.5907	82.2959	109.702	141.634	142.08	134.085	88.3014	90.6316	78.4341	130.781
0.62_223.9037n	223.904	448.799	1	0.62045	0.0499833	100	217.594	4.26	192.614	185.591	205.287	205.294	190.49	188.386	202.032	94.2993	94.6723	80.5009	262.854	234.908	324.195	228.039	185.763	218.944	123.18	125.043	69.91	246.472	292.03	252.208	200.507	230.938	232.807	111.821	125.46	153.537	144.378	150.393	125.339	202.745	204.683	262.712	173.396	165.423	129.805	175.114	154.433	157.496	131.772
0.62_225.9083n	225.908	248.897	1	0.62045	0.0714167	100 - 0.917	2872.29	11.53	2007.24	2397.7	2493.38	2536.32	2775.39	2818.77	2950.95	1880.78	2096.39	1629.98	3236.1	3461.9	4227.24	2831.85	2265.56	2726.12	3641.78	2756.86	2169.79	1787.56	2040.27	1862.63	1203.44	1303.82	1360.85	1766.24	2029.73	2138.2	1872.06	2152.29	2251.55	2015.42	1834.5	2725.77	2248.49	2333.3	1726.55	2192.23	2192.1	1933.86	1871.57
0.62_237.8820n	237.882	260.871	1	0.62045	0.0428333	100	136.546	4.16	145.529	126.105	117.996	128.252	140.468	129.617	135.332	122.885	97.521	82.8368	166.878	160.146	173.1	182.596	152.862	171.805	132.108	98.1125	83.1152	132.197	154.305	137.725	81.0949	84.1528	87.1935	118.727	101.248	94.2528	98.5694	128.163	118.933	151.124	149.744	205.684	138.397	169.436	116.405	115.115	111.34	95.9888	131.021
0.62_266.8708m/z		266.871	1	0.62045	0.0499833	100 - 0.134	684.406	9.62	474.216	531.497	564.283	566.016	615.718	649.286	649.778	509.963	551.527	418.789	788.996	838.499	1053.21	656.489	494.551	633.876	1144.86	847.142	661.717	306.993	371.592	333.8	202.572	234.799	234.918	425.808	485.962	516.38	427.445	508.52	548.993	409.971	373.212	552.639	541.761	578.331	423.321	454.958	453.688	390.415	453.844
0.62_292.8783m/z		292.878	1	0.62045	0.05	100	81.8776	10.68	54.1394	63.7986	53.7143	58.4466	45.6778	60.9861	60.0059	47.8307	49.6625	33.6973	116.088	104.064	115.785	73.3004	58.1698	71.2683	137.946	114.279	96.4865	65.7268	74.9094	68.9508	63.9634	76.2239	68.5528	42.4948	44.1974	67.7637	47.9509	45.8069	56.7183	53.187	49.3543	72.3117	47.0818	52.3333	37.2299	66.5392	56.5716	51.0884	41.1358
0.62_353.1667m/z		353.167	1	0.62045	0.0357167	100	10.997	195.91	0	0	0	0	0	0	0	0	4.83275	0	0	0	0	0	4.41979	0	0	0	0	0	0	0	28.4922	33.7131	23.0622	0	0	0	0	0	0	0	0	0	5.3573	0	0	0	0	0	0
0.62_360.8767m/z		360.877	1	0.62045	0.0357	100	137.984	6.01	119.186	127.809	139.134	124.905	136.441	134.664	140.165	87.4017	64.4709	39.4263	184.861	195.571	215.242	133.878	121.028	148.371	95.4433	58.5774	37.0512	157.52	217.394	175.64	123.706	144.669	147.594	80.6783	81.861	89.0422	86.3416	110.736	121.012	122.904	119.378	204.84	114.489	115.203	84.1189	116.476	114.744	115.591	82.6561
0.62_373.8492n	373.849	748.805	1	0.62045	0.0428333	100 - 26.7	541.059	5.47	603.726	489.936	487.361	469.689	485.681	513.16	519.912	542.093	414.584	398.468	632.959	609.6	720.115	497.691	482.802	504.495	585.967	425.255	421.498	470.841	652.447	614.984	366.248	420.03	402.964	515.399	442.977	393.692	389.154	533.564	508.362	432.656	469.538	652.273	480.569	581.745	541.884	375.084	419.636	392.607	479.023
0.62_392.8318m/z		392.832	1	0.62045	0.0428333	100	131.219	6.95	91.5311	102.22	110.18	104.787	110.924	101.399	112.356	74.4843	63.698	49.7827	165.641	178.991	207.15	125.301	86.9848	117.441	149.423	95.6736	70.5576	141.624	175.686	154.145	169.643	183.395	186.057	74.2106	77.6753	75.7956	74.1424	94.8589	85.8476	104.622	96.0476	148.622	90.196	117.125	76.9144	109.311	90.2854	76.4635	65.9606
0.62_393.8547n	393.855	416.844	1	0.62045	0.0571167	100	571.656	6.48	512.826	499.132	546.152	495.241	545.175	498.642	586.121	320.879	283.738	210.238	707.782	725.09	886.287	594.93	497.714	589.733	514.76	364.728	208.792	592.714	726.435	658.417	516.158	554.577	595.264	342.447	376.909	362.115	344.132	493.341	502.049	476.543	426.99	738.009	403.292	501.934	366.512	467.349	465.042	426.952	342.188
0.62_419.8611n	419.861	442.85	1	0.62045	0.0428333	100 - 0.425	322.018	6.49	275.485	271.972	283.553	292.851	301.773	305.677	326.398	181.225	142.213	88.6796	517.732	532.896	638.044	312.49	255.512	304.953	307.761	239.15	148.679	318.484	455.731	386.725	290.409	326.871	328.937	189.192	183.919	181.197	177.369	233.075	260.961	247.398	235.235	409.105	194	262.429	184.38	245.273	259.141	257.961	198.004
0.62_428.8706m/z		428.871	1	0.62045	0.04285	100 - 0.328	209.256	8.61	161.468	192.487	211.803	209.688	215.227	221.701	252.417	51.1136	52.5639	46.6715	290.735	292.496	333.699	210.434	156.931	209.353	100.833	59.0088	30.9074	253.625	303.267	253.516	209.264	230.887	218.621	78.0442	103.949	110.939	115.623	121.63	145.571	181.054	187.74	279.667	135.505	123.003	86.7325	181.731	181.054	160.665	113.762
0.62_477.8266n	477.827	460.823	1	0.62045	0.0357	100 - 2.07	191.215	10	170.09	156.833	170.357	144.282	157.779	175.89	196.629	75.8229	49.1336	50.6386	351.546	316.351	394.116	207.314	147.175	202.257	212.359	134.863	99.8877	183.598	245.723	197.434	149.356	172.678	146.641	85.7916	115.077	117.141	94.6717	141.065	127.682	142.273	130.145	252.126	132.009	161.319	112.805	118.841	115.725	106.635	96.2653
0.62_493.8409n	493.841	458.827	1	0.62045	0.0428333	100 - 0.305	269.464	6.88	229.063	230.104	237	246.96	234.804	212.921	265.239	110.403	99.1578	73.7672	451.885	397.804	527.065	298.883	211.856	304.155	316.742	215.545	130.927	233.334	332.208	286.057	229.902	270.681	269.195	111.226	149.112	163.559	161.664	184.211	177.437	190.072	198.986	326.706	190.282	227.998	155.776	172.23	164.554	155.93	141.932
0.62_544.7985m/z		544.798	1	0.62045	0.0285667	100	50.0479	20.56	30.9187	25.6732	29.5229	31.3565	43.3993	29.1667	42.1354	0	0	0	96.2534	95.2245	104.959	43.4842	28.3956	25.36	23.4431	15.7315	0.178778	76.3746	127.854	113.46	86.1914	87.1104	99.8113	8.77927	0	10.6468	18.1701	10.3112	0	38.4737	20.3975	76.799	4.58327	5.75343	0	7.28609	30.4831	25.4626	0
0.62_563.8323n	563.832	586.784	1	0.62045	0.0214333	100	102.643	13.26	66.5285	49.5979	61.8346	59.5331	45.5564	63.5701	55.9527	0	0.0272453	0.348627	207.689	198.577	266.482	71.8761	42.7178	72.4369	47.3383	30.237	8.35625	135.209	259.006	199.348	148.018	182.112	172.658	15.7023	0	17.3916	17.6935	24.9652	26.8382	60.3468	50.3022	138.008	12.5208	14.6083	12.1349	61.817	56.0212	33.4147	20.9724
0.62_738.8008m/z		738.801	1	0.62045	0.0357	100 - 41.8	399.153	5.65	461.43	370.913	345.136	333.412	344.68	352.799	365.746	496.059	408.846	342.078	323.332	306.97	335.979	314.821	359.061	365.132	538.954	382.013	375.087	312.444	428.458	432.825	296.294	344.676	333.069	475.899	367.773	356.179	322.972	440.665	421.176	349.109	314.278	409.293	345.819	468.825	458.083	315.188	298.726	325.58	364.957
0.62_741.8030n	741.803	780.783	1	0.62045	0.0357	100 - 48.4	869.754	5.04	1030.6	815.778	820.095	781.545	858.732	838.625	812.27	1053.13	756.259	701.735	760.796	737.06	898.179	811.742	801.75	838.947	1271.46	860.249	797.816	750.407	1014.71	966.009	701.212	748.958	766.336	1012.26	775.348	781.139	692.709	939.114	955.689	728.228	762.447	1063.11	783.67	1068.18	971.614	722.741	674.151	666.304	790.909
0.62_754.7919m/z		754.792	1	0.62045	0.02855	100 - 45.5	294.697	7.6	363.288	217.983	254.941	239.152	293.468	221.862	277.811	388.541	248.386	225.803	237.285	234.6	257.631	254.587	213.803	302.31	432.956	242.696	293.291	249.124	363.689	357.655	233.98	264.499	272.655	377.027	249.863	226.743	242.964	340.574	342.886	228.854	230.678	409.687	241.22	396.28	362.547	241.456	227.019	210.851	279.243
0.62_819.2722m/z		819.272	1	0.62045	0.0285667	100 - 42.3	22.0338	68.74	56.1782	8.06122	32.5185	14.583	7.1584	0	17.6746	4.21601	6.20355	0	25.5978	12.2172	12.9162	0	5.29305	13.3193	18.6331	0	6.55492	29.8994	28.6341	19.3861	21.4049	20.9684	19.3482	0	22.8448	14.7704	0	13.8095	0	19.2138	8.12237	8.45649	25.5881	8.53577	31.1846	0	7.19873	14.624	28.4271
0.62_878.2460n	878.246	861.257	1	0.62045	0.0285667	100 - 43.9	50.2567	38.61	66.3707	8.6913	12.9154	55.1544	17.6522	38.7257	34.6329	18.0993	0	12.1702	105.853	100.164	91.8514	41.3122	82.3674	50.386	5.7076	10.6278	29.4152	44.7712	112.992	48.1335	32.8199	32.8066	28.6048	17.7368	8.23986	6.60316	5.62855	28.3121	8.70033	39.2088	24.0874	34.8254	9.64734	8.4272	13.1186	17.8514	10.7181	16.9148	15.2047
0.62_946.2133m/z		946.213	1	0.62045	0.0285667	84.3 - 100 - 65.3	61.5609	40.65	24.7922	13.7102	42.904	18.9789	41.6797	38.8179	22.8719	10.8056	1.05794	24.7974	118.996	159.274	122.813	44.2215	22.2998	83.2698	60.1514	50.783	28.4741	78.524	46.2288	71.7179	62.9349	20.1644	49.0526	14.0794	0	0.278462	22.9551	11.6865	27.3706	27.8563	29.6994	21.7969	0.142709	36.0747	10.134	15.9099	15.5093	11.0426	1.94874
0.62_1223.6496m/z		1223.65	1	0.62045	0.0285667	100	89.9899	26.38	81.6268	60.738	102.361	61.2564	64.1862	65.1701	45.8671	45.0494	0	47.7082	113.39	129.831	139.574	91.8234	79.2154	82.1427	61.2682	87.7548	56.0992	123.526	156.635	135.83	68.9672	92.005	85.5788	63.329	58.546	17.3905	50.0154	116.746	0	88.1377	78.8373	121.086	52.8422	79.6373	112.815	43.1926	90.4793	82.8509	70.5758
0.62_1331.6094m/z		1331.61	1	0.62045	0.0214333	100	57.28	52.13	43.3854	44.5603	58.5537	44.4313	37.0398	24.9027	0	0	0	0	115.148	95.8236	70.171	90.0197	48.88	21.4117	58.0391	55.4392	0	61.7897	135.483	106.995	34.5433	69.211	39.6139	55.8095	0	17.2801	21.8766	57.4794	0	26.8241	44.6261	109.506	0	15.2219	16.1091	36.0774	0	42.0426	13.072
0.62_1438.5380m/z		1438.54	1	0.62045	0.0214333	100 - 19.4	58.7379	43.15	21.762	33.8335	29.2799	0	30.6927	0	26.5434	0	0	0	89.1306	111.316	122.066	46.9054	46.5358	58.7011	17.6765	27.0795	36.0362	70.821	112.367	142.433	49.4109	77.1946	56.6345	52.8108	0	32.0237	29.5442	23.8621	13.5317	59.9385	34.0673	122.097	0	16.164	35.8481	21.6636	26.7989	0	56.6903
0.62_1450.5102m/z		1450.51	1	0.62045	0.0142833	100 - 53.4	30.4431	95.92	76.3929	0	72.0678	0	23.6195	0	18.8493	0	0	0	103.239	53.5495	56.2346	30.2919	24.9482	0	0	0	0	25.956	85.867	76.5609	0	19.6307	19.1676	14.4653	25.9425	0	0	20.8186	19.5505	0	16.286	24.3824	0	55.0612	0	0	0	0	23.935
0.63_177.0424m/z		177.042	1	0.634733	0.0285667	100 - 20.5	18.3599	17.46	18.1395	17.6725	14.8945	12.3278	13.1868	23.989	16.4613	9.3887	10.2467	10.7075	40.2016	26.7078	41.1018	10.2199	18.5163	10.6855	0.729677	5.77249	13.1194	25.8315	25.8868	26.2832	18.6292	25.6265	25.2831	19.5379	14.8385	8.61834	15.5425	29.5772	10.8011	14.748	21.9204	22.0275	9.93124	14.6335	23.1987	19.2521	13.5181	21.6487	13.8596
0.63_181.9803m/z		181.98	1	0.627583	0.0357	100	38.8161	10.15	26.1676	33.8292	31.2522	33.1483	32.7463	36.8738	34.1671	52.4655	38.8841	36.0536	44.3225	43.1529	53.3236	36.6482	34.098	36.9443	67.2961	44.4037	49.2726	18.4602	9.94689	16.9698	10.4755	1.93101	2.7104	37.0202	33.6983	36.2193	28.7637	34.206	35.0066	26.5542	24.5985	39.1825	35.2379	35.1291	42.4371	31.7708	27.1017	30.4465	30.0515
0.63_201.9544m/z		201.954	1	0.634733	0.0571167	100	99.761	10.23	61.9583	66.4486	74.62	74.1438	78.0238	68.4481	84.2856	115.871	117.057	104.896	75.4478	74.2466	100.856	94.4852	90.2473	88.9231	176.35	144.895	133.115	19.4795	22.5587	24.7143	4.33119	3.13356	3.26874	53.1426	56.4031	56.2373	46.9375	56.4197	39.3657	59.5917	50.3281	77.3408	52.3825	66.9115	48.5985	26.7537	26.5108	30.4833	88.2951
0.63_217.0645n	217.065	235.081	1	0.627583	0.0642667	100 - 13.3 - 1.88	285.257	4.54	211.406	248.203	249.81	243.276	238.212	239.92	273.073	170.483	196.5	199.931	349.586	317.272	367.783	298.227	270.426	322.38	239.915	256.376	250.08	218.319	220.085	190.086	288.272	298.384	287.941	174.935	215.008	193.598	208.273	188.721	166.985	256.641	216.663	256.597	289.356	245.38	247.724	262.849	224.929	229.084	241.014
0.63_219.1061m/z		219.106	1	0.627583	0.0714	100 - 21.6	270.398	5.02	209.556	231.099	214.301	224.726	220.744	254.849	252.292	171.298	154.607	170.492	271.219	292.019	322.611	271.729	246.157	242.85	157.324	168.236	145.225	248.298	269.129	237.236	364.395	412.806	413.216	203.214	201.986	189.896	170.402	180.469	198.339	265.355	242.504	291.578	222.531	218.541	205.639	253.098	228.518	223.302	205.688
0.63_223.0116m/z		223.012	1	0.634733	0.0499833	100 - 4.4 - 1.93	241.468	6.29	187.847	197.306	177.367	177.424	210.988	188.919	197.503	221.584	214.032	220.317	297.508	287.48	342.74	170.736	139.064	149.293	463.28	393.398	380.217	112.137	123.455	106.781	50.7525	58.3861	56.7195	261.248	223.267	225.269	164.488	187.145	188.52	155.45	154.454	207.663	164.002	167.15	180.884	152.793	129.495	131.524	191.228
0.63_233.1200m/z		233.12	1	0.634733	0.0357	100	63.3536	8.07	49.5743	62.7625	54.8936	48.6514	59.6335	62.6989	57.7606	25.7432	20.1913	37.5032	72.1534	74.8283	82.4556	34.2759	42.8835	39.0502	43.1672	45.7813	35.6314	67.1386	65.3934	50.7277	91.2905	96.5372	98.5836	29.9464	43.2313	34.2681	38.6494	32.1645	33.7801	81.5021	78.5489	73.267	69.7558	63.8345	47.2571	76.6703	76.8135	79.0353	43.6562
0.63_240.8647m/z		240.865	1	0.627583	0.0428333	100	134.793	10.94	105.644	117.633	123.286	130.186	140.294	132.458	148.222	94.828	85.7007	65.3471	147.595	148.246	191.291	140.162	104.86	135.62	98.9912	70.5268	57.7518	115.082	157.247	136.916	90.6831	106.105	110.675	92.1438	105.574	98.7215	85.0454	114.241	107.933	107.06	105.335	165.083	113.06	127.385	90.3912	130.52	115.949	107.043	82.9707
0.63_251.0560m/z		251.056	1	0.627583	0.0285667	100 - 5.68	32.2586	48.53	15.2837	17.6367	16.2328	10.9238	5.18242	0	16.5243	28.838	19.5548	19.0246	25.2746	25.1085	10.9981	20.9992	45.9788	35.5126	75.0794	81.9685	86.5842	8.9574	0	0	6.43945	1.06754	0	30.494	17.3726	16.6237	8.79034	23.0529	7.4774	9.23984	8.01563	15.3121	35.6903	28.4395	35.8426	7.71042	30.5208	16.8961	21.6803
0.63_254.8438m/z		254.844	1	0.627583	0.0499833	100	275.056	11.92	195.782	222.97	249.05	243.133	264.488	277	288.583	213.209	226.672	169.36	340.409	319.757	421.977	290.431	221.68	280.318	338.602	252.354	212.159	162.277	226.258	183.824	135.907	152.121	159.566	183.198	209.675	226.564	187.316	222.277	248.501	190.072	162.775	261.147	250.725	262.025	182.46	211.696	200.925	184.54	191.163
0.63_256.8412m/z		256.841	1	0.627583	0.0499833	100	224.185	11.93	146.826	184.395	194.227	202.959	211.434	227.415	243.77	169.174	185.786	141.532	271.787	299.153	342.291	226.783	162.805	216.92	289.746	212.125	160.689	167.461	190.47	171.871	131.196	161.856	160.882	152.147	182.027	187.095	147.068	177.876	187.556	153.464	140.122	221.667	198.942	204.948	149.769	189.129	165.044	151.985	142.52
0.63_275.8414n	275.841	258.838	1	0.627583	0.0499833	100	96.8246	13.39	74.3868	84.7131	83.0361	71.1292	78.3087	100.018	102.824	54.3744	52.2537	51.8124	149.783	138.523	180.725	96.2072	79.047	95.3306	105.588	71.7144	50.1746	91.514	127.263	108.058	82.8082	98.3474	100.988	80.3035	76.9709	74.6428	61.4327	77.7327	88.5713	77.695	61.7585	119.235	86.861	96.1404	67.1987	79.838	79.8247	63.8994	63.2196
0.63_279.8468n	279.847	280.854	1	0.627583	0.0428333	100	148.698	9.2	131.006	113.413	127.748	103.071	132.534	119.859	144.45	109.181	88.5027	87.7897	204.231	197.633	231.153	146.571	124.543	140.804	160.132	117.633	90.4575	154.567	205.393	171.878	157.067	170.142	192.105	104.01	103.376	93.9326	88.2371	126.003	119.482	122.414	113.792	181.54	91.4302	132.914	106.678	131.713	102.215	99.5461	95.545
0.63_285.1202m/z		285.12	1	0.634733	0.0285667	100	39.3377	33.18	21.6818	24.177	36.2891	29.6532	18.6241	14.8869	13.9688	25.0045	29.2128	42.3242	8.9862	11.0832	4.96247	25.6459	33.813	29.7978	13.501	35.177	37.7402	3.83023	7.22786	0	0	0	0	5.60451	17.0756	10.4671	0.0659102	0	0	41.5879	45.6303	31.5338	19.4336	15.0722	6.37512	0	3.74016	6.63613	45.6076
0.63_296.8358m/z		296.836	1	0.634733	0.02855	100	41.5786	11.76	42.3878	38.7222	26.9687	33.9294	39.4624	43.2079	43.9336	26.2778	17.1397	15.6171	74.5977	69.7219	89.256	52.8774	37.0491	42.3137	9.81465	9.0461	5.86831	52.9413	62.2056	58.9533	31.1794	30.0544	36.1235	26.2848	26.5538	20.0095	25.8338	39.8172	26.3483	30.6631	32.5294	54.6728	32.0823	53.4934	34.036	42.6833	31.2892	27.9406	24.3721
0.63_341.8367n	341.837	364.826	1	0.627583	0.0428333	100	139.121	10.01	135.779	134.043	125.978	117.911	149.479	111.889	140.64	88.3571	70.4696	46.492	207.924	181.851	197.032	166.315	128.374	154.754	101.11	79.9519	50.5616	132.043	172.314	157.699	116.527	115.861	111.367	98.9042	91.2564	92.7055	95.6184	103.826	103.627	116.629	107.309	179.387	101.394	110.076	81.5957	115.11	113.268	90.4307	85.946
0.63_367.8510n	367.851	390.834	1	0.627583	0.0357	100	189.425	8.6	171.063	165.224	173.045	149.501	169.972	158.895	196.442	104.82	104.054	69.8914	267.701	275.57	300.562	197.736	140.089	203.698	180.791	147.351	105.005	225.548	285.748	232.386	227.147	270.976	254.993	133.07	120.927	113.504	108.229	159.372	152.341	157.99	149.785	269.91	136.82	152.76	120.8	149.898	141.026	135.448	131.705
0.63_375.7940n	375.794	398.783	1	0.634733	0.0428333	100	88.5309	14.72	45.9974	61.0049	59.5907	69.8024	49.7464	71.3567	51.5517	23.71	16.8058	22.525	163.659	179.465	203.442	87.2374	54.1066	69.826	52.6267	32.2753	19.3975	135.568	152.258	115.062	158.174	165.006	177.354	24.6555	61.3178	62.3927	28.2811	45.4957	34.7471	72.8574	50.5776	111.403	59.9012	47.8742	39.0291	71.1199	72.0639	55.2831	31.4329
0.63_383.8248n	383.825	406.814	1	0.627583	0.0357	100	239.961	8.94	218.837	211.445	216.686	216.043	224.371	229.617	270.787	139.475	110.415	94.022	267.556	280.481	340.974	250.455	186.352	281.51	196.874	104.576	88.4678	264.672	380.764	354.217	245.367	270.496	266.317	165.636	153.2	170.964	158.959	205.089	229.542	233.104	206.326	378.321	181.346	244.796	179.199	221.8	193.587	196.814	155.186
0.63_385.8219n	385.822	408.811	1	0.627583	0.0357	100	201.158	10.24	177.635	185.77	196.524	170.221	203.632	202.237	230.606	108.547	99.9734	77.6597	255.952	231.821	279.013	203.793	162.282	203.551	130.249	109.364	67.4623	258.656	370.668	319.388	242.871	285.685	292.529	128.474	145.767	142.562	132.127	180.045	177.27	179.169	153.291	305.933	159.112	202.398	135.576	187.865	183.966	154.651	128.292
0.63_399.8040n	399.804	382.801	1	0.627583	0.0428333	100	150.155	6.94	101.425	144.716	133.017	112.818	140.713	139.644	144.855	78.1721	69.8937	68.9625	196.947	175.18	206.695	186.022	130.042	153.46	106.319	94.2425	44.0716	111.895	163.94	147.226	113.392	136.659	154.36	94.1891	108.309	100.708	79.6024	107.01	92.8159	126.74	122.233	163.463	112.377	124.162	74.9496	122.209	119.595	93.1309	85.769
0.63_426.7865m/z		426.786	1	0.627583	0.0214167	100	37.8235	9.82	33.4255	32.8624	34.5666	35.652	35.4036	35.8301	43.4543	30.8454	23.7958	14.7874	41.182	44.0424	53.666	39.1368	30.1462	32.6938	19.9117	18.5405	8.68865	44.7297	64.4244	58.4108	28.8365	34.7258	33.869	29.5328	29.3519	28.2943	28.6185	37.4768	26.902	33.3073	32.7337	49.7176	35.5072	41.7951	28.7503	33.4584	40.4415	32.1125	23.1893
0.63_427.8046n	427.805	450.794	1	0.627583	0.0285667	100	193.659	10.46	146.493	169.266	156.593	179.621	200.389	159.431	175.242	100.879	76.5608	68.8878	292.138	283.477	320.279	195.725	152.499	180.68	186.724	135.629	89.4083	221.292	326.964	273.748	199.489	232.714	253.317	117.529	134.762	127.872	127.048	160.746	158.71	145.231	154.761	241.557	150.803	167.259	126.366	151.949	144.241	132.876	104.065
0.63_430.7370m/z		430.737	1	0.634733	0.02855	100	31.6821	21.98	10.3157	13.5471	20.6548	13.9669	17.5189	16.7513	18.5155	8.06928	0	0	86.3877	84.8732	107.009	38.4461	6.54484	19.1175	0	0	0	34.4773	48.7766	41.53	25.56	32.3552	33.6984	0	7.56032	22.4563	5.64085	5.0661	15.936	9.51479	19.8972	29.8771	28.3013	14.7205	3.18869	8.63069	6.42358	0	0
0.63_436.8130m/z		436.813	1	0.627583	0.0285667	100	51.748	10.49	47.7195	45.6588	47.7767	54.0526	50.9557	54.6727	61.4	26.6803	13.2633	23.9888	70.584	88.4462	81.1273	56.4908	40.0195	62.2601	23.0139	7.18798	0	53.7092	93.0335	82.5361	34.3705	38.6962	34.5048	33.5892	37.1161	26.9966	31.2319	45.3134	39.103	45.1356	40.3401	99.284	39.5994	30.6975	40.85	49.4547	43.8558	41.2999	40.6348
0.63_440.7647m/z		440.765	1	0.627583	0.0428333	100	81.8421	9.83	71.2061	76.8627	89.6507	77.0464	69.1837	79.909	109.036	48.5026	36.7334	45.9934	119.458	102.456	113.655	102.559	63.2702	88.7025	49.4781	55.0043	15.6984	76.1153	106.918	84.0916	59.1587	73.5866	53.3387	58.2931	61.8063	66.66	47.6744	57.5467	57.6195	64.6994	69.9699	91.9319	74.6665	82.6329	46.3307	73.7905	55.3347	63.3011	50.6378
0.63_456.7435m/z		456.743	1	0.627583	0.0285667	100	35.479	35.43	9.36753	37.8881	43.1734	25.0541	33.5489	12.5681	31.4425	17.7048	7.27252	4.81571	55.7329	73.5831	84.3154	45.605	13.9329	50.347	15.1926	21.4534	15.8264	33.3267	44.8488	48.2277	44.9361	38.0046	40.5219	19.8455	27.9113	19.3923	4.84201	7.8426	11.4621	16.6041	22.2247	43.4928	44.7922	39.8756	12.9677	26.3519	26.6742	17.9474	13.0531
0.63_542.7964m/z		542.796	1	0.627583	0.0214333	100 - 2.39	68.0556	7.18	54.2643	59.3323	62.9024	53.9769	54.5052	52.4011	52.0374	24.4937	31.4769	32.646	98.1155	94.7559	117.847	69.5357	57.1839	63.2235	77.9642	37.2271	34.4862	73.7497	109.271	98.858	66.2122	80.0314	63.2772	40.4891	32.396	41.2204	31.0023	58.563	51.768	65.1549	58.0308	94.9546	55.35	72.5967	36.4337	47.0509	58.0283	49.9157	30.9799
0.63_581.9486n	581.949	604.938	1	0.634733	0.0428333	100 - 16.4	584.201	5.17	658.343	575.757	565.287	564.154	578.757	538.294	508.24	818.027	757.454	721.444	189.411	243.524	297.184	548.452	616.352	551.682	741.132	656.91	733.223	341.439	361.654	335.54	257.302	253.784	208.955	770.793	707.139	677.393	561.319	615.384	597.4	498.259	519.104	484.897	674.138	800.802	829.556	433.686	463.071	484.016	675.094
0.63_588.9592m/z		588.959	1	0.634733	0.0499833	100 - 10.3	316.778	3.41	274.613	318.699	312.457	329.995	318.47	296.26	353.797	361.027	387.078	338.333	104.915	202.08	251.893	312.96	284.961	283.071	305.108	285.864	297.681	190.962	190.487	169.903	168.324	171.96	138.968	298.409	360.653	338.558	328.157	269.328	289.205	261.983	289.22	275.024	382.232	353.158	318.051	295.777	297.949	289.182	350.314
0.63_633.8887n	633.889	634.896	1	0.634733	0.128533	100 - 15.7	863.449	4.02	976.019	889.951	840.171	793.036	870.06	852.348	822.559	979.489	913.753	892.275	675.027	641.651	670.908	889	944.03	920.099	1000.15	885.002	892.045	721.549	897.461	803.147	729.463	767.875	692.22	992.816	877.524	862.756	744.341	839.643	842.755	867.477	835.982	931.021	848.387	956.455	996.485	690.65	725.172	738.194	897.988
0.63_679.9067n	679.907	662.903	1	0.634733	0.0285667	100 - 23	573.9	2.97	657.615	565.187	534.707	545.595	503.517	528.258	556.217	693.755	621.796	596.742	220.241	213.173	256.44	552.492	555.216	577.884	719.236	586.044	593.805	365.633	503.831	419.206	309.693	338.355	327.768	685.336	561.948	549.506	546.288	592.011	576.588	518.4	522.951	600.582	560.647	665.895	707.786	496.601	485.742	464.59	601.805
0.63_692.8675m/z		692.868	1	0.634733	0.0499833	100 - 28.9	435.488	5.75	477.039	394.087	418.853	400.786	414.195	446.71	451.126	542.654	512.135	465.988	245.853	240.348	278.301	435.916	444.274	455.971	557.156	484.691	500.854	347.692	460.105	423.524	281.832	300.124	302.57	533.616	463.692	474.532	379.565	494.793	457.737	392.746	399.111	480.715	475.667	524.541	530.301	332.409	370.47	366.348	431.27
0.63_693.8850n	693.885	694.861	1	0.634733	0.135683	100 - 35.5	1364.89	3.59	1390.07	1381.66	1377.96	1374.14	1252.99	1428.93	1344.27	1477.52	1468.76	1330.83	891.258	887.787	1028.84	1516.69	1500.49	1488.94	1495.27	1342.83	1357.36	1085.95	1122.02	1061.21	1041.85	1035.56	982.912	1388.23	1437.47	1391.75	1207.59	1265.32	1369.13	1297.36	1277.93	1414.41	1503.5	1445.8	1476.82	1199.56	1263.92	1140.66	1389.84
0.63_696.8707m/z		696.871	1	0.634733	0.0142667	100 - 37	126.825	7.65	169.86	91.734	104.705	100.952	102.667	105.969	103.562	178.765	109.278	122.444	36.4578	42.6473	34.7387	91.6469	119.073	113.577	212.56	121.268	124.624	90.4002	88.3122	124.329	87.7583	87.766	110.462	176.486	108.53	100.25	82.2246	169.114	173.252	99.0559	108.011	146.033	102.133	173.823	177.472	100.299	69.4344	71.5557	100.276
0.63_807.2793m/z		807.279	1	0.627583	0.0285667	100 - 59.8 - 64.9	29.6422	52.8	14.8859	7.24671	31.7055	47.7096	7.77695	0	24.0835	24.357	8.90928	6.87898	55.6469	50.8527	38.4275	15.9359	35.8551	29.771	16.2437	28.3082	17.3889	31.4596	55.8695	28.7295	41.3369	32.172	39.6702	32.3218	14.824	0	13.428	6.91513	22.6606	25.8579	14.8009	25.3498	0	36.6826	8.50302	21.3054	13.811	15.6779	15.0277
0.63_813.2657m/z		813.266	1	0.627583	0.0285667	100 - 57.6	26.9867	34.74	27.4852	6.03642	18.7528	6.64105	21.9222	0	0	40.6352	9.73434	21.1123	60.3637	40.1815	38.2639	34.4688	22.933	0	13.4385	0	0	19.7295	51.5348	31.6738	21.3646	23.4862	4.46048	6.79824	0	0	4.30556	6.12131	0	12.0136	4.73615	47.7684	12.0583	11.2689	19.7433	9.88137	6.08423	4.84579	19.4061
0.63_929.2333m/z		929.233	1	0.627583	0.0285667	100 - 69.2	40.0106	45.3	7.50218	6.83491	38.8229	24.8816	13.2484	0	25.7669	0	0.000344252	2.20119	78.3232	119.432	89.1786	20.6577	20.8414	48.3778	28.6126	18.202	44.472	10.1122	80.331	39.4167	39.986	54.2533	32.1193	14.8426	6.48371	43.059	32.0493	11.4215	0	20.6351	0	24.1215	0	8.93555	0	12.6914	9.60732	0	16.2557
0.64_141.0562n	141.056	180.022	1	0.641867	0.0214167	100	78.6541	9.3	77.8985	60.8861	61.6459	64.1344	64.1043	70.5637	71.5739	63.0842	49.0749	43.26	128.921	141.897	166.524	78.7968	71.8233	77.0506	56.9664	33.4332	26.5899	69.5627	82.9218	89.9054	111.108	117.266	123.65	52.3304	50.0419	49.5656	57.7521	84.3884	92.0263	57.6899	54.0144	89.3493	62.6296	89.1084	82.6508	70.8588	58.8179	67.4805	48.9774
0.64_147.0137n	147.014	170.003	1	0.641867	0.0499833	100	152.662	6.17	107.169	102.041	99.0268	100.98	116.197	104.312	113.794	99.4031	95.2283	80.5276	136.421	139.519	182.742	104.132	102.219	118.52	74.5643	74.9192	65.8481	76.9977	100.273	85.4619	71.122	67.5491	76.2494	48.7829	57.2989	62.829	54.1735	52.591	53.3634	109.544	103.691	130.162	72.8495	72.5195	53.3261	44.6436	47.0711	46.8776	99.506
0.64_168.0711n	168.071	191.06	1	0.641867	0.0642667	100 - 12.6 - 4.44	1030.9	3.75	1022.24	949.166	927.981	924.628	956.854	1005.89	1009.73	720.567	702.295	697.859	1557.63	1521.83	1838.8	702.571	721.641	703.458	793.436	659.163	714.268	1164.52	1284.19	1158.03	995.008	1043.01	1077.7	999.011	914.367	905.344	783.739	918.736	909.345	1042.61	1032.69	1210.65	703.596	731.211	845.998	864.387	820.607	728.448	800.914
0.64_198.8883m/z		198.888	1	0.641867	0.0571333	100	83.766	4.91	66.1047	67.5072	69.3019	62.3812	67.7278	60.3402	67.2649	73.4005	58.1138	55.5166	109.236	113.899	132.705	86.3802	81.0365	86.797	100.394	81.2204	65.1666	66.8886	67.8724	77.8638	77.9824	80.0855	78.3289	58.8853	55.5044	50.5692	47.6974	58.776	60.6753	70.0858	57.9468	80.2674	71.9412	70.2272	64.3745	50.1183	60.2402	51.4919	63.4425
0.64_211.1361m/z		211.136	1	0.641867	0.0357	100 - 50.5	74.8559	4.25	67.5137	75.3199	60.209	57.4354	48.7942	71.374	55.6635	63.3218	45.1417	63.2822	49.8485	37.1963	42.6857	46.642	58.6219	72.457	79.601	83.0457	86.0435	39.9234	45.6978	38.2812	65.9096	71.1011	65.3881	44.5797	49.8004	47.2319	42.7724	35.2822	35.0781	89.6329	85.0889	84.0455	66.139	60.4339	65.9878	66.1047	73.858	70.8729	71.1702
0.64_213.0976m/z		213.098	1	0.641867	0.02855	100	18.5615	30.51	20.9447	14.3386	19.8782	18.6056	22.55	10.9093	0	13.4776	12.1068	26.0602	18.7601	13.1524	24.4822	16.5097	20.4101	15.9085	35.0684	21.5325	39.6342	1.06628	1.99873	12.4941	14.0004	11.6196	5.25496	19.7625	20.6802	12.263	9.45001	6.7246	14.0815	16.6431	24.5418	17.7674	24.2284	23.6805	29.6328	29.2692	17.7375	23.7047	14.6418
0.64_219.0498m/z		219.05	1	0.641867	0.0357	100 - 3.32	307.664	8.61	257.392	263.609	290.098	278.576	321.14	348.355	359.373	234.524	254.649	221.193	403.128	395.107	475.969	356.074	325.101	374.1	214.051	174.375	159.804	311.05	338.576	321.597	264.769	306.739	328.607	240.268	268.946	289.379	242.375	255.131	264.035	256.314	256.169	349.753	268.3	287.007	246.445	275.147	264.213	241.973	267.844
0.64_247.8382n	247.838	270.827	1	0.641867	0.0285667	100	66.3431	28.9	13.9896	35.8157	21.1546	25.7109	21.8394	33.5621	41.0141	11.0304	0	0	165.474	188.3	237.12	41.979	20.9989	30.747	16.2327	0.188272	6.27002	66.9244	108.038	101.845	67.4005	76.6653	76.3184	16.8952	5.68769	18.4312	18.077	22.371	23.934	31.6041	18.7654	74.8109	12.011	33.6753	15.8898	36.7542	18.8571	27.2919	4.63839
0.64_249.8345n	249.835	288.799	1	0.641867	0.0357	100	99.2391	19.3	40.4974	61.4651	72.2391	54.4944	73.7983	63.3786	72.7746	5.8018	14.0227	10.7846	239.436	260.917	344.117	55.0412	42.4816	60.6269	6.02378	14.5695	5.10858	109.646	161.108	158.902	122.495	140.613	146.908	31.71	51.5871	49.1372	36.6104	44.2196	45.4171	68.9786	53.9531	110.705	58.9607	38.5306	29.7462	67.8897	66.1364	44.729	10.3637
0.64_257.1312n	257.131	280.12	1	0.641867	0.149967	100 - 9.64 - 3.05	749.965	3.17	640.19	714.481	623.321	671.176	688.099	656.459	670.674	553.082	606.215	643.672	660.275	614.308	620.875	579.66	634.643	601.882	673.856	657.447	697.097	920.263	994.143	887.689	888.739	955.144	955.523	560.186	606.367	561.366	576.026	560.016	575.824	662.579	601.566	586.512	497.687	413.403	458.676	676.432	649.977	574.612	686.192
0.64_304.7738m/z		304.774	1	0.641867	0.0214167	100	28.0842	49.33	16.7483	7.35399	0	7.72897	26.3107	19.7933	25.1787	9.33987	0	0	77.5754	90.1867	127.66	19.4835	0	24.5803	10.0693	0	6.89202	13.879	33.3332	8.26341	0	5.60107	6.89101	11.674	21.8726	13.9876	5.56943	19.1048	8.89395	14.2232	7.5733	18.0303	21.0677	26.6257	14.2027	16.967	8.56533	11.1953	0
0.64_306.7727m/z		306.773	1	0.641867	0.0214167	100	15.0826	125.59	0	5.04093	6.21771	5.37608	0	0	0	0	0	0	60.4277	58.6785	72.5145	8.86387	0	10.707	0	0	0	5.04895	4.16367	5.83471	0	0	0	0	0	0	0	0	4.70314	0	0	7.60296	0	3.24634	0	0	5.7793	0	0
0.64_307.0053m/z		307.005	1	0.641867	0.0357	100 - 8.09	24.298	35.52	27.012	13.5251	15.1832	17.0698	10.2338	8.1382	5.37023	5.59076	0	0	29.9327	8.38323	33.107	5.82337	0.0490095	6.50169	15.2051	4.64014	9.92205	19.9837	32.6094	26.2074	53.8901	69.8006	60.357	21.4852	0.00123265	0	0	16.5571	0	20.5656	7.7778	5.97789	2.67735	0	7.86517	15.0636	27	21.894	6.22956
0.64_358.0597n	358.06	381.065	1	0.641867	0.0999833	100 - 11.7 - 3.47	3214.54	5.21	3257.03	2990.18	2709.67	2833.95	2871.28	3069.6	2993.16	4447.07	4882.77	4869.96	384.765	331.329	402.671	2343.65	2879.82	2519	2922.61	2662.14	3240.18	1926.16	1642.22	1687.08	2041.69	2134.91	2084.87	4014.86	3897.09	3859.02	3247.35	3438.26	3569.3	2846.04	2887.29	2636.88	3580.5	3757	4223	2970.36	2943.29	2698.84	3716.3
0.64_403.0498m/z		403.05	1	0.641867	0.0857	100 - 10.9 - 5.66	3833.19	6.21	4244.47	3633.87	3190.61	3375.5	3316.15	3535.2	3302.12	5299.3	5771.93	5922.51	228.932	214.344	235.908	2668.14	3548.67	2938.09	3465.65	3236.3	4120.01	2049.35	1481.05	1584.54	1991.01	1955.95	1816.1	5315.99	4832.21	4607.65	3879.64	4110.43	4133.88	3538.03	3745.37	2841.66	4432.77	4690.54	5606.59	3316.21	3319.07	3125.22	4685.36
0.64_419.0256m/z		419.026	1	0.641867	0.07855	100 - 11.1 - 10.5 - 0.467	2435.89	4.98	2526.07	2362.41	2165.86	2396.01	2461.98	2498.59	2427.72	4173.07	4608.82	4290.68	204.652	175.825	218.125	2040.01	2375.41	2196.69	4252.63	3624.84	4112.24	1023.69	883.733	887.218	794.911	792.048	778.58	3436.93	3307.02	3381.36	2594.41	2772.27	2813.98	1965.22	1994.09	1945.09	3196.73	3328.07	3437.55	2192.47	2184.03	1958.41	3091.55
0.64_450.9765m/z		450.976	1	0.641867	0.07855	100 - 7.57 - 10.2 - 0.283	644.22	8.28	415.028	389.316	305.001	350.087	345.456	358.783	383.944	959.995	1002.33	1007.18	54.2905	40.8807	47.1137	379.114	463.966	405.32	1777.12	1624.99	1738.51	62.3115	34.9011	65.2847	17.9819	31.031	14.1931	675.56	686.465	648.81	430.227	416.213	416.083	234.569	217.137	209.927	620.442	644.013	679.102	288.831	264.484	279.723	582.16
0.64_470.0151n	470.015	435.001	1	0.641867	0.0999833	100 - 10.5 - 8.29 - 0.19	2710.68	3.94	2385.46	2369.12	2249.43	2339.68	2470.2	2473.33	2525.89	4230.16	4627.58	4274.81	589.164	577.672	629.686	2307.59	2444.79	2390.77	5516.36	4845.41	5133.32	1048.28	1037.36	1007.27	806.709	843.828	818.205	3267.83	3325.93	3371.5	2541.28	2614.86	2669.49	1829.66	1811.18	1912.55	3261.8	3405.5	3354.09	2055.99	2060.33	1882.69	2952.09
0.64_496.0284n	496.028	461.015	1	0.641867	0.0714	100 - 10.5 - 12.5	1717.03	4.43	1807.47	1639.22	1496.84	1576.91	1573.43	1569.05	1567.72	2178.08	2272.97	2189.65	99.0989	88.2755	87.6852	1289.57	1586.21	1385.69	1514.85	1391.31	1519.9	882.937	704.772	721.29	951.205	958.21	868.959	2111.04	2078.54	2042.24	1766.94	1797.66	1861.79	1578.62	1626.83	1328.28	1991.6	2139.58	2226.96	1581.92	1594.66	1458.3	1906.13
0.64_498.0252n	498.025	463.011	1	0.641867	0.0642667	100 - 6.93	609.894	5.9	617.375	591.303	514.43	536.826	509.483	521.603	485.709	654.097	640.341	659.711	34.0835	22.7677	18.8098	416.387	523.771	434.466	378.195	380.855	422.643	421.768	328.823	336.584	470.135	450.327	428.381	696.906	682.782	640.091	610.278	586.46	594.776	564.536	618.836	478.036	655.608	675.529	697.287	557.815	558.225	523.537	659.627
0.64_507.9861n	507.986	472.972	1	0.641867	0.0499833	100 - 9.34	135.3	10.27	189.177	148.998	119.789	105.248	120.605	117.386	103.787	228.726	194.086	188.565	37.2352	25.3236	22.602	112.795	149.166	124.769	211.141	167.267	181.843	50.7191	47.2795	37.611	33.3434	35.198	24.946	234.878	183.352	166.275	132.79	134.728	159.307	103.538	134.118	103.61	145.967	188.629	248.826	86.4297	98.0038	103.238	151.985
0.64_512.0036n	512.004	476.99	1	0.641867	0.107117	100 - 9.65 - 2.94 - 0.0581	2904.71	2.49	3026.29	2841.9	2789.06	2881.21	2865.9	2914.96	2972.56	4172.62	4330.01	3950.67	466.932	408.418	409.844	2603.46	2858.66	2740.92	3746.87	3410.71	3478.8	1509.41	1445.72	1359.67	1263.49	1289.5	1230.69	3729.14	3611.39	3685.31	2979.51	3094.63	3190.47	2453.66	2538.84	2423.32	3581.39	3770.59	3812.14	2647.03	2600.23	2440.31	3317.97
0.64_518.9774m/z		518.977	1	0.641867	0.0714	100 - 7.17	440.418	3.18	468.277	454.603	399.354	408.876	400.985	384.491	380.907	531.859	546.344	542.733	19.4525	18.8284	20.4329	349.703	387.433	342.372	570.343	556.018	598.996	297.732	272.818	249.795	363.297	364.801	332.354	514.402	490.467	487.312	435.987	416.173	427.812	411.207	448.397	377.569	474.636	538.797	523.056	408.378	392.447	375.554	469.445
0.64_566.9048m/z		566.905	1	0.641867	0.0499833	100 - 5.16	212.473	6.72	228.294	181.008	180.578	191.054	186.718	195.854	198.843	344.481	325.393	302.671	48.0346	49.8365	51.4347	208.405	196.509	208.555	443.958	356.755	349.837	73.5559	116.556	111.119	43.4135	50.5762	46.4952	295.125	242.805	241.992	180.331	223.905	240.983	139.047	156.017	160.846	256.734	302.529	280.807	157.503	139.04	145.605	221.025
0.64_569.9658n	569.966	608.894	1	0.641867	0.0642667	100 - 9.4	990.771	3.02	1059.07	975.919	938.582	1014.06	914.063	982.915	997.978	1361.13	1177.09	1085.27	170.99	162.854	167.92	906.964	1001.41	986.364	1209.9	1059.4	1032.93	634.603	564.762	575.819	478.785	527.959	441.5	1296.49	1153.07	1155.16	983.572	1096.4	1047.27	869.455	877.443	882.084	1177.03	1311.92	1259.77	910.678	866.169	819.824	1090.94
0.64_571.9655n	571.966	610.889	1	0.641867	0.0642667	100 - 11.4	1308.42	3.32	1505.56	1284.58	1239.5	1255.4	1254.21	1277.07	1319.73	1567.33	1431.09	1378.92	309.311	308.135	319.215	1194.51	1220.62	1287.31	1370.25	1162.57	1185.71	900.545	914.754	903.993	773.807	809.701	747.625	1594.99	1494.34	1432.68	1209.93	1319.83	1388.15	1220.66	1233.33	1214.15	1513.91	1635.16	1638.89	1226.48	1172.14	1091.82	1357.79
0.64_578.9370m/z		578.937	1	0.641867	0.0571167	100 - 8.45	204.428	3.56	235.402	185.141	154.692	189.977	163.052	158.804	178.341	222.498	190.771	216.537	10.4024	30.4022	25.9205	148.936	159.091	170.731	248.109	212.283	238.828	154.026	157.741	115.456	195.579	207.838	178.593	276.354	204.406	216.444	193.565	213.696	188.188	179.925	186.289	152.395	209.946	207.155	256.043	159.619	173.355	163.989	221.397
0.64_603.9151n	603.915	626.864	1	0.641867	0.0714	100 - 10.4	673.391	4.83	615.136	666.692	613.622	624.457	584.606	637.517	669.649	827.942	757.949	684.231	406.671	378.221	418.145	720.786	694.689	730.326	924.74	870.221	756.843	443.675	479.012	440.335	344.82	363.82	285.392	703.196	706.311	734.169	555.006	618.086	638.972	529.248	539.484	625.405	729.25	769.494	704.056	531.01	494.753	509.453	627.502
0.64_624.8787m/z		624.879	1	0.641867	0.0642667	100 - 14.7	333.349	4.39	380.916	317.773	317.089	312.216	298.919	320.109	289.342	372.63	389.122	392.562	205.165	171.353	199.064	336.733	335.945	359.253	426.755	395.506	353.847	268.073	309.88	292.142	215.081	230.566	201.147	403.489	328.242	358.73	285.79	312.513	307.341	277.22	294.352	328.036	369.465	394.386	407.317	282.455	256.25	255.459	346.101
0.64_628.8792m/z		628.879	1	0.641867	0.0214167	100 - 4.14	94.8014	9.55	142.474	64.5779	92.471	72.3445	71.7483	64.9194	82.5803	168.87	86.7874	80.634	5.6531	5.23338	0	69.8124	76.1084	88.5739	227.162	91.0533	102.87	41.9711	30.4084	48.0279	20.7151	24.2797	10.9638	158.424	82.3263	84.8189	67.38	120.842	113.275	62.1798	52.3216	100.625	87.4837	160.316	152.043	68.3621	56.089	73.5079	77.1769
0.64_629.9293n	629.929	652.872	1	0.641867	0.0642667	100 - 26.2	859.434	4.44	994.164	784.273	770.084	798.903	743.78	822.646	832.683	1080.24	829.311	815.67	423.094	458.284	476.753	860.492	820.703	828.517	1028.65	821.878	883.709	725.362	829.642	744.312	701.836	752.149	641.94	1057.14	855.611	843.539	696.751	902.487	932.217	771.739	749.777	948.562	878.986	1076.09	1082.69	732.502	722.955	684.749	788.933
0.64_636.8941m/z		636.894	1	0.641867	0.1214	100 - 59.6	564.655	4.15	611.072	553.19	514.205	533.936	536.223	547.638	604.155	599.763	549.618	556.193	382.154	348.698	399.116	597.602	666.416	617.998	619.1	573.386	610.548	474.607	470.235	452.046	474.547	464.459	434.923	582.656	534.647	515.936	501.037	512.954	508.171	528.155	515.575	560.472	572.937	554.317	584.29	486.729	465.355	459.211	540.243
0.65_121.1211n	121.121	144.122	1	0.649	0.499867	100 - 20.1	1074.77	2.57	997.513	1040.57	958.977	960.575	955.775	896.658	1023	1037.22	1072.31	1083.42	844.615	800.814	861.054	1334.06	1378.46	1380.28	1258.16	1134.65	1186.15	917.501	962.186	870.703	690.029	713.388	698.554	851.935	854.466	810.571	794.176	784.254	811.385	986.4	982.434	1018.23	967.01	997.764	996.367	1085.14	1050.75	1005.57	1165.62
0.65_128.0729n	128.073	257.174	1	0.649	0.02855	100	157.977	8.19	106.512	106.824	114.129	116.572	119.297	126.779	132.289	101.487	94.1934	83.1631	150.662	141.461	193.711	79.9703	65.4048	75.1775	69.0483	55.1092	50.3897	144.071	172.75	163.028	186.742	196.595	186.248	87.2147	92.3788	84.6038	66.9954	81.8028	91.8584	106.034	108.711	141.285	93.1515	86.277	81.6676	64.5629	65.9785	60.089	69.4192
0.65_141.0841m/z		141.084	1	0.649	0.0856833	100	21.6302	50.13	17.074	19.0857	4.34147	8.31302	5.09501	0	9.28925	9.31119	10.8039	20.3276	6.351	0	0	10.9549	20.6029	20.2584	14.1882	2.18375	7.82573	13.0667	0	11.5128	14.6532	12.4093	12.1441	9.88447	12.3436	7.44639	2.20438	7.68313	7.62179	31.4353	26.2381	4.27077	6.50942	11.0757	18.8265	0	4.41559	0	8.95541
0.65_147.1037n	147.104	189.154	1	0.649	0.228517	100 - 7.81 - 0.187	2144.64	2.44	2077.9	2087.57	2002.04	2049.19	2067.1	2115.76	2162.91	2036.42	2073.99	2064.41	1422.75	1356.76	1473.91	1695.92	1786.23	1772.2	2786.2	2575.36	2739.49	1355.81	1308.56	1265.7	1544.24	1571.14	1553.79	1910.56	1904.18	1893.31	1621.57	1639.35	1717.75	2535.24	2593.31	2616.15	2997.38	2991.94	3079.69	2838.61	2698.04	2577.92	1868.55
0.65_156.0584m/z		156.058	1	0.649	0.04285	100 - 2.14 - 1.7 - 0.533	180.607	4.53	154.107	163.479	137.736	135.509	147.217	140.626	150.363	188.523	205.004	201.952	125.987	109.256	117.556	140.46	150.053	144.299	172.893	143.796	165.325	124.058	148.912	132.569	141.976	152.106	128.131	135.635	131.069	131.901	110.125	126.876	135.421	130.239	141.835	145.594	164.711	143.894	159.171	93.241	79.5485	77.3577	132.574
0.65_157.0859n	157.086	175.137	1	0.649	0.07855	100 - 7.27 - 0.041	1187.52	3.25	996.134	1031.95	996.577	1016.01	1009.03	1080.93	1120.53	911.245	1009.45	957.587	849.345	829.351	990.388	999.617	1041.51	1056.18	1172.47	1085.47	1128.82	743.442	735.004	707.967	973.229	1002.12	1014.56	1028.33	1003.32	977.896	892.544	914.933	942.456	1019.55	1034.69	1073.53	1148.98	1163.04	1200.74	1099.42	1038.32	976.185	964.875
0.65_169.0758m/z		169.076	1	0.649	0.0285667	100	36.2516	11.25	31.173	36.5317	34.6926	34.924	30.6807	33.651	42.5578	23.6667	28.3986	24.315	57.5204	56.9513	53.6078	24.9104	22.6144	27.6092	19.1205	14.9625	30.8314	37.7237	42.8043	40.788	38.2516	37.1628	36.5557	35.3298	37.1425	30.587	31.076	29.0079	27.1136	35.1596	37.5979	42.1014	19.9034	17.7729	25.0384	23.4492	25.8577	21.3173	37.6186
0.65_180.0681n	180.068	198.106	1	0.649	0.0571333	100 - 20.8	180.66	4.4	157.637	188.285	181.132	171.583	168.976	168.611	166.166	160.658	164.321	171.936	189.27	172.847	163.777	251.99	259.363	242.683	125.766	124.622	109.376	197.466	186.346	189.475	253.004	248.836	240.438	182.443	189.125	176.971	152.664	133.865	155.361	176.102	152.295	163.332	141.952	120.673	161.288	136.742	143.492	136.19	195.529
0.65_214.0802m/z		214.08	1	0.649	0.0357	100	76.841	5.45	67.0082	69.0332	63.7245	66.0621	71.3681	69.8597	81.1701	79.2892	80.0499	83.1133	68.8851	50.4083	58.8311	124.639	121.442	117.453	62.3207	54.6615	65.627	56.5065	70.7725	58.6153	58.4541	62.8295	53.4625	72.4181	66.6145	72.7639	51.2175	69.7114	64.8674	60.6758	57.5143	77.8671	61.669	70.6277	53.7366	59.0103	54.4181	48.2091	67.5026
0.65_220.0775n	220.077	203.074	1	0.649	0.292783	100 - 6.4 - 1.46 - 0.106 - 0.527	11600.7	5.95	9247.59	9387.4	9265.19	9411.63	10016.7	10703.9	10773.1	8349.3	9466.35	8306.36	8722.48	8395.02	10308.2	11417.9	11572.7	11500.7	4861.87	4341.73	4463.3	11149	11260.4	10946.7	13973.3	14837.8	15205.7	9715.5	9685.33	9755.41	7825.41	8607.93	9307.58	8677.72	8604.04	9779.02	9054.6	9210.03	9176.81	7806.13	7608.38	6953.89	10205
0.65_249.0039n	249.004	287.967	1	0.649	0.0357	100	48.0392	10.28	34.5544	27.43	31.7285	35.6001	29.7191	33.7402	28.019	14.4557	6.4637	15.0494	125.133	124.912	152.301	14.9346	3.46072	9.67461	6.93461	18.475	11.718	60.0318	82.316	74.7267	52.8606	60.8508	51.0413	30.3578	22.0876	18.08	30.074	24.1619	22.7709	53.9881	41.6623	66.3206	23.3467	7.68664	10.066	21.5843	16.7503	21.2708	8.97191
0.65_306.2432m/z		306.243	1	0.649	0.02855	100 - 11.9	63.278	8.51	56.7581	67.2533	55.4985	53.7498	55.2759	61.8473	63.0782	46.7495	42.6512	45.3337	68.112	46.7964	64.9002	55.0799	37.7935	50.7693	69.832	64.7494	63.7638	42.5002	41.7772	48.0894	54.6549	64.7127	53.9777	46.7948	50.2284	45.1616	42.5556	39.1486	48.4978	75.4825	78.4639	80.9958	82.8366	96.1004	89.5593	75.8383	61.3598	65.5802	38.5558
0.65_383.1550m/z		383.155	1	0.649	0.0214167	100	30.8506	18.77	9.7902	16.6476	13.7348	13.6217	10.8876	12.1244	10.761	4.79867	2.97668	0.0230025	62.6971	66.5164	77.4738	18.0025	15.6498	16.4054	0	0	0	49.5835	59.5253	42.2446	50.8835	61.6964	72.6366	0	2.90598	12.0621	7.63533	0	5.20724	8.88722	9.13454	18.1247	7.08661	8.8249	2.88132	3.55487	6.21273	0	9.68933
0.65_390.0259n	390.026	413.015	1	0.649	0.0999833	100 - 10.2 - 12.3 - 0.182	2101.42	5.78	1651.09	1607.07	1450.79	1606.05	1783.47	1695.51	1739.75	3482.27	3842.74	3567.83	270.798	269.569	360.213	1545.82	1715.58	1693.22	4770.18	4057.17	4422.9	527.759	500.015	495.224	325.331	350.02	340.259	2531.97	2513.99	2568.81	1776.66	1934.82	1909.18	1195.35	1157.04	1158.15	2381.88	2442.65	2518.08	1450.24	1448.44	1276.04	2170.22
0.65_394.0546n	394.055	417.044	1	0.649	0.0214167	100	109.818	5.58	112.603	104.539	100.142	91.7511	108.157	107.621	92.5457	126.678	119.145	111.563	25.2238	33.467	22.8307	98.5795	110.649	102.546	102.685	99.585	100.722	89.9797	86.8588	61.8761	99.4122	96.3187	92.9488	121.606	108.27	115.616	92.669	113.23	93.5705	111.407	105.187	90.8688	117.214	112.492	130.922	111.529	90.1756	88.3546	113.261
0.65_432.0532n	432.053	397.039	1	0.649	0.0999833	100 - 10.5 - 6.93 - 0.105	3876.8	5.06	4068.77	3754.38	3462.71	3598.92	3718.32	3819.38	3805.83	6079.09	6872.78	6566.59	455.088	403.984	539.889	3291.45	3883.88	3476.99	5378.89	4806.68	5540.1	1892.86	1622.52	1655.58	1542.36	1586.94	1496.55	5483.63	5126.97	5167.49	4061.51	4341.05	4386.7	3205.04	3349.4	3208.68	4736.4	4956.83	5502.39	3626.42	3541.09	3145.2	4660.45
0.65_456.0322n	456.032	439.029	1	0.649	0.0714167	100 - 5.98 - 10.5	532.18	4.11	600.044	518.677	457.262	478.296	492.198	474.706	500.936	643.695	672.698	659.255	62.4233	49.0416	49.775	404.579	496.603	411.583	396.182	341.705	406.543	339.204	277.268	259.822	350.344	384.74	349.165	665.618	650.265	616.109	523.015	564.543	537.674	499.954	524.25	455.843	556.523	589	699.801	512.715	490.793	458.336	594.673
0.65_478.0446n	478.045	517.009	1	0.649	0.04285	100 - 8.21	184.171	4.37	186.988	184.509	166.921	163.079	198.456	181.667	199.823	166.84	162.825	160.609	100.964	111.737	124.119	237.341	220.766	225.798	162.943	138.057	155.742	177.341	210.657	159.243	147.727	138.881	141.03	159.44	157.352	141.154	147.511	172.871	150.803	202.493	172.266	213.432	192.457	187.347	199.35	165.137	156.455	140.587	208.281
0.65_526.1462n	526.146	565.1	1	0.649	0.02855	100 - 61.4	131.568	16.11	150.016	119.7	97.6212	91.1543	108.744	95.7496	112	126.791	89.3773	111.729	94.8298	102.184	97.2553	77.4736	102.307	82.3394	50.5798	57.775	61.1469	135.936	131.833	132.126	135.952	157.084	134.75	165.978	122.426	96.2476	108.629	143.785	108.454	128.782	109.027	171.262	91.9085	106.208	144.656	71.7321	102.639	89.9057	115.857
0.65_538.9778m/z		538.978	1	0.649	0.0499833	100 - 8.17 - 5.51	393.972	3.76	513.171	359.278	357.632	317.495	364.656	335.636	339.55	661.975	426.722	477.665	81.6592	66.6766	61.457	375.92	431.937	442.1	499.213	400.79	436.315	206.167	194.901	193.372	159.473	155.07	130.398	616.964	421.285	401.294	369.51	489.817	449.933	371.067	368.204	376.039	416.555	562.385	621.586	330.633	303.355	323.994	464.594
0.65_553.0677n	553.068	595.058	1	0.649	0.0357	100 - 33.5 - 6.1	182.49	8.46	185.394	199.367	159.887	161.566	123.383	161.343	143.662	189.342	193.385	203.278	76.0822	45.3128	19.0892	135.291	168.192	143.918	89.3349	129.568	140.57	140.126	130.534	148.283	179.744	169.59	154.347	212.644	190.449	201.791	164.472	161.941	168.069	183.825	164.856	181.025	193.881	180.793	229.917	147.259	160.648	158.602	188.207
0.65_561.0740n	561.074	584.063	1	0.649	0.02855	100 - 22.8 - 3.08	107.771	11.55	117.387	126.731	97.7195	89.3337	119.316	91.7053	76.3557	161.912	160.351	178.138	40.5521	17.3903	14.2333	105.943	96.0252	82.2487	142.064	148.859	149.797	66.6263	76.6999	51.5802	61.0694	54.134	68.8428	154.414	131.166	99.549	84.8869	101.635	102.607	106.463	94.6653	77.5185	126.366	137.915	148.834	117.709	71.0634	74.9545	116.84
0.65_580.0529n	580.053	603.042	1	0.649	0.02855	100 - 43.8 - 7.18 - 10.4 - 5.56	460.077	10.37	517.745	393.625	358.688	346.433	397.376	399.655	438.972	749.371	445.728	455.492	232.743	229.213	214.354	392.275	347.228	363.556	705.468	433.108	418.62	358.327	366.774	409.42	321.918	362.957	337.125	604.436	453.044	435.829	392.474	606.38	510.954	333.918	336.862	535.878	434.381	657.241	577.755	376.777	321.873	322.363	388.139
0.65_580.5563n	580.556	603.546	1	0.649	0.0214167	100 - 2.02	17.1688	55.17	11.0797	23.6437	29.0071	0	0	9.02269	23.7821	47.7653	12.1621	28.6247	12.5934	13.5341	13.8482	23.3898	15.1866	7.3356	15.2003	16.7213	13.8561	8.84918	10.9406	17.5249	5.53914	9.02525	11.8318	21.1744	19.8198	17.0379	13.0299	24.7546	7.91614	12.0008	13.3945	0	11.2781	13.026	30.8024	22.8072	6.1121	19.3184	17.522
0.65_584.5658m/z		584.566	1	0.649	0.0214167	100	7.8875	63.74	5.61849	6.37174	13.1435	0	7.42654	7.72609	0	16.9252	10.9103	15.2222	9.46992	0.184902	0.473779	7.23347	12.9893	8.31603	0	7.12806	7.80917	7.05621	8.18321	6.4106	3.91078	0	5.2098	13.4296	0	0	0	12.7348	7.5384	4.74761	4.45061	0	14.0105	0	6.05155	0	7.70822	0	13.2687
0.65_587.0743m/z		587.074	1	0.649	0.02855	100 - 54.5 - 10.8	97.5779	9.52	111.476	96.9302	105.551	105.177	81.3215	87.9291	94.6611	121.088	88.4819	103.778	30.8422	39.5877	38.6848	65.4587	76.6382	76.7808	101.561	73.8553	81.8562	97.7484	75.1824	85.7752	86.2365	72.5606	67.3936	134.437	109.165	85.0575	96.5576	104.937	91.0885	85.8537	83.1473	87.9426	88.211	114.108	98.7432	80.6396	70.3783	71.5682	89.9501
0.65_588.0142n	588.014	606.048	1	0.649	0.0357	100 - 42.5 - 14.3 - 6.38 - 4.3	221.849	7.39	266.263	222.459	180.668	194.072	211.187	223.112	167.966	354.899	279.295	287.105	129.632	131.028	71.9304	191.9	180.959	211.771	322.812	260.531	315.678	151.102	137.577	181.96	160.267	152.62	146.31	305.42	269.092	241.847	203.702	233.141	214.561	165.827	162.163	224.271	245.823	307.327	295.366	180.042	150.155	159.979	225.575
0.65_591.0474n	591.047	614.037	1	0.649	0.02855	100 - 41.6 - 16.8 - 10.1 - 2.42	269.694	11.15	345.665	239.644	220.515	205.761	228.147	241.704	262.441	446.43	257.105	257.793	181.95	142.566	145.862	250.567	218.972	232.986	472.446	248.467	283.684	169.912	192.14	233.565	180.992	191.097	194.918	387.784	268.906	229.504	215.718	348.269	298.829	202.488	222.746	274.689	256.973	410.732	361.764	211.375	236.278	207.942	230.238
0.65_592.5522m/z		592.552	1	0.649	0.0214167	100	4.91213	136.36	0	0	0	0	0	0	0	8.26116	13.6319	6.81422	0	0	0	0	4.38756	0	10.4339	0	16.5371	0	0	0	0	0	0	15.1478	14.1654	6.25893	0	8.48813	0	0	0	0	0	16.9175	12.1087	0	0	0	0
0.65_604.5528n	604.553	627.542	1	0.649	0.02855	100 - 15.5	39.7477	38.68	51.8571	55.2805	24.4826	25.091	16.8799	17.2609	6.66845	35.5874	44.5798	40.6901	7.727	9.72993	3.47737	22.0072	36.8059	24.7786	43.4866	41.5891	48.0373	31.0103	20.957	30.3238	51.0911	33.6681	35.7121	52.803	73.5509	33.9668	29.3773	28.7264	16.7165	18.7527	32.8896	31.1793	31.3325	68.0922	58.3573	32.5882	27.8627	33.3445	36.1322
0.65_611.5355m/z		611.536	1	0.649	0.0214167	100 - 18.3	8.39282	82.33	7.58761	9.8963	8.83701	0	15.9384	0	0	11.0201	7.6201	20.852	8.8558	10.0087	0	0	0	0	19.9476	17.4683	20.5568	0	0	0	6.35974	5.63785	0	6.61941	13.3782	13.8629	7.62057	25.0454	0	6.1516	4.50634	0	8.60206	17.6054	10.5029	7.74254	0	0	20.2022
0.65_612.5411n	612.541	635.53	1	0.649	0.02855	100 - 36.5	53.0524	20.38	36.5928	62.9944	53.9986	44.4543	52.7929	37.4835	43.0549	61.9148	68.6782	71.9626	60.7039	57.8805	94.9792	34.337	50.3763	43.6422	25.4554	59.212	67.3055	28.776	36.14	34.4228	13.1788	27.7525	19.1042	66.4371	69.6615	41.3938	29.0693	40.9267	38.875	53.3761	47.8057	38.9134	52.7298	53.4528	59.4258	54.3847	43.9262	38.5568	64.4328
0.65_613.5308n	613.531	614.538	1	0.649	0.0214167	100	23.9923	43.2	23.9031	35.316	16.4014	0	27.6812	16.905	9.13251	31.5765	35.4373	31.7072	15.5294	21.3802	0.601215	32.0945	13.1005	30.1573	7.12078	39.5307	30.2967	0	9.79215	9.65844	7.89714	3.22023	8.05889	15.9066	44.5711	39.6084	8.09642	14.9521	18.3796	9.04507	29.9058	0	17.7086	26.271	40.4891	18.1318	6.52757	6.06851	30.4362
0.65_619.5431m/z		619.543	1	0.649	0.0214167	100	6.04776	60.95	0	6.83891	6.22568	0	0	0	6.36693	7.11023	12.1639	8.25609	0	0	0	0	3.65517	0	8.70153	11.9094	15.4207	5.34864	0	5.43764	7.34656	11.6504	9.87741	10.4329	4.97385	7.35007	0	6.67375	6.61651	0	10.4845	0	0	3.56778	10.2289	0	0	6.5979	8.86215
0.65_620.0454n	620.045	638.033	1	0.649	0.02855	88.8 - 100 - 35.6 - 25.7 - 16.8	262.622	7.01	288.846	271.639	214.741	217.626	245.755	240.784	282.364	421.818	301.893	263.525	137.406	157.699	163.057	225.159	216.93	221.467	362.138	237.224	262.029	198.964	189.877	240.572	157.556	189.717	177.025	341.45	266.791	227.675	225.782	308.979	304.233	210.428	229.273	296.968	249.759	384.746	368.949	214.453	200.462	228.58	248.982
0.65_631.0224n	631.022	654.012	1	0.649	0.02855	100 - 86.2 - 39	191.657	12.86	195.823	158.065	113.87	115.976	156.071	208.885	185.66	377.647	161.71	193.258	111.178	128.367	77.8866	158.758	161.251	127.801	366.065	153.093	166.473	125.536	126.76	165.256	100.017	121.245	101.407	307.127	191.405	180.437	147.716	275.847	240.58	140.913	138.905	223.423	159.803	284.005	262.027	152.496	133.197	122.726	150.62
0.65_635.0297m/z		635.03	1	0.649	0.02855	86.4 - 100 - 37.2	138.255	8.84	121.493	127.577	127.23	147.461	144.865	142.556	153.397	169.182	136.777	141.346	66.4395	63.8017	56.5951	150.551	127.492	130.121	107.125	94.1451	96.8369	116.615	102.425	103.601	78.4224	80.3646	69.7535	159.857	142.188	132.996	115.749	144.703	154.315	111.645	111.008	149.452	119.363	139.823	160.386	109.83	115.102	124.443	129.917
0.65_637.5312n	637.531	638.538	1	0.649	0.0214167	100 - 13.6	34.9972	26.37	42.5976	33.0355	7.19735	16.547	35.3811	29.4994	36.1277	41.6105	42.5995	43.5895	29.3071	27.3902	11.2712	24.3699	38.7369	15.4665	52.5036	38.4323	43.1007	33.1788	49.4021	32.8077	29.0549	36.4838	44.0989	43.4336	55.6445	28.3584	30.8341	29.763	28.1223	38.592	40.1572	17.3393	26.1299	32.5084	37.113	20.598	33.1504	14.8295	50.2975
0.65_645.0153n	645.015	646.023	1	0.649	0.0214167	100 - 80.2 - 32.4 - 15.1 - 10.1	422.023	3.66	454.911	380.845	310.938	325.802	387.785	462.22	412.93	616.983	393.649	352.792	245.679	248.242	244.719	394.377	350.441	342.218	601.728	304.089	338.367	379.4	375.687	412.143	316.13	301.122	313.755	539.414	404.925	358.84	333.304	511.149	497.043	348.181	365.686	526.627	355.256	599.572	559.346	340.756	326.252	333.063	380.322
0.65_657.9709n	657.971	659.002	1	0.649	0.02855	83.9 - 100 - 69.3	273.93	7.79	308.455	240.617	258.38	237.604	238.866	242.944	329.177	404.563	271.428	277.336	166.853	141.291	140.087	291.802	249.187	289.875	505.697	343.784	286.643	265.559	223.125	251.727	201.966	216.274	218.691	342.109	257.598	240.165	254.374	332.393	290.631	251.594	218.842	264.896	242.947	383.82	390.183	205.941	232.544	218.341	245.317
0.65_662.0559n	662.056	627.042	1	0.649	0.02855	100 - 83.3 - 4.82	127.117	10.52	127.991	113.242	97.2764	95.1325	96.7328	91.516	127.447	123.644	90.7706	106.299	74.3113	73.5109	66.1421	109.144	104.648	74.3442	148.268	97.0855	96.9374	119.53	112.222	165.773	133.32	134.345	136.285	149.673	110.887	114.885	103.62	146.423	149.8	97.2837	118.533	122.233	90.8925	133.525	165.053	108.754	99.8965	89.6908	124.973
0.65_666.0299m/z		666.03	1	0.649	0.0142833	100 - 36.6	30.6482	22.95	63.8903	17.5354	10.3301	9.72473	15.9986	14.2427	21.149	58.0669	13.0876	8.32171	20.8884	12.5348	18.1889	15.9542	14.343	11.3116	38.1997	5.02591	6.00087	35.0806	28.5218	36.0371	33.0484	33.5949	26.9552	54.171	8.33502	12.6675	12.668	56.1925	46.1367	19.6948	12.736	34.1255	12.3967	54.5134	42.4881	15.373	15.7212	12.7035	13.5397
0.65_671.5015m/z		671.501	1	0.649	0.0214167	100 - 12.3	8.31809	73.31	0	10.2581	0	0	0	0	27.2053	10.9853	12.3875	9.18975	6.99667	14.2055	0	6.01187	10.5415	0	17.8186	15.1485	21.4863	0	0	0	0	0	8.27504	13.6984	15.4377	3.57871	5.03922	3.91531	0	4.60698	0	0	6.48001	14.4395	7.27411	5.48768	0	0	2.93022
0.65_738.1303n	738.13	777.097	1	0.649	0.0856833	100 - 21.6 - 17.3 - 7.72	1627.04	6.47	1695.54	1542.56	1443.67	1388.23	1359.6	1295.39	1370.54	1993.91	1962.77	2374.1	565.167	501.33	412.022	1212.37	1516.04	1296.72	1266.54	1307.17	1646.87	1386.9	1196.76	1158.69	1515.98	1613.73	1528.85	2052.44	1909.58	1844.14	1459.01	1451.01	1397.12	1424.96	1500.4	1286.16	1616.63	1678.54	2127.13	1466.28	1377.81	1203.7	1805.27
0.65_760.1122n	760.112	799.083	1	0.649	0.0856833	100 - 21.4 - 20.4 - 7.11	1784.17	9.08	1929.99	1761.22	1469.21	1517.33	1474.58	1442.35	1408.81	2191.91	2181.66	2665.32	550.396	514.396	374.25	1266.32	1657.21	1417.3	1566.3	1670.7	1965.94	1435.37	1217.56	1267.01	1505.48	1628.34	1538.55	2356.46	2169.57	1847.41	1699.4	1635.63	1613.93	1635.17	1660.82	1366.25	1806.05	1909.23	2390.32	1451.33	1431.53	1371.68	2066.86
0.65_793.0735m/z		793.074	1	0.649	0.0856833	100 - 22.5 - 18 - 12.7 - 6.59	799.37	7.51	881.442	908.354	681.941	708.689	773.777	686.697	693.456	1203.44	1122.74	1422.8	360.351	284.765	269.4	731.383	835.903	803.226	1133.6	1016.85	1370.25	533.572	492.79	409.485	388.166	459.53	410.429	1175.6	1076.52	971.37	748.967	739.112	804.349	718.188	701.462	692.573	949.054	930.905	1194.17	663.368	694.365	584.958	1008.14
0.65_825.0264m/z		825.026	1	0.649	0.04285	100 - 44.6 - 28.9 - 32.2 - 20.6 - 7.16	322.876	8.67	259.181	276.858	247.908	285.429	239.29	220.776	249.825	527.214	404.487	505.209	164.057	134.744	85.2102	275.102	296.829	301.254	637.818	533.007	611.59	133.665	120.524	112.424	91.5458	114.284	96.0011	383.618	379.492	360.887	233.947	229.092	229.282	247.19	233.372	186.217	386.242	333.36	372.162	198.351	236.815	208.328	319.478
0.65_841.0609m/z		841.061	1	0.649	0.0499833	100 - 42.1 - 36.6 - 20 - 17.1 - 6.34	274.177	10.31	324.997	253.807	266.02	256.893	177.667	255.247	226.442	415.417	369.762	386.358	106.017	127.971	42.9205	174.196	256.17	244.133	357.663	330.285	330.144	198.653	213.213	169.076	197.703	217.075	189.639	360.539	351.416	321.917	292.001	222.538	255.915	276.008	246.885	212.298	274.467	286.947	407.314	208.052	206.788	204.655	317.974
0.65_850.0740n	850.074	815.06	1	0.649	0.0428333	100 - 25 - 16.1 - 6.09 - 6.88	880.681	7.37	981.156	956.793	793.755	823.762	889.383	802.599	728.667	1256.69	1161.96	1302	347.238	263.291	192.215	812.938	970.828	891.868	1206.54	1163.92	1301.42	580.287	525.718	469.202	442.046	433.015	406.944	1230.32	1157.75	1109.49	859.444	832.526	866.971	807.477	705.252	736.954	1091.54	1098.43	1281.64	728.046	695.968	756.316	1066.28
0.65_864.0260n	864.026	847.023	1	0.649	0.0357	100 - 35.6	233.516	7.68	202.605	196.305	168.235	172.065	157.38	137.258	156.858	313.367	293.021	303.143	142.387	127.223	85.455	192.515	224.598	212.682	462.636	411.818	483.405	91.901	90.6404	67.947	76.2645	76.3194	62.6563	244.913	209.364	229.076	154.32	178.555	125.127	143.334	109.87	133.159	212.74	236.944	252.782	150.906	130.889	99.4456	223.883
0.65_866.0540n	866.054	831.04	1	0.649	0.0571333	100 - 28.6 - 17.6 - 10 - 9.55 - 5.4 - 8.76 - 3.08	817.86	6.35	783.904	798.836	749.199	708.639	771.003	676.471	697.18	1206.08	1184.98	1238.34	444.003	398.384	276.07	779.714	781.827	823.681	1293.3	1228.65	1386.07	381.845	389.956	455	304.801	336.84	306.368	1033.94	1029.78	896.541	752.597	747.984	770.188	684.65	707.709	601.88	814.681	987.184	1091.21	709.394	620.979	598.106	957.809
0.65_892.0606n	892.061	857.047	1	0.649	0.0428333	100 - 30.6 - 4.89	522.442	13.77	628.28	560.255	477.231	494.122	486.322	370.618	381.445	771.034	568.035	745.415	169.878	135.862	74.285	477.492	527.137	415.347	480.294	497.145	532.809	336.174	360.784	351.31	309.028	401.895	268.906	707.07	719.92	646.726	486.719	489.44	435.217	477.196	530.505	423.594	579.798	554.458	740.098	481.486	426.812	477.47	633.332
0.65_910.0218n	910.022	932.983	1	0.649	0.02855	100 - 36.1	138.913	24.15	148.546	162.141	108.85	139.859	44.9631	102.413	129.288	224.588	151.727	191.306	23.7812	8.63576	20.1749	115.316	148.075	92.4452	168.401	165.329	203.461	52.9107	61.5779	23.2585	26.9992	48.8239	28.4482	178.409	151.021	195.621	126.97	136.027	173.744	137.292	156.38	78.3881	164.049	188.676	256.847	90.3282	127.229	98.335	178.01
0.65_946.9599m/z		946.96	1	0.649	0.0428333	100 - 22.8	104.822	16.61	107.856	108.862	106.166	84.4073	67.8051	64.5007	60.3323	220.966	169.496	265.825	9.92061	3.10165	1.12024	84.3297	113.135	90.7424	147.977	185.771	265.909	8.79913	2.60092	2.63752	1.37323	11.6545	10.4425	181.007	150.356	172.097	83.7615	85.5724	72.8646	91.7139	45.3205	55.8934	109.298	136.346	210.183	57.0245	82.8243	42.2889	129.702
0.65_948.9534m/z		948.953	1	0.649	0.02855	100 - 25.1	85.6491	20.65	112.612	63.2382	114.718	81.5321	75.6948	45.3306	60.848	175.7	110.062	158.829	20.5445	1.83272	11.666	63.0377	92.6462	47.3754	137.114	160.676	168.159	34.5555	12.7646	14.9716	15.4486	19.8094	0	179.364	108.534	109.958	96.8498	110.164	100.664	57.0713	42.5945	52.2915	87.5407	112.846	191.601	37.4596	73.1413	65.1252	117.743
0.66_66.0545n	66.0545	130.063	1	0.65615	0.0714167	100 - 1.5	187.459	3.85	167.375	169.851	172.509	172.268	187.123	172.097	168.122	124.208	148.079	139.976	289.206	296.192	300.292	140.18	143.773	146.09	189.072	184.581	173.487	174.491	182.396	179.861	149.563	158.459	151.952	160.942	169.403	168.224	155.671	130.014	161.202	185.114	187.095	196.694	154.369	146.085	144.65	142.666	145.681	152.316	164.78
0.66_84.0526m/z		84.0526	1	0.65615	0.0428333	100	36.3053	9.14	33.2653	34.0371	28.5164	25.8849	29.5682	30.5172	30.8951	22.1287	19.4234	22.1154	64.7615	62.2266	78.681	19.5174	25.7499	20.5847	30.8527	30.5317	26.6011	40.1477	42.4335	38.8237	28.845	35.4344	30.1316	32.5874	33.2725	29.8782	23.1154	25.3505	23.4112	34.0743	33.1529	39.2386	23.2937	21.1952	23.6799	22.0015	19.9842	19.1139	27.5151
0.66_118.0988m/z		118.099	1	0.65615	0.0642667	100 - 4.87	1284.36	4.73	942.339	1015.5	1009.49	984.94	1020.23	1124.96	1105.74	1035.34	1230.3	1066.92	946.226	979.256	1143.98	757.491	733.981	733.709	919.082	852.137	851.15	767.71	786.509	767.386	945.012	968.341	989.127	752.319	774.954	791.371	691.915	702.021	777.2	956.316	945.67	1024.38	893.385	867.272	895.189	637.173	600.922	570.176	729.725
0.66_137.0849m/z		137.085	1	0.65615	0.0285667	100	51.6282	6.75	31.3827	43.4206	43.2291	39.9651	42.8136	40.4666	40.601	45.9171	74.6391	78.6257	144.575	155.821	177.016	7.49391	4.68853	11.9307	0	5.46576	5.22913	14.2393	13.7756	12.7878	19.4401	18.1947	16.4075	3.47852	3.77832	5.25678	65.0241	51.1608	60.8695	10.7572	3.69937	0	13.7861	11.0799	8.41316	89.8987	84.9501	84.3219	6.92638
0.66_162.1292m/z		162.129	1	0.65615	0.378483	100 - 7.7 - 0.0689	3018.47	3.15	2019.24	2062.24	2003.84	2046.7	2004.07	2202.29	2238.27	2739.3	2896.79	2746.42	1585.15	1625.19	1969.38	1632.4	1691.89	1733.1	2508.52	2287.21	2359.53	1818.28	1817.56	1735.93	1405.32	1480.83	1490.07	1326.64	1414.39	1338.36	1577.57	1585.86	1734.55	2166.31	2140.07	2238.14	1785.05	1733.59	1749.03	1336.54	1266.76	1197.49	1694.65
0.66_225.1095m/z		225.109	1	0.663283	0.1214	100 - 18.5 - 21.4 - 3.73	302.284	6.13	305.226	255.866	260.242	287.77	220.644	203.938	232.673	267.421	278.642	282.965	188.999	140.829	155.149	270.329	340.482	308.003	218.285	229.309	244.764	330.149	291.221	313.875	347.841	389.211	347.915	332.248	311.769	272.333	257.486	239.064	241.807	310.82	323.754	305.348	257.787	268.038	328.834	201.216	204.937	202.716	323.726
0.66_241.1589m/z		241.159	1	0.65615	0.149967	100 - 14.3	506.94	5.61	397.341	397.729	357.228	374.432	364.765	345.209	354.432	563.081	602.417	625.122	135.064	112.864	80.248	487.585	537.351	526.203	626.446	604.561	681.626	148.87	123.773	140.054	86.2118	114.277	63.6505	304.824	285.833	296.868	181.32	193.777	173.475	432.848	417.403	409.194	271.161	264.051	318.849	126.543	146.281	125.741	667.551
0.66_245.1001m/z		245.1	1	0.65615	0.0357	100 - 15.4	31.7887	21.27	28.769	23.9639	25.4975	28.1606	17.9447	16.3677	5.69939	10.256	0	11.4944	16.974	9.78533	0	62.6448	73.0383	61.32	0	0	0.359633	18.7232	23.4573	24.2721	53.9958	51.2569	43.5516	10.2646	13.6229	12.2103	12.7347	7.9044	0	22.8182	23.3488	12.6942	27.4447	22.7963	25.7479	3.38101	8.12042	12.0494	22.3905
0.66_258.1352m/z		258.135	1	0.65615	0.0928333	81.8 - 100 - 18.1 - 5.63	1313.9	3.31	1082.42	1182.51	1176.78	1141.66	1142.69	1177.74	1193.46	780.947	855.41	785.037	1173.23	1116.22	1293.33	940.364	943.333	971.932	1008.62	1008.93	966.578	1267.35	1179.61	1151.15	902.906	946.399	943.913	999.067	1107.89	1103.16	1184.52	1142.52	1202.62	1308.07	1277.53	1275.71	1172.28	1124.39	1114.94	1091.74	1029.24	966.209	1178.82
0.66_285.0943m/z		285.094	1	0.65615	0.0285667	100 - 12.2	48.7262	5.71	55.9952	45.3948	43.331	51.7066	54.2413	48.7076	41.7068	47.2465	44.1642	38.1744	43.3866	36.3646	34.0646	32.6683	53.4653	49.2071	60.6112	47.6223	51.7245	46.9873	36.2023	45.4797	40.7246	34.5856	29.392	54.1968	45.0118	46.3406	39.9677	37.2791	27.6214	38.8543	46.1438	61.1655	55.5823	53.4956	55.354	54.4191	49.6412	30.2769	57.6554
0.66_291.1499m/z		291.15	1	0.663283	0.0999667	100 - 45.5	258.824	6.85	269.126	224.315	207.343	199.248	205.03	209.253	150.365	156.007	129.806	182.156	155.678	155.089	107.248	182.698	227.659	243.454	114.1	107.499	123.763	300.338	276.665	274.14	294.038	332.06	290.368	274.369	246.996	212.966	196.385	186.128	192.372	231.672	233.199	233.885	162.676	167.251	193.282	150.654	163.986	157.304	266.844
0.66_304.1885m/z		304.189	1	0.663283	0.05	100 - 32.1	35.1406	37.16	29.367	34.9289	30.9046	25.0355	29.113	7.83049	14.0336	17.7624	15.5085	28.4583	15.3241	6.078	13.2281	46.9606	72.7477	66.9445	17.2736	22.7657	25.8073	19.5386	26.6753	20.1395	57.3723	65.187	49.2176	31.6786	28.0157	26.5477	31.5349	20.3562	19.6969	36.1341	40.2429	26.6258	31.1588	26.8469	36.4935	24.3247	14.5272	30.9284	39.3196
0.66_336.0849n	336.085	337.098	1	0.65615	0.0928333	100 - 10.8 - 2.04 - 0.0474	9350.09	9.1	7237.27	7917.72	7816.37	8567.44	10087.8	10004.3	10404.1	8241.43	11194.3	9225.61	3614.58	3670.21	5365.64	8014.9	7816.31	8100.89	7726.77	6238.84	6505.18	8038.74	7457.52	7146.04	8859.96	9662.19	10382.3	7679.84	8529.41	9338.03	7822.13	8642.76	8955.82	8034.97	7721.66	9584.04	9314.22	8734.99	8153	9644.91	9584.54	7677.09	8184.47
0.66_336.0922n	336.092	359.081	1	0.65615	0.107117	100 - 10.7 - 4.86 - 0.224	7294.74	5.99	6813.05	6858.99	6419.9	6869.53	7667.51	7688.67	7743.35	9459.6	11142	10210.2	2028.97	1907.95	2685.1	6364.39	6900.85	6582.09	9026.73	7563.15	8434.33	5072.65	4666.17	4651.27	4995.05	5374.89	5557.5	8235.24	8401.29	8642.61	6937.58	7726.49	7723.89	6321.06	6302.96	7067.98	8249.28	8410.69	8757.38	7380.78	7241.92	6191.01	7761.63
0.66_337.2028m/z		337.203	1	0.65615	0.0357	100 - 1.84	90.3074	11.22	89.0845	81.1376	41.3208	64.3903	74.602	64.3391	23.2539	56.1395	53.4996	59.1541	1.06782	0	10.2494	73.9296	94.0395	90.6347	54.0425	49.8927	15.8709	75.8953	59.4321	86.2295	130.741	110.188	155.451	63.8071	65.3675	68.3787	30.3905	84.0873	67.9385	86.1466	81.4097	72.5981	68.3027	77.3004	78.2961	101.147	64.3236	68.2166	64.7498
0.66_364.1255n	364.125	347.122	1	0.65615	0.0357	100 - 21.8 - 1.7	161.763	7.84	109.131	129.059	97.9841	131.495	117.83	108.782	117.075	103.989	133.782	145.406	101.144	98.0827	87.3413	103.011	98.7642	131.949	50.5465	67.2313	68.9726	134.955	128.941	127.913	166.938	166.577	169.48	116.993	117.741	115.844	88.9869	72.8412	71.7	85.4053	79.0441	70.4541	40.7286	42.7324	52.4557	56.9304	56.4888	51.1198	139.122
0.66_381.1217m/z		381.122	1	0.65615	0.0357	100 - 2.88	60.8146	25.99	51.9758	59.2722	24.0184	59.5357	32.6175	35.0228	64.8716	53.4748	117.094	101.02	6.86442	4.48748	0	18.4549	15.1263	0.00246117	0	0	25.4548	25.5581	26.4875	0	39.1098	0	38.781	58.672	31.6822	35.4782	0.766567	27.4834	0.181758	0	0	22.987	0.00685423	0	0	0	0	0	68.9971
0.66_391.0317m/z		391.032	1	0.65615	0.07855	100 - 10.5 - 14.3 - 0.337	1529.79	8.2	1153.36	1199.37	1068.39	1238.98	1453.54	1366.31	1423.62	2311.74	2658.05	2427.49	430.012	395.132	626.217	1238.94	1253.81	1292.98	3315.04	2719.9	2880.08	488.58	481.291	427.527	267.42	318.011	310.422	1676.28	1751.28	1815.39	1264.42	1409.17	1381.67	919.57	863.084	1086.67	1716.19	1689.08	1699.32	1198.05	1207.38	951.922	1515.26
0.66_405.9895m/z		405.989	1	0.65615	0.0357	100	37.3795	19.14	38.5149	45.2799	33.365	27.0437	37.0546	22.629	24.2511	32.247	28.857	30.2705	61.411	48.8354	39.5181	35.4938	46.132	48.3864	32.2931	35.309	26.5517	36.828	21.8424	26.6268	12.5957	25.6872	12.9448	29.8209	34.1953	22.7644	18.3081	8.03589	24.8596	28.3762	40.36	35.0713	40.4343	23.767	31.9219	27.5784	29.9545	22.9549	34.8544
0.66_408.0071m/z		408.007	1	0.65615	0.0499833	94.4 - 100	34.0665	44.53	0	11.8889	13.5841	3.82744	0	13.0315	26.8271	48.4518	26.2961	50.736	12.6544	12.9432	3.76965	9.93445	5.60778	0	122.434	103.23	114.941	0	0	0	0	0	0	22.1333	28.1424	25.4255	7.12434	12.6384	0	5.0053	2.62017	0	24.6846	9.25274	19.4379	14.1292	0	5.08554	28.7957
0.66_560.0924m/z		560.092	1	0.65615	0.0214167	100 - 19	33.3616	12.16	38.7906	29.7243	29.7606	33.6869	38.3318	23.0914	34.9518	48.4648	36.283	33.2978	12.9336	10.5462	6.62261	38.407	37.6451	18.5002	47.8802	32.3389	33.0326	17.0589	16.0303	33.1143	26.9013	36.4696	34.0526	30.6626	30.8798	30.6086	27.0553	35.0053	26.2937	29.1285	23.857	31.6806	29.9832	27.9128	36.1775	32.425	19.7089	25.9682	36.8121
0.66_568.0821m/z		568.082	1	0.65615	0.0214167	100	26.0597	12.16	29.248	27.7698	24.7304	25.467	26.1941	19.0966	29.9121	26.0434	21.9676	30.4834	11.0738	0	0	11.1813	22.712	19.3678	22.6163	18.6795	21.3927	26.4944	15.7569	25.1331	27.9325	21.9677	28.3565	26.3667	25.2286	22.7115	20.5797	24.9304	29.0913	27.5061	31.231	21.504	23.4352	28.089	26.1152	24.865	22.8345	23.5292	23.9143
0.66_576.5759m/z		576.576	1	0.65615	0.0214167	100	5.94256	64.34	7.47178	6.6348	0	0	0	0	0	0	11.3139	0	9.45119	0	0	0	0	9.78907	0	6.53595	0	5.08652	9.18558	0	4.8098	4.51196	7.89263	0	11.2422	0	4.76725	8.17521	10.56	6.5042	5.15717	0	11.3216	8.3787	5.81777	7.33594	8.31998	0	0
0.66_650.1986n	650.199	651.204	1	0.65615	0.264217	100 - 24 - 7.32 - 0.557	18647.6	4.33	16627.6	16619.4	17413.2	17400	17129.6	18567.7	18284.8	15468.1	16500.3	14383.7	10536.2	10984.9	12051.6	16531.4	16235.1	15707	10386.4	10044.6	9884.85	19441.7	21501.5	20428	22794.4	24240.7	24425.7	15926	16322.4	16788.8	15684	15727.2	17273.6	17194.6	17127.6	19092.7	17819.3	17842.1	16901.2	16913.2	16393.5	16040.6	15718.5
0.66_688.1578n	688.158	689.163	1	0.65615	0.214233	100 - 26 - 18.3 - 4.9 - 2.02 - 1.5	22800.4	5.15	20132.7	20887.8	22742.2	22405	21239.9	23274.7	22307	24769	25726.5	21989	11053.5	12850	12803.7	21552.2	19656.2	20079.4	18250.8	18244.8	16616.5	18398.2	21116.9	19907.4	19638.5	21188.9	20554.7	21977.3	23077	24207.5	21339.5	20537	22618.2	19497.9	19503.9	21559.8	25748.5	25233.5	22620.4	19990.1	19432.9	19935	20756.6
0.66_694.1647n	694.165	717.155	1	0.65615	0.185667	100 - 25 - 5.27	3220.58	2.81	2657.2	2698.73	2615.16	2602.23	2616.32	2716.71	2446.67	2303.81	2432.54	2457.76	1330.91	1231.65	1144.31	2351.17	2580.68	2457.25	1483.53	1425.67	1599.1	3609.99	3404.3	3346.11	5250.56	5538.78	5444.45	2614.16	2684.24	2592.77	2446.21	2397.36	2444.17	2939.24	2931.44	2801.78	2697.07	2547.15	2755.84	2619.75	2604.42	2463.35	2675.96
0.66_703.1465m/z		703.147	1	0.65615	0.0142833	100 - 76.5	56.9626	11.51	48.8416	71.0458	53.2745	52.4147	41.7678	49.9889	56.9392	45.8727	46.6509	52.0835	57.7932	62.4402	60.6665	58.0606	60.1636	57.7095	10.2287	28.1672	37.5531	63.4011	81.8819	60.2426	84.1844	84.7509	81.7578	47.1859	55.199	56.07	46.1422	26.9415	37.9207	63.3341	64.1215	49.2748	42.3895	19.0618	42.5187	63.5691	38.6062	51.5315	49.8892
0.66_707.1340n	707.134	771.09	1	0.65615	0.0499833	100 - 26.9 - 17.6 - 9.3 - 2.99 - 2.9	1454.98	4.03	1406.16	1525.8	1351.41	1340.97	1430.55	1339.35	1377.1	1761.58	1807.66	1898.01	779.264	667.303	559.775	1351.85	1580.97	1504.15	1636.05	1559.12	1760.96	1032.96	854.795	924.19	826.924	876.89	860.065	1650.63	1728.66	1653.58	1303.06	1318.76	1290.06	1280.97	1234.51	1148.88	1685.03	1528.89	1700.32	1324.63	1286.99	1135.27	1543.41
0.66_721.6317n	721.632	722.639	1	0.65615	0.0214167	100 - 4.23	34.1162	16.3	24.9067	37.0796	25.4307	28.401	36.6857	34.9475	32.8776	39.878	40.9984	43.4561	7.77361	17.643	12.7875	23.8992	42.8138	17.9922	30.1575	17.1331	14.36	36.2487	30.3077	34.2846	33.2724	36.8697	35.1832	20.1906	39.193	31.6909	40.2839	31.9481	25.5897	27.2148	28.5062	33.2728	33.981	35.0259	35.1687	28.6877	29.6253	27.805	23.5185
0.66_730.6289m/z		730.629	1	0.65615	0.0142833	100 - 25.2	24.7359	31.29	17.3775	19.034	18.2902	27.1919	36.8205	39.4099	15.0275	40.2453	19.0281	32.0387	0	0	0	14.1307	20.8961	21.896	20.617	11.0364	16.482	18.1158	0	14.6005	7.20691	5.59967	4.48738	18.8809	19.6081	33.4545	16.978	12.3803	33.8372	14.5849	22.2241	21.949	17.9456	35.8539	26.3732	14.6026	34.5222	18.1128	26.2983
0.66_732.1237n	732.124	733.131	1	0.65615	0.0571167	100 - 23.9 - 14.9 - 5.74 - 0.838	2791.02	4.07	2732.34	2831.89	2545.26	2591.65	2657.4	2584.46	2542.96	2720.35	2926.78	3103.06	1319.15	1219.3	1244.15	2409.83	2769.38	2646.65	2330.33	2157	2555.53	2491.34	2193.75	2126	2390.14	2630.76	2464.04	2816.83	3073.18	2826.03	2454.39	2374.07	2483.97	2720.37	2672.54	2447.12	2899.21	2718.77	3055.31	2615.75	2525.29	2194.01	2856.03
0.66_738.6158m/z		738.616	1	0.65615	0.0142833	100 - 15.5	18.5726	34.76	10.6949	16.4865	8.29749	12.1138	12.3429	28.5233	31.3744	25.7319	16.7873	25.5656	0	0	0	10.6153	16.2873	11.3967	18.765	19.7141	21.4514	0	0	14.5462	14.8056	0	6.05424	17.3494	17.058	15.4643	19.4093	16.3249	17.7596	8.77955	9.60029	0	23.3454	22.0266	22.909	19.675	13.2788	19.1923	19.6387
0.66_741.6189m/z		741.619	1	0.65615	0.0142833	100 - 20.1	27.8642	13.29	29.2066	20.6694	30.5839	25.7176	25.0051	23.6052	23.9806	34.0193	26.3904	25.3938	10.5292	0	0	23.1883	23.617	29.7401	16.6805	18.7155	13.2073	13.5582	11.7928	14.3643	7.14136	14.2637	0	31.4939	25.0416	25.026	25.193	21.6587	21.4073	22.2669	16.0541	34.9154	34.8516	37.1851	22.2754	20.551	23.3149	27.0395	24.4674
0.66_745.0324n	745.032	787.066	1	0.65615	0.0499833	100 - 33.8 - 25 - 16.1 - 8.16 - 2.21	1577.04	4	1401.5	1570.01	1297.77	1529.17	1418.58	1319.51	1385.99	2092.38	2228.46	2352.36	896.178	721.256	642.708	1551.08	1615.52	1708.88	2556.06	2366.23	2689.71	845.585	715.537	673.688	573.861	587.492	614.534	1879.7	1995.37	1852.35	1346.08	1395.9	1323.72	1261.22	1218.55	1127.47	1870.07	1820.08	1846.63	1278.46	1267.47	1142.58	1658.08
0.66_748.5975n	748.598	749.605	1	0.65615	0.0142833	100 - 36.9	56.5512	10.98	56.4965	59.4189	47.8038	47.4981	49.423	47.8512	37.7736	79.7107	44.3255	48.9016	7.51236	0	0	66.295	51.608	70.6296	65.88	23.0188	30.1243	35.1571	13.9042	37.687	26.3352	5.22929	5.2087	87.098	54.7945	69.3491	51.852	52.1631	46.7067	46.023	52.3518	54.1487	68.7791	60.9337	81.3084	58.8634	53.8607	40.2793	45.5931
0.66_749.1064m/z		749.106	1	0.65615	0.185667	100 - 24 - 21.3 - 3.58 - 1.14 - 0.312	4028.57	2.43	3794.24	4005.15	3876.84	3899	4061.73	4021.62	4001.51	4422.32	4777.3	4585.64	2434.72	2297.98	2376.19	3913	4032.19	3966.53	3883.58	3452.19	3705.79	3268.78	3307.96	3138.28	2895.69	3150.14	3138.2	4216.47	4472.2	4401.09	3697.94	3800.23	4067.12	3688.4	3621.62	3887.55	4627.83	4407.13	4431.2	3630.23	3584.84	3272.58	4019.65
0.66_752.6128m/z		752.613	1	0.65615	0.0214167	100 - 30.2	31.8746	26.38	20.0169	38.7883	27.0215	28.9347	28.5767	30.692	45.2561	26.9977	42.5456	28.1114	0.605126	0	0	22.3796	29.6057	18.2579	13.3861	7.22523	13.7001	23.8675	17.3043	25.9149	25.8666	23.4652	11.0833	32.1036	26.6524	42.3788	39.3585	31.7861	25.4139	25.7268	18.6054	35.2448	30.5178	24.1532	40.2234	31.0861	26.9812	19.6916	21.4802
0.66_756.5668n	756.567	774.601	1	0.65615	0.0214167	100 - 44.3 - 12.3	51.5691	24.34	52.8986	59.8056	49.2416	26.7251	61.7248	47.4674	63.1209	69.0268	87.392	54.6028	10.798	0	4.86183	43.1928	42.3762	54.458	72.338	58.1393	27.4854	27.1968	30.3464	29.0944	26.0896	22.3229	20.2135	73.3958	70.4246	53.3952	44.5731	62.5706	66.0031	34.9308	25.689	58.6854	47.795	52.6842	80.871	44.7615	40.7247	36.7635	44.2475
0.66_803.0410m/z		803.041	1	0.65615	0.0428333	100 - 54.4 - 45.3 - 23.8 - 24.4 - 3.05	430.514	6.56	319.734	361.26	315.726	370.383	388.164	300.019	350.128	551.562	584.058	571.929	250.782	217.175	130.184	366.515	400.226	435.571	855.41	748.718	822.916	192.679	177.367	152.617	141.58	153.108	114.632	465.746	517.656	474.505	365.828	340.971	354.606	295.933	264.434	249.787	498	441.126	464.12	304.144	267.109	252.753	438.036
0.66_822.0800n	822.08	823.065	1	0.65615	0.0214167	100 - 42.6	96.2335	9.35	113.501	125.603	76.8443	112.304	48.7772	76.46	76.3836	151.141	108.244	140.693	62.9046	27.5478	14.3579	127.005	102.998	131.653	92.2547	121.188	120.652	73.0655	76.906	83.0967	41.8098	39.5806	15.9827	108.797	118.268	100.462	93.7017	82.0699	68.5156	90.0772	87.0957	91.0633	120.762	191.441	128.477	67.1106	82.8833	71.4699	89.5087
0.66_875.1775n	875.177	898.167	1	0.65615	0.0285667	100 - 54.3	97.6339	8.71	93.8058	89.5686	75.7989	94.4232	88.5787	87.2314	76.6807	145.997	85.5912	98.7211	59.6252	0	18.6397	87.283	78.9596	90.6847	96.6035	54.2426	66.2917	75.2339	92.5069	119.832	76.5026	78.6685	82.6014	104.446	91.4874	83.914	75.6582	120.153	115.801	86.7453	74.7134	109.23	99.113	153.487	111.988	88.3256	89.5381	66.576	83.4102
0.66_878.1154n	878.115	917.145	1	0.65615	0.0214167	100 - 83.1	182.571	10.22	164.083	143.009	184.68	155.706	154.54	154.527	187.638	204.212	168.475	160.671	78.3059	43.7197	8.25342	178.846	157.274	156.711	130.24	95.3463	82.3493	125.028	126.448	140.972	138.778	157.428	105.145	172.388	163.449	157.828	157.541	115.793	150.304	186.884	146.572	181.304	164.235	194.666	175.174	158.018	149.089	140.999	161.613
0.66_886.1651n	886.165	909.157	1	0.65615	0.0142833	100 - 37.9 - 4.69	140.333	7.29	121.675	127.461	133.782	140.078	144.731	147.714	127.234	174.345	154.142	135.933	22.4448	42.2754	3.77538	152.454	135.651	122.519	136.952	95.0301	110.5	78.8939	112.693	123.209	105.277	102.076	93.7761	119.49	135.338	123.77	120.398	142.21	141.396	98.2804	127.736	156.372	125.859	156.43	129.394	126.356	131.497	126.707	149.061
0.66_890.1974m/z		890.197	1	0.65615	0.0499833	100	48.9967	20.91	54.8232	41.9595	46.1888	47.427	34.2921	52.7254	29.9421	58.9969	27.0072	44.572	56.5778	54.8954	49.7141	35.1924	39.5276	23.8335	34.5841	41.3323	41.3631	48.2803	43.1241	77.1415	47.7585	62.4211	12.2768	29.8538	23.0465	53.1818	39.433	48.2079	44.2667	30.2758	37.8263	42.911	38.4024	38.6377	33.427	50.7714	33.6531	36.4935	28.5997
0.66_905.1507n	905.151	928.143	1	0.65615	0.0214167	100 - 68.5 - 16.2	323.808	10.61	275.46	304.317	289.498	286.247	382.942	340.376	387.819	363.721	352.874	354.478	125.226	84.8767	48.1706	317.211	296.582	293.368	361.46	282.968	274.242	231.092	262.165	241.233	206.091	193.196	145.954	347.44	307.337	304.929	282.444	289.003	307.456	284.827	249.345	311.195	349.03	354.765	300.282	237.642	274.043	277.39	327.001
0.66_906.6614m/z		906.661	1	0.65615	0.0142833	100 - 23.7	23.3381	35.61	14.0264	27.1576	28.0285	31.3327	34.4486	10.8232	17.55	34.6729	27.1295	27.7984	0	6.41001	0	12.8782	12.5622	20.1159	16.9437	21.4717	23.5572	0	0	12.5255	0	0	0	30.1189	32.7489	16.6921	24.7732	13.7443	17.65	14.3919	20.6021	16.1045	17.4628	19.1216	33.6624	20.4993	16.8054	22.4603	13.2423
0.66_913.6418n	913.642	931.649	1	0.65615	0.0142833	100 - 32.7	38.8629	21.34	21.1644	36.6235	33.5599	28.9385	42.7628	48.8989	25.0883	49.3873	56.0943	46.4921	0	0	0	23.7363	31.1246	32.6951	28.0415	22.028	37.5887	27.3664	13.8513	30.3023	23.8261	21.0308	0	44.9115	52.575	38.742	32.7866	25.9534	27.409	27.2881	38.7345	33.3054	40.0038	37.2223	38.1093	53.8261	36.4631	13.7702	31.4271
0.66_919.1419n	919.142	920.149	1	0.65615	0.0214167	100 - 40.9 - 10.9	171.421	7.28	177.226	156.648	158.417	165.966	182.022	190.56	169.11	185.972	178.797	201.669	36.6157	24.1097	9.77773	184.466	156.523	182.157	215.319	155.476	122.695	167.559	155.362	150.81	156.271	138.576	95.8227	195.501	169.568	215.491	185.664	188.673	161.687	143.947	154.29	149.238	175.355	205.068	176.581	211.419	149.669	150.037	163.988
0.66_925.1360m/z		925.136	1	0.65615	0.0214167	100 - 62.2 - 7.37	67.753	14.22	53.9113	73.5092	70.6134	60.26	52.4033	54.4805	68.4944	85.919	100.36	75.6545	15.6019	15.8432	0	70.891	69.8751	67.4173	104.881	59.5464	70.9236	70.2189	46.9558	49.621	49.5065	50.086	24.7161	76.5908	89.5823	78.5911	45.1543	49.7362	60.7976	66.5596	44.9097	68.9932	78.8782	75.045	63.7488	65.5827	60.5084	60.0893	68.7779
0.66_927.6393n	927.639	928.647	1	0.65615	0.0142833	100 - 37.2	68.6318	9.78	60.7542	74.67	59.7911	59.3495	61.3031	58.6677	56.2199	99.3306	53.3147	91.51	0	0	0	70.1894	52.1711	49.3134	42.6784	25.7316	41.5307	39.856	28.9394	69.127	33.6362	0	0	95.4043	72.6382	78.9286	62.2599	73.9944	56.5345	76.3585	50.3934	51.2275	64.2825	61.013	82.4858	53.3522	49.5374	51.5081	62.7356
0.66_930.1339n	930.134	972.117	1	0.65615	0.0214167	100 - 58 - 29.1 - 13.1 - 2.31	373.413	7.23	344.239	330.705	311.206	345.318	372.68	371.193	395.308	476.591	382.285	349.906	161.343	118.908	6.74659	377.076	331.944	340.02	382.594	312.239	332.702	427.504	298.161	350.508	281.933	314.471	233.703	415.467	351.879	360.902	344.652	387.521	349.177	324.115	364.288	416.744	372.62	475.887	368.121	315.3	365.718	313.776	344.606
0.66_935.1217n	935.122	977.087	1	0.65615	0.0214167	100 - 56.9 - 16.9	173.36	8.23	137.318	167.671	152.607	191.781	181.126	157.59	152.29	210.787	182.455	213.917	52.5102	21.7583	13.9764	165.877	162.764	150.048	177.158	183.5	221.454	131.033	104.364	99.3905	99.5465	73.697	84.6184	180.857	181.323	169.818	152.947	147.758	178.044	165.154	136.247	151.424	173.281	228.166	163.819	160.632	140.243	130.859	185.08
0.66_939.1376m/z		939.138	1	0.65615	0.0214167	100 - 61.6	71.386	4.64	69.2807	64.0551	57.9005	60.8854	56.1585	67.1744	74.25	69.5265	63.5333	76.745	14.8552	14.7171	0	59.7019	54.0302	53.7336	48.7029	46.8764	43.1762	54.9647	59.218	41.4496	39.6273	49.9915	13.4444	71.4742	64.9963	56.972	55.9441	57.7201	67.8742	56.5209	59.8328	75.0628	70.6402	66.0723	76.3839	70.0112	58.8686	49.4956	66.72
0.66_942.3208n	942.321	981.285	1	0.663283	0.207083	100 - 35.8 - 16.5 - 14 - 0.552 - 0.0229	17619.3	2.35	16656.8	17081	17259.6	17055.4	17407.3	17694.5	17846.7	14585.3	15863.4	14100.9	14729.3	14616.3	15918.4	16820.3	17023.1	16572.8	12970.8	12389.6	12384.8	17682.1	18482	17484.4	15709.9	16783.8	16487.4	15725.9	16331.2	16291.3	14742.6	14867.9	15990.8	16486.4	16230.2	18072.3	17187.7	17243.3	16851.2	16285.5	15881.1	15163	15285.5
0.66_949.1225n	949.122	950.13	1	0.65615	0.0214167	100 - 72.6 - 29.9	195.621	7.04	200.681	179.372	166.865	194.193	205.779	184.838	193.78	273.029	204.301	198.03	90.8266	93.3558	52.5088	187.859	189.377	191.075	287.616	177.68	215.054	164.06	177.763	167.528	111.163	122.914	69.6339	244.921	202.942	239.18	177.484	222.212	230.807	176.662	171.127	234.164	198.051	300.246	232.805	159.123	158.142	164.546	197.114
0.66_952.6685n	952.669	917.655	1	0.65615	0.0142833	100 - 33.7	42.8835	12.66	34.5374	32.6999	41.9044	39.7864	58.0754	31.0786	21.3246	50.7747	51.0444	48.9986	0	0	0	37.6604	29.0262	18.1897	47.383	22.896	27.9814	37.3257	38.4255	24.7395	22.0176	0	0	36.0285	44.6196	45.0922	42.858	40.0297	43.781	35.5658	40.4562	50.1887	38.2434	42.1574	36.0353	33.9107	36.9339	34.3362	31.3945
0.66_961.1163m/z		961.116	1	0.65615	0.0214167	100 - 45 - 34.4 - 36.9 - 0.256	131.028	9.1	102.399	136.831	87.949	92.3191	104.73	113.998	105.096	133.389	119.975	142.541	59.1788	13.2756	0	110.226	121.621	92.663	129.342	107.536	119.298	122.866	98.4225	100.063	100.981	98.0372	79.9002	157.534	158.484	92.6848	87.9737	109.161	133.424	138.137	123.881	123.415	120.34	145.76	148.791	79.1803	125.474	107.863	134.188
0.66_961.6307m/z		961.631	1	0.65615	0.0142833	100 - 19.6 - 24.2	22.8801	24.22	13.971	38.2613	38.1182	18.2052	12.3523	19.1369	20.1156	32.1229	34.5631	18.4403	0	0	0	33.0981	25.0793	23.3915	15.914	33.1717	19.7485	15.6209	0	14.3611	11.8624	5.93319	0	20.6187	22.9696	27.3681	16.8098	28.3607	12.0508	28.6124	17.6879	20.2326	22.8809	33.0883	29.4055	13.6523	20.6626	18.8769	27.7301
0.66_965.1083n	965.108	983.115	1	0.65615	0.02855	100 - 78.8 - 19.7	239.251	17.4	247.263	222.493	170.845	147.104	219.527	189.756	226.864	252.204	197.108	242.892	202.011	100.112	25.9563	232.343	262.645	221.334	248.921	254.632	205.79	182.644	189.403	149.537	158.554	116.095	89.3431	284.124	204.97	194.622	197.464	134.67	190.965	239.343	195.798	162.521	216.594	279.253	251.11	206.284	165.5	201.379	180.741
0.66_980.1122m/z		980.112	1	0.65615	0.0214167	100 - 3.3	33.289	17.76	46.5543	25.3506	20.2628	33.6635	30.928	32.0833	29.0715	48.1516	48.7962	55.3359	18.5582	12.4722	0	36.197	28.7182	33.5736	43.4419	17.7326	48.2024	24.3921	44.0227	21.5471	24.5665	24.9653	25.6697	41.5392	40.3807	24.6316	30.2391	64.0579	24.5283	25.8311	29.7466	35.0123	25.4144	34.1071	48.6458	23.4944	28.1069	28.1108	25.8675
0.66_984.1015n	984.101	985.109	1	0.65615	0.0142833	100 - 80.7	59.4773	10.95	49.7853	67.0893	43.0938	36.9262	60.6273	41.1031	57.1881	81.9238	73.9204	46.5198	46.0656	13.3856	0	67.4974	49.4324	56.7221	65.8917	35.7113	58.0168	69.8359	63.689	57.5072	78.3814	47.1038	48.9872	78.9428	52.8376	36.5723	44.1319	76.5267	66.934	49.8672	52.8507	56.1101	49.5678	59.3833	60.8507	30.7947	34.8344	52.8817	63.0122
0.66_987.2933m/z		987.293	1	0.663283	0.157117	100 - 38.6 - 15.7	3026.36	3.54	2779.28	2677.25	2721.51	2687.85	2519.41	2541.75	2673.34	2073.63	2152.74	2027.07	1620.86	1600.94	1556.23	2448.32	2458.55	2472.11	1100	1209.84	1303.25	3634.52	3868.49	3660.78	4558.4	4904.76	4717.38	2499.47	2494.92	2500.77	2375.22	2284.83	2384.66	2931.88	2941.38	2867.29	2677.13	2558.24	2699.1	2513.04	2559.1	2534.3	2421.1
0.66_999.1075m/z		999.108	1	0.65615	0.0214167	100 - 39.9 - 20.1 - 29.7	98.9049	19.61	75.183	67.926	135.859	103.536	82.7841	98.0678	128.979	118.138	101.091	97.006	49.0656	62.601	3.37988	124.41	112.517	72.2985	36.3422	86.1116	130.46	68.1547	71.0823	91.0707	34.4218	60.5984	27.4167	120.131	104.998	102.616	83.9399	112.163	63.6858	123.875	90.5675	101.883	89.8782	128.924	87.2922	65.3419	77.078	54.8983	88.5913
0.66_1002.2614n	1002.26	1003.27	1	0.663283	0.171383	100 - 37.3 - 30.9 - 23.9 - 9.25 - 7.51	14460.6	3.44	14154.9	14262.6	14645.4	14160	13176.6	13742.5	13663.3	14447.9	14141.8	13493.9	11082.4	11186.2	10570.4	14054.5	13776.2	13770.5	10491.8	11764.8	11117.2	13146.5	14140.2	13429.9	12893.9	13679.1	13189.4	14433.2	14844.1	14750.3	12979.7	11886.7	12801.5	13837.2	13443.6	13238	15699.5	14898.7	15115.9	12298	12000.3	12654.1	13892.9
0.66_1008.2596n	1008.26	1047.24	1	0.65615	0.207083	100 - 38.1 - 33 - 48.5 - 18.1	5484.02	7.95	5443.22	5200.45	5248.67	4895.11	4601	4550.08	4454.95	4736.99	4422.36	4568.95	3838.39	3779.42	3140.89	4771.7	4897.97	4879.7	3179.72	3677.06	3683.21	5809.06	6054.51	5826.97	7445.45	7774.61	7508.17	5264.87	5149.07	5001.37	4682.49	4133.77	4325.69	5333.1	5204.11	4874.08	5344.22	4893.13	5326.22	4416.32	4316.01	4517.09	5116.46
0.66_1010.1108m/z		1010.11	1	0.65615	0.0142833	74.7 - 100	34.8358	34.14	17.5654	45.2068	30.9917	27.9104	16.0725	54.9644	26.634	34.7865	30.257	35.9809	37.9817	21.7199	0.130531	11.211	34.4627	31.4341	35.924	7.55638	41.7199	34.2288	41.0662	20.5989	31.3548	15.5371	17.1291	36.4897	36.6822	13.0474	37.0181	28.6233	34.2432	41.9035	43.9357	25.3294	32.7921	51.366	23.4355	38.4082	17.5085	30.6748	43.5031
0.66_1051.1859n	1051.19	1069.22	1	0.65615	0.0357	100 - 31.3 - 29.8 - 20.2 - 20.4	589.248	8.97	562.894	633.96	532.993	594.677	532.389	493.634	508.61	526.752	577.584	650.671	399.831	348.18	215.431	633.578	662.639	621.491	451.432	535.212	527.947	548.717	495.808	480.643	561.61	608.43	476.53	604.511	590.662	609.529	526.969	453.589	503.555	635.604	583.981	517.473	639.696	530.677	666.686	505.684	520.245	421.236	626.303
0.66_1053.2292m/z		1053.23	1	0.65615	0.16425	100 - 39.7	608.59	15.01	560.288	569.526	503.657	487.139	430.225	387.715	383.993	496.055	409.315	551.121	293.335	259.487	235.634	424.561	493.151	534.854	409.39	546.613	511.728	688.48	620.995	574.008	998.167	1041.21	1023.58	586.328	527.774	510.971	448.04	361.227	369.16	612.437	558.074	474.555	524.711	490.926	601.698	403.286	439.691	382.045	583.228
0.66_1055.2322m/z		1055.23	1	0.65615	0.0357167	100 - 68.7	115.683	22.09	120.444	137.114	139.268	139.469	64.5559	91.8105	68.3061	98.3506	63.2696	104.974	101.728	90.9908	66.2509	152.425	124.572	123.344	48.0577	69.9216	70.0871	130.26	101.855	113.062	176.417	173.204	130.535	106.115	125.815	75.3434	101.869	83.7718	87.2734	144.014	149.549	93.162	120.254	86.179	81.7362	81.244	100.92	105.47	129.014
0.66_1063.2138m/z		1063.21	1	0.65615	0.1571	100 - 38.5 - 34.6 - 23 - 1.43 - 0.757	2044.37	5.53	1985.29	1985.38	1990.57	1990.42	1823.38	1867.7	1727.51	2126.12	2093.88	2044.23	1295.12	1295.41	1134.3	2005.67	1938.59	1945.81	1463.23	1528.92	1586.61	1790.79	1919.97	1849.18	2035.48	2236.9	2098.51	2094.23	2116.26	2158.25	1859.82	1702.89	1887.62	1925.57	1892.78	1788.03	2232.78	2088.25	2173.18	1724.03	1627.22	1724.45	2038.28
0.66_1073.1685n	1073.17	1091.2	1	0.65615	0.0499833	100 - 37.8 - 33.5 - 22 - 28.2 - 25.9	429.463	11.27	425.736	483.428	449.398	408.694	421.215	399.367	331.468	387.008	382.868	471.755	279.926	176.996	96.0184	451.052	482.706	459.649	415.68	368.795	379.849	408.187	328.393	340.797	397.385	342.251	326.019	433.887	417.36	437.902	363.611	354.148	344.796	467.427	431.282	372.082	512.887	389.815	450.325	346.225	361.616	318.329	432.321
0.66_1074.2083n	1074.21	1075.22	1	0.65615	0.0357	100 - 36.9 - 46.6 - 22	302.477	9.28	259.235	340.493	264.755	267.404	280.259	188.624	247.234	283.235	230.94	309.364	152.954	93.422	46.093	247.394	295.806	321.951	275.297	315.011	293.467	342.209	267.292	288.475	414.426	372.337	346.024	307.621	335.566	333.721	228.347	233.548	232.039	313.846	297.198	251.705	273.013	252.589	304.378	213.314	264.606	247.726	339.756
0.66_1084.1909n	1084.19	1085.2	1	0.65615	0.0357	100 - 37.4 - 27.1 - 21 - 9.78 - 8.44	1222.49	6.73	1141.61	1280.14	1150.71	1157.31	1123.75	1018.96	1063.45	1191.17	1157.29	1341.4	624.115	482.427	302.344	1179.46	1339.74	1331.66	1031.35	1016.69	1176.81	1026.68	768.02	841.639	948.784	834.681	765.996	1261.77	1247.56	1139.93	1078.54	990.117	1063.95	1302.24	1126.8	1059.1	1314.76	1171.19	1338.12	1092.3	1085.38	959.082	1265.38
0.66_1101.1871m/z		1101.19	1	0.65615	0.1571	100 - 39.4 - 32.7 - 5.27 - 2.87 - 1.09	1481.72	7.32	1570.86	1498.41	1459.82	1452.63	1404.73	1257.98	1300.35	1500.5	1446.76	1617.98	1110.33	965.032	859.603	1517.44	1581.61	1681.56	1284.23	1215.01	1386.29	1313.72	1306.55	1266.81	1283.56	1238.88	1132.38	1656.42	1608.56	1499.58	1352.41	1213.07	1267.15	1421.87	1449.91	1411.31	1686.84	1568.88	1667.31	1320.09	1278.2	1276.19	1615.91
0.66_1117.1643n	1117.16	1118.17	1	0.65615	0.0285667	100 - 76 - 29.9 - 32.9 - 12.7	233.719	12.6	224.764	277.917	204.12	192.822	236.587	211.919	211.354	290.133	244.794	286.293	47.4757	93.4337	16.1098	253.987	294.786	251.035	253.55	226.794	297.719	185.902	144	134.221	155.127	164.754	115.807	272.2	270.214	240.134	216.49	199.316	162.923	230.087	199.309	156.295	249.851	248.907	239.878	213.146	218.33	195.544	230.237
0.66_1130.1858n	1130.19	1113.18	1	0.65615	0.0285667	100 - 52.2 - 54.8 - 43.3	458.546	6.66	480.829	485.931	440.061	455.713	471.606	455.017	396.715	508.554	480.811	519.047	192.885	110.195	31.878	487.863	511.552	488.081	489.263	457.074	508.731	348.388	230.605	351.366	295.709	220.447	243.921	497.6	472.191	453.318	361.224	451.009	408.848	447.103	453.21	406.529	482.143	498.803	506.796	423.005	404.453	339.907	460.574
0.66_1135.1666m/z		1135.17	1	0.65615	0.0357	100 - 37.9	75.1086	17.63	91.0425	66.3132	60.9354	54.0559	62.0094	65.8298	56.3283	77.0821	64.768	97.579	20.4478	29.1965	0	61.4708	105.296	61.9967	61.1135	58.1243	98.6341	76.7178	59.8965	52.1761	65.6789	71.7419	67.0551	109.814	80.0787	66.0294	82.3164	63.4655	55.378	64.9468	76.2865	77.4828	76.7151	77.7421	91.8974	62.711	61.7471	60.8462	87.2991
0.66_1145.1084n	1145.11	1184.14	1	0.65615	0.0142833	100 - 74.7 - 63.6 - 25.6	139.547	11.89	166.759	148.511	135.505	115.919	143.705	124.282	142.149	145.439	128.632	152.567	17.1278	17.0595	0	144.978	180.18	146.251	124.238	128.258	166.355	72.085	81.2966	62.6037	46.7258	33.682	1.44438	187.425	180.828	169.445	93.5682	162.92	111.405	146.791	129.453	129.959	158.281	169.936	162.226	112.562	111.546	119.029	180.444
0.66_1151.3154n	1151.32	1152.32	1	0.663283	0.0642667	100 - 28.3	119.546	29.64	83.1293	93.9908	41.1734	34.7919	49.4524	55.3265	41.9098	55.7202	14.5406	37.1702	20.3629	0	0	68.674	65.2006	52.3361	35.868	75.0117	44.3518	164.972	164.722	138.29	317.831	323.645	288.518	72.8679	44.1446	48.5516	63.229	53.3569	60.8217	107.093	82.1248	87.9133	89.854	74.7321	78.5019	25.46	47.1474	37.1392	61.9383
0.66_1152.8366m/z		1152.84	1	0.663283	0.0642667	100	23.519	99.29	0	0	0	0	8.78458	21.7984	12.598	0	0	5.81354	0	0	0	8.9463	0	0	0	8.28881	8.55441	39.3406	53.2739	45.6256	71.7006	105.524	81.5816	0	8.63645	0	12.2093	10.4022	0	15.5581	7.80918	0	18.3074	16.8158	4.24038	21.461	19.7291	19.7642	0
0.66_1153.7817n	1153.78	1171.82	1	0.663283	0.0285667	100 - 4.85	22.2795	50.09	15.535	20.4431	6.41477	8.8866	22.0054	32.4791	16.0953	24.622	20.3989	24.9494	5.30091	0	0	19.682	23.0681	22.0173	13.9036	29.1531	27.1586	28.4371	26.0727	21.2317	41.6622	34.8845	46.1217	14.1744	32.7373	15.6103	6.71024	17.5761	23.2349	9.14626	16.2769	17.8851	25.8566	9.69344	22.6223	24.6857	18.1842	19.1459	17.0969
0.66_1160.3142m/z		1160.31	1	0.663283	0.04285	97.6 - 100	122.33	16.35	92.4221	122.321	122.914	87.1566	101.324	81.901	93.8118	84.4835	67.4614	142.072	39.9415	28.0227	32.8206	95.5611	87.3654	106.396	80.7808	53.1436	69.5623	145.748	140.623	105.866	184.193	207.606	232.001	97.7073	161.72	78.8942	107.029	92.9467	47.9599	108.257	101.246	89.8182	121.613	86.8534	105.721	78.5262	115.816	107.606	151.746
0.66_1160.8211m/z		1160.82	1	0.663283	0.0214167	100 - 10.8	25.138	52.51	22.652	12.0547	11.4171	16.2525	0	0	0	0	0	8.20642	0	0	0	0	0	8.95055	0	0	0	19.6577	26.0527	16.7222	52.598	46.0442	39.2842	10.5761	11.4047	25.9542	23.345	14.1225	17.9018	13.9572	11.7174	12.7828	16.7221	13.1432	15.8245	11.657	9.48473	20.1983	0
0.66_1170.1470m/z		1170.15	1	0.65615	0.0142833	100 - 80.5 - 59.2	60.732	25.29	69.3609	71.0827	52.4526	40.5285	53.8402	85.8941	51.9652	74.4065	61.7193	71.5175	1.18004	0	0	24.5834	72.2257	49.9044	70.3861	57.2563	56.142	61.0073	34.7629	43.1505	59.6625	13.1151	28.4817	60.9674	69.3448	53.8556	63.6841	57.3841	48.1551	51.0537	52.2721	47.5879	76.6371	61.363	60.3784	38.8272	17.8242	27.8726	60.996
0.66_1173.1410m/z		1173.14	1	0.65615	0.0357	100 - 36.5	62.4707	27.18	87.1257	61.2853	83.036	50.7522	66.0638	53.9077	25.9356	52.313	72.348	78.3214	26.8355	10.946	3.42683	55.9661	92.8443	90.0947	55.7884	76.4954	101.092	59.1949	47.5165	64.1035	68.1755	39.4935	52.9206	103.365	76.1466	38.6691	72.3238	53.3733	30.6509	84.1403	50.2486	36.6117	55.1442	42.7066	114.328	33.4688	47.6104	49.2267	83.9034
0.66_1174.1639n	1174.16	1139.15	1	0.65615	0.0357	100 - 60.4 - 58.5 - 44.6 - 17.6 - 5.44	408.272	4.48	421.329	425.107	372.662	404.658	398.545	394.973	391.759	465.601	485.313	459.519	229.463	134.106	38.7299	458.524	475.896	409.04	507.587	407.379	586.388	296.107	211.647	270.053	306.647	153.956	117.416	469.493	461.871	430.044	403.059	365.38	388.996	407.511	411.833	373.029	455.015	478.096	441.548	319.992	390.377	299.848	420.556
0.66_1183.7962n	1183.8	1225.79	1	0.663283	0.0214333	100 - 42.2	40.2515	36.14	25.5824	53.0454	35.7604	26.1977	22.9531	0	34.2113	42.2979	13.4535	48.572	5.4178	7.17503	0	32.8944	27.9392	55.9719	23.1339	69.041	65.6534	6.41693	20.9732	32.6643	39.0107	61.0599	39.5861	50.6859	58.6283	32.9923	44.1144	9.55588	19.1839	29.044	17.3931	9.57863	69.1954	39.9957	83.7477	31.0846	17.5037	25.1103	66.6805
0.66_1218.7923m/z		1218.79	1	0.663283	0.0214333	100	4.79033	116.49	0	0	0	0	0	0	0	6.63557	0	8.65374	0	0	0	0	0	8.75933	12.7941	0	0	7.45928	6.7625	0	7.96788	9.10295	0	4.57364	9.16062	0	0	0	0	0	5.48786	0	9.05766	0	0	0	10.517	7.85785	17.2524
0.66_1222.1965n	1222.2	1286.21	1	0.65615	0.0214333	100 - 15.7	87.0817	22.98	82.8472	103.324	124.295	49.3381	75.5379	30.0173	57.6487	101.845	50.3466	93.9376	12.2048	20.4569	0	76.9753	104.789	108.327	48.4972	95.1883	118.987	30.1582	23.52	41.6888	51.6254	49.5324	54.1611	107.697	117.892	82.7187	103.005	90.2457	76.7501	89.8012	90.4552	84.316	99.7408	103.954	104.331	44.0529	44.7587	71.1385	97.918
0.66_1228.7790m/z		1228.78	1	0.663283	0.0214333	100 - 20.8	23.9557	32.88	27.2608	18.5184	17.9596	9.94836	15.755	12.7517	27.1121	21.8406	11.3506	47.8812	0	0	0	15.5845	12.7118	32.5196	30.987	14.6754	3.64863	9.59001	26.2744	12.4094	7.5063	20.8187	4.34781	20.5659	25.0788	29.2366	14.2072	15.8487	13.8355	22.7722	7.64251	9.92535	14.4786	42.0286	31.9222	21.0553	10.6967	9.44704	35.5668
0.66_1233.2503n	1233.25	1234.26	1	0.65615	0.0357	100	58.0729	29.35	61.8679	61.7351	67.1222	59.572	22.9218	43.843	22.9161	55.8528	24.5549	78.494	26.1646	0	42.8426	42.8963	62.4601	59.1767	46.6555	62.4757	64.2054	22.3968	27.1695	38.2785	41.6501	52.1052	35.4272	48.1819	75.0535	30.072	48.8412	32.8488	35.9673	35.488	46.9731	33.3024	32.2213	42.7302	64.8946	32.2799	29.7361	57.7029	57.4504
0.66_1236.2574m/z		1236.26	1	0.663283	0.0357	100 - 39	32.0043	30.71	43.0192	29.5467	24.5028	35.1517	12.861	0	41.0029	26.7612	26.8725	41.8283	35.8938	40.1059	33.8101	27.8727	33.8104	24.9792	41.8101	42.7669	46.4395	11.4448	15.5841	30.0844	7.12933	33.1185	12.2536	34.9378	33.1613	29.9713	35.0851	16.1318	0	9.26156	10.6885	31.6505	27.7221	19.7216	58.0506	0	0	9.34747	36.3293
0.66_1239.7650m/z		1239.77	1	0.65615	0.0214333	100	21.0439	52.76	27.7541	8.34744	30.2469	27.746	9.37929	0	13.0566	26.1345	0	24.6835	0	0	0	15.1076	20.8035	28.2224	26.4961	22.6792	24.5102	8.59315	13.14	9.32485	11.2546	8.24151	0	31.7428	11.0236	39.1593	10.9966	9.02227	8.03179	8.92204	14.2014	11.7681	15.6474	0	38.0424	34.4296	9.23942	0	24.4233
0.66_1241.7573n	1241.76	1283.73	1	0.65615	0.0214333	100 - 6.91	22.7602	77.06	28.4653	0	37.1973	32.4501	37.7417	0	0	56.7383	0	33.0376	0	0	0	32.1125	17.9398	25.9898	14.007	0	45.8079	0	5.60857	0	0	33.7328	19.1761	0	14.5269	42.1836	34.6181	13.8204	0	38.3135	30.0185	22.432	0	0	62.4346	23.578	0	27.8109	14.0536
0.66_1244.2218m/z		1244.22	1	0.65615	0.0285667	100	19.7429	44.03	15.7077	9.83405	0	13.6827	0	17.1495	0	12.2196	26.9208	17.6658	0	0	13.1154	22.3335	31.4513	31.2402	39.8472	29.4823	44.1122	4.6808	7.87744	15.1972	0	0	0	19.1109	8.67405	30.8973	13.0773	9.98452	0	17.5373	21.2822	0	24.1161	13.5627	25.8641	0	8.38009	0	43.6663
0.66_1249.2295n	1249.23	1272.22	1	0.65615	0.0357167	100 - 38.5 - 17.8	116.703	29.56	134.841	179.125	124.966	109.43	102.095	96.2446	70.2219	160.158	124.397	161.287	3.58566	0	0	108.056	143.053	186.608	178.573	97.1746	143.703	76.167	42.0914	62.7007	47.1391	59.4045	44.7908	149.375	161.729	135.582	91.2905	98.248	96.5738	100.363	120.147	99.5805	161.472	108.041	163.607	72.4387	75.1536	91.78	146.047
0.66_1249.7524n	1249.75	1250.76	1	0.65615	0.0214333	100 - 21.2 - 1.24	37.4162	41.32	42.9073	50.6494	48.9117	36.619	17.4889	40.1611	0	23.1972	0	44.6921	0	0	0	37.4952	54.2474	64.2807	30.2172	17.3556	51.3344	20.7188	9.09263	7.2629	19.7626	28.0811	21.8507	51.5052	62.9062	26.3416	35.7439	15.3574	55.554	62.253	27.7381	29.9111	49.2705	39.5471	35.4206	0	0	0	32.5244
0.66_1253.7521m/z		1253.75	1	0.65615	0.0285667	100 - 7.26	14.664	73.47	31.1952	36.2825	15.4056	19.7648	0	0	0	33.2512	0	33.0744	0	0	0	7.07829	18.7016	15.9246	0	15.7863	0	0	9.69951	10.3091	14.3369	13.6283	10.7017	6.13267	15.7049	21.5368	19.6149	0	15.6965	18.2184	14.687	0	28.2956	0	38.7209	0	0	31.3668	11.6545
0.66_1264.8461n	1264.85	1306.88	1	0.663283	0.0999667	100 - 31.1 - 0.425	325.721	27.67	323.629	322.446	359.503	302.182	201.832	179.693	194.002	195.804	143.881	187.561	44.3929	64.2495	13.9152	218.23	291.073	123.565	68.3951	87.244	111.046	490.49	480.845	430.372	535.105	578.108	523.561	292.875	269.049	290.064	286.145	197.459	205.155	255.132	291.841	200.94	330.998	301.225	328.152	290.973	224.297	313.329	271.712
0.66_1266.2152m/z		1266.22	1	0.65615	0.0214333	100	17.1739	47.84	0	23.5124	22.6632	18.3642	9.43738	11.8925	0	11.4648	25.1867	14.9299	0	0	0	14.7821	33.0171	29.2849	31.3367	37.7205	42.3664	6.46405	9.22398	0	0	0	0.273688	19.1936	28.6299	0	31.2983	0	0	11.9201	14.9988	16.9025	29.7757	21.7315	28.9989	25.5326	14.4218	15.8319	32.8728
0.66_1283.3628n	1283.36	1301.4	1	0.663283	0.149967	100 - 51.1 - 36.5 - 26.6 - 25.6	3467.77	6.17	3436	3425.74	3287.44	3308.24	3111.3	2931.96	3019.15	2728.83	2744.59	2740.23	2041.29	1962.47	1542.9	2928.99	3263.7	3046.16	2313.35	2235.29	2538.79	3817.03	3969.83	3720.83	4114.23	4426.68	3910.42	3393.12	3318.56	3126.75	2981.17	2542.89	2890.14	3268.6	3409.85	3046.95	3369.02	3346	3469.99	2991.41	2818.41	3019.42	3036.52
0.66_1298.8980m/z		1298.9	1	0.663283	0.0357	100 - 16.2	36.0419	53.46	20.8095	13.7333	28.5132	0	11.8511	9.40925	0	0	0	0	0	0	0	0	0	0	0.0585702	8.21546	5.71994	57.945	41.7179	51.6693	128.834	121.628	114.642	11.3	29.5641	10.3454	13.5094	0	0	30.6683	17.6174	20.3774	25.9467	1.22779	14.9678	0	18.8348	0	0
0.66_1316.3683n	1316.37	1317.37	1	0.663283	0.1571	100 - 50.8 - 37 - 24.5 - 13.1 - 10.4	12075.7	4	12113.4	11848.3	12037.5	11591.1	10866.8	11193.8	11335	11608.2	11934.7	11001.9	6261.33	6050.24	5681.96	10624.1	11074	10824.1	8736.98	9075.18	9292.36	10652.3	11383.8	10923.7	10173.5	10841.3	10249.4	12328.9	12525.3	12336.5	10834.5	10284.6	11032.7	10966.1	11069.9	10659.9	13209.7	12587.9	13098.3	10388.4	9917.85	10224.6	11067.8
0.66_1323.3750m/z		1323.37	1	0.663283	0.12855	100 - 45.2 - 46.2 - 48.1	1805.5	4.1	1704.87	1667.07	1676.5	1724.47	1515.44	1578.43	1612.53	1424.09	1460.06	1350.78	868.089	797.719	843.081	1546.01	1489.83	1470.04	825.433	928.042	967.466	2011	2199.95	2084.59	2379	2615.05	2375.03	1623.81	1641.19	1675.95	1565.57	1439.47	1511.3	1760.6	1696.5	1649.87	1709.81	1670.89	1768.51	1585.31	1552.79	1622.39	1568.38
0.66_1344.3439n	1344.34	1383.32	1	0.663283	0.157117	100 - 55 - 47.3 - 54 - 34 - 25.9 - 15.4 - 10.2 - 8.06 - 6.92	7986.65	7.44	8236.91	8109.32	8153.3	7872.73	7085.29	7216.95	6887.68	8941.49	8780.16	8581.8	4579.57	4280.75	3548.23	7471.62	7702.37	7655.31	7998.14	8500.73	8393.14	7214.77	7553.4	7115.76	7947.58	8432.82	7767.36	8875.92	8967.21	8718.51	7304.83	6545.04	6928.52	7469.29	7378.84	6543.51	9140.69	8809.3	8970.36	6308.92	6119.05	6634.49	8026.49
0.66_1348.8388m/z		1348.84	1	0.663283	0.0142833	100 - 59	12.2346	69.87	17.7063	0	9.08885	0	0	13.6812	0	15.99	21.3824	34.3139	0	0	0	10.134	6.46804	6.93922	0	11.3093	23.6652	9.5594	10.0281	0	19.0035	0	0	21.8501	17.9908	8.83039	11.3371	7.74436	0	17.0548	0	16.2017	33.1523	12.5312	17.8232	0	0	0	10.3147
0.66_1359.8303m/z		1359.83	1	0.663283	0.0142833	100 - 88.3	14.8961	59.97	18.7129	9.81558	0	8.1283	0	7.62935	16.1885	23.5796	13.4613	32.0559	0	0	0	0	18.2847	7.13724	19.9423	17.4458	12.6255	11.2777	7.01296	22.1467	12.033	8.64114	10.5308	25.5608	21.019	10.769	0	24.1822	0	7.03	9.73649	9.87909	35.9129	32.4858	15.6613	22.1132	0	14.1929	23.9781
0.66_1361.3397m/z		1361.34	1	0.663283	0.135683	100 - 49 - 45.6 - 51.6 - 56.3 - 46.1	3005	5.04	2982.05	3041.37	3076.76	2882.84	2670.58	2848.04	2780.93	3123.27	3197.8	2996.53	1746.27	1715.23	1334.05	2737.27	2785.33	2844.81	2414.96	2698.72	2689.61	2813.75	2773.68	2775.93	2945.22	3036.07	2824.44	3235.89	3275.73	3167.8	2768.16	2585.73	2737.85	2808.09	2710.15	2717.67	3451.27	3192.74	3354.02	2529.15	2407.16	2521.11	2905.1
0.66_1384.7889n	1384.79	1407.81	1	0.663283	0.0214333	100 - 7.58	19.6744	70.98	9.03009	40.0526	9.68047	26.3049	41.2869	0	11.3655	35.2318	24.0621	21.0559	0	0	0	7.99548	25.7806	18.9414	0	37.5626	12.7973	31.7563	21.0053	13.4608	21.2845	43.2651	46.1262	17.7591	10.4387	7.28326	13.1299	7.57802	0	4.2412	13.7099	0	11.7493	13.0602	51.4369	10.5548	20.848	8.26988	29.7964
0.66_1420.2853n	1420.29	1443.27	1	0.65615	0.0285667	100 - 46.5 - 21.9 - 15.1 - 16.6 - 13.6	318.903	30.91	439.172	363.981	362.839	325.566	206.644	201.708	137.981	394.656	208.581	459.59	121.788	99.4239	80.3123	334.397	474.646	382.014	277.88	370.726	417.047	244.028	212.941	162.507	242.198	282.401	239.994	428.975	413.191	338.507	249.626	154.157	204.886	430.018	370.443	229.543	362.324	271.768	475.912	186.452	291.83	292.334	354.812
0.66_1428.2806m/z		1428.28	1	0.65615	0.0285667	88.9 - 100 - 59.3	67.7886	47.85	96.8099	101.259	74.5532	53.3743	38.3693	18.6571	29.3704	29.3993	49.2927	90.7149	22.6397	19.8993	0	70.1203	75.1591	44.0819	69.2732	72.7641	102.566	58.0545	44.4293	16.7271	74.0597	99.9191	66.9791	104.519	95.4361	93.48	51.629	37.8707	30.8294	114.554	50.6902	44.9431	40.8304	8.98495	102.105	14.6656	44.2577	82.9454	106.165
0.66_1435.2786m/z		1435.28	1	0.65615	0.0428333	100 - 15.1	24.587	53.27	29.0647	22.314	11.5767	30.8358	23.2211	0	16.8679	54.8623	12.8813	39.5296	0	27.2384	0	11.6521	45.0929	33.1325	23.6179	16.3849	37.6934	25.7094	15.2379	20.3366	17.87	35.5539	16.9035	27.8226	33.3364	7.80257	38.4067	24.7918	11.7998	39.2757	23.7672	0	26.483	8.03328	22.3281	6.32136	7.83372	8.71862	26.723
0.66_1449.2669m/z		1449.27	1	0.65615	0.0285667	100 - 40.4 - 44	63.7581	33.4	57.6125	88.6122	73.4329	71.9444	15.8663	25.5654	38.366	49.9339	44.5542	73.7874	7.32469	28.4576	0	62.9628	100.922	74.7423	85.9361	99.216	93.7768	40.7447	12.5782	30.3996	55.3763	78.8201	62.8166	89.2229	93.9513	74.8279	63.8952	18.2762	59.9213	56.5419	67.9175	20.4248	67.5082	65.1878	81.6832	40.1	16.3098	24.0981	110.336
0.66_1467.3775n	1467.38	1490.39	1	0.663283	0.0214167	98.8 - 100 - 62.9	96.244	26.27	95.4543	99.7089	93.027	60.2746	68.1099	48.7817	65.844	137.697	79.5689	108.163	20.8624	51.8204	0	123.168	112.864	79.2007	51.4068	78.6207	50.3497	72.061	92.4679	104.292	93.7339	144.939	69.2613	105.767	121.62	67.0269	60.8163	71.6039	32.4964	109.563	69.2442	98.8415	117.888	114.198	109.376	60.9823	91.2795	77.7492	96.2723
0.66_1467.8831n	1467.88	1490.9	1	0.663283	0.0214167	100 - 29.6	39.5766	23.75	33.9241	25.5217	30.3171	24.2991	53.9907	15.1218	0	17.4154	15.7437	20.9243	0	0	0	38.1023	34.3797	11.8302	0	0	13.1222	31.1161	14.575	16.1736	60.4313	48.1473	40.2271	30.5024	33.3364	56.3424	29.6845	28.6692	43.3419	32.6824	22.2179	0	46.2944	49.6937	72.0786	29.0384	7.9957	22.4548	33.4106
0.66_1493.3973m/z		1493.4	1	0.663283	0.0214167	100 - 73.9 - 17.5	44.4758	25.77	26.1087	36.1952	36.1177	42.822	19.6739	30.7525	43.2117	39.9393	39.6625	53.344	0	0	0	27.5248	39.483	35.1378	2.76434	14.2349	9.47063	43.886	56.767	38.6731	74.9204	97.5157	33.9056	24.723	39.4374	12.8142	28.4338	32.4346	39.7671	40.64	34.8512	26.6891	43.9645	66.8537	70.1862	41.7768	13.9738	37.2725	37.8436
0.66_1498.8811m/z		1498.88	1	0.663283	0.0142833	100 - 43.6	17.3668	63.95	18.1635	0	9.91585	12.4311	0	0	13.6707	21.2869	10.4076	14.3855	0	0	0	9.70348	10.0024	19.5733	18.3067	23.3171	0	10.6484	7.85284	8.35755	11.3488	18.9326	21.507	33.0646	17.7334	23.9292	13.3132	11.2304	0	8.21927	25.6232	0	17.5651	13.0213	45.0134	0	0	16.4432	11.8406
0.67_90.0642m/z		90.0642	1	0.670433	0.192817	100 - 3.58	1254.01	3.18	1080.18	1034.17	1018.84	955.977	960.749	1024.22	1026.73	1057.09	1133.11	1082.65	759.721	714.575	798.378	1251.05	1347.53	1266.81	1328.8	1290.11	1369.68	385.586	370.005	363.934	595.281	612.787	586.035	852.244	861.647	811.547	741.661	755.849	812.979	1172.96	1189.73	1155.68	871.271	885.317	938.388	758.013	732.876	704.84	1336.57
0.67_184.0913m/z		184.091	1	0.670433	0.0857	100	74.8841	12.54	59.5062	68.6151	64.7916	42.7888	49.1361	36.1102	40.1022	106.602	111.431	119.952	48.6895	40.3891	49.3005	48.3759	51.4386	40.9206	80.129	74.8773	87.5932	39.6364	48.0564	51.8125	54.9146	57.8381	56.961	40.8677	49.8817	41.5116	39.8096	34.6374	24.4481	60.3653	47.8509	39.7912	33.3783	25.7059	48.0399	12.744	19.1834	34.8001	47.3192
0.68_56.0547m/z		56.0547	1	0.684717	0.05	100	32.2451	7.13	27.4951	31.4727	31.5637	27.8134	32.6999	31.5521	32.7556	21.4283	19.4989	16.1094	46.6747	51.7383	62.4408	27.1846	25.6372	33.8285	43.7845	38.1679	26.1794	20.7606	26.4078	23.8358	6.15681	12.9669	9.83221	24.1612	23.833	28.4444	23.6207	26.8649	23.818	24.2652	24.2767	26.4382	29.8089	28.6633	16.3688	26.5797	27.7949	17.3948	22.079
0.68_60.0508m/z		60.0508	1	0.684717	0.05	100	29.5142	9.79	22.2171	23.6005	25.728	23.8792	23.4515	22.8891	29.2698	12.8538	20.5237	17.374	46.1933	43.3084	46.9281	30.8115	23.1136	30.6113	34.457	30.0349	25.5459	20.9802	21.4184	22.241	11.1349	15.0627	7.005	18.1639	22.3531	20.6032	22.3479	18.4859	22.6429	19.5124	13.1295	21.8652	24.1604	22.471	20.5619	23.538	30.9139	21.2339	21.7406
0.68_70.0715m/z		70.0715	1	0.684717	0.0928333	100	59.0274	12.13	57.4791	66.9807	52.0931	54.896	56.9797	43.4952	52.7123	47.8465	38.4277	45.5456	67.8406	57.5982	59.1807	77.8602	67.6542	70.3883	59.6197	63.3431	53.5136	52.569	47.628	51.2588	55.3741	54.2855	56.6361	60.9411	60.4347	61.328	53.3044	44.4149	45.2352	69.0321	64.0656	50.1995	61.0069	51.072	56.0018	53.7083	52.1103	43.1792	58.0396
0.68_74.0677m/z		74.0677	1	0.677567	0.0714167	100 - 0.164	271.199	8.8	207.873	224.318	226.25	233.326	252.787	263.427	278.405	188.361	211.756	179.625	392.246	381.164	492.465	258.129	230.328	261.189	327.83	284.257	249.387	197.059	201.056	185.614	130.666	138.445	144.588	174.398	205.734	221.293	190.118	195.046	210.784	185.505	180.661	238.666	224.77	209.823	177.252	211.512	215.642	186.406	190.155
0.68_81.0531m/z		81.0531	1	0.684717	0.0357	100	16.9604	23.07	20.6583	12.298	7.11201	18.9781	8.35614	4.4147	3.75435	0	0	0	10.0396	7.21497	5.59317	3.02391	10.4259	4.20275	3.48978	0	2.41819	11.4089	6.0559	8.57566	2.51054	0	2.26598	20.7937	13.8001	6.55341	19.0248	11.1094	11.4264	22.348	27.2442	17.7773	12.3006	18.8086	25.7488	11.54	11.7724	5.87875	16.5256
0.68_86.0688m/z		86.0688	1	0.677567	0.349917	100 - 4.02	1288.32	8.89	1000.78	1096.31	1139.9	1130.85	1197.2	1210.18	1330.62	1065.02	1172.31	1000.69	1427.62	1494.13	1800.06	1244.7	1128.77	1250.35	1671.54	1396.81	1309.63	858.815	938.532	841.486	553.521	592.953	625.774	944.411	1046.46	1097.85	922.678	1011.65	1066.12	944.32	908.633	1177.83	1111.04	1127.26	949.417	1022.11	1004.74	879.466	965.803
0.68_88.0482m/z		88.0482	1	0.677567	0.0785667	100 - 1.61	585.088	11.1	407.737	495.767	521.43	531.052	527.939	588.098	588.847	423.672	454.397	387.918	833.378	844.606	1053.52	558.685	467.562	552.027	698.632	594.232	538.226	401.485	434.308	416.237	276.051	281.434	302.882	376.599	436.635	453.35	410.573	412.312	452.362	412.495	399.089	515.933	484.053	451.761	367.966	472.544	452.031	387.874	417.439
0.68_116.0825m/z		116.083	1	0.677567	0.35705	100 - 1.66	848.122	5.25	737.65	755.274	783.861	752.685	794.98	811.153	857.332	862.072	955.631	845.856	796.412	724.582	877.311	816.139	803.984	797.209	1120.75	968.181	970.686	574.644	594.739	558.437	461.86	480.965	478.151	767.153	845.91	831.394	684.111	730.886	750.142	686.638	670.573	760.837	840.617	885.303	828.015	724.256	724.208	651.39	756.824
0.68_129.0649n	129.065	171.093	1	0.684717	0.307067	100 - 1.07	530.668	3.93	505.005	485.076	478.07	464.13	506.032	432.887	542.466	590.5	604.645	586.679	510.438	504.246	579.097	586.028	590.488	594.184	598.575	497.623	487.256	413.307	415.167	401.783	378.893	387.984	358.597	508.718	517.491	512.655	419.563	435.779	458.115	459.188	460.71	528.711	487.871	487.081	455.283	401.503	407.559	383.368	496.228
0.68_131.0738n	131.074	132.081	1	0.677567	0.864067	100 - 4.68 - 0.0172	30304.6	12.48	22736.7	25325.5	26333.5	26701.6	29083.6	30820.9	33785.7	26117.2	31628.2	24433	28479.4	30911.9	39582.8	30506	27518.8	29843.9	42539.4	32635.7	30121.8	17710.9	19828.3	18094.4	12947.2	13983.4	14824.8	21414.2	24129.5	25885.4	21806.1	25400.5	26962.5	22697	22054.7	29940.9	26196.2	27542.6	22115	25143.7	24135.9	20792.8	24312.1
0.68_134.0586m/z		134.059	1	0.677567	0.542717	100 - 3.74 - 6.73	1933.79	7.38	1583.54	1735.68	1774.8	1734.97	1836.66	1875.44	2045.29	1540.07	1693.01	1487.63	1972.15	2004.12	2453.93	2184.56	2011.72	2141.46	2468.46	2072.84	1948.69	1417.3	1522.97	1406.08	1135.09	1159.03	1146.19	1602.12	1771.79	1740.9	1331.44	1461.07	1549.06	1579.03	1517.47	1850.34	1759.12	1816.6	1555.1	1443.02	1378.53	1244.8	1761.82
0.68_138.0689m/z		138.069	1	0.677567	0.0999833	100 - 3.08	220.016	4.74	203.906	224.246	211.044	192.391	196.728	215.272	207.427	204.142	217.075	206.133	245.958	242.833	252.624	268.556	270.239	266.379	133.896	119.618	131.537	224.33	224.913	214.808	182.305	188.473	205.168	216.701	208.676	208.486	253.562	254.068	266.013	288.437	285.26	288.016	150.84	147.902	156.335	250.292	224.834	220.125	221.55
0.68_144.0664n	144.066	127.063	1	0.684717	0.2071	100 - 18.1 - 4.96	1614.57	3.04	1339.32	1310.09	1245.32	1248.9	1197.6	1274.46	1346.34	811.725	878.81	869.224	1230.3	1191.14	1280.75	1011.33	1075.33	1057.96	939.313	959.631	994.018	1178.86	1129.04	1083.73	839.983	874.341	784.703	1250	1291.67	1229.19	1348.62	1364.93	1359.83	1600.96	1597.4	1583.12	1456.27	1468.49	1566.96	927.427	885.582	895.676	1156.36
0.68_146.1061m/z		146.106	1	0.684717	0.05	100 - 8.91 - 2.29	94.2217	7.6	73.5524	82.4453	77.8906	77.7791	87.4233	73.5125	88.2906	88.4716	86.4348	95.6515	68.9109	88.6235	95.1484	86.7397	75.5963	94.0138	93.526	73.7833	84.1605	86.8062	68.9475	75.5555	71.675	79.6527	62.9311	68.4798	77.833	86.5014	74.8675	76.7463	67.3936	81.2308	85.1007	82.556	70.3798	72.3839	82.9806	65.0035	74.7967	68.186	79.9538
0.68_160.1154m/z		160.115	1	0.677567	0.0714167	100 - 0.714	3628.67	18.56	2356.22	3028.66	3108.28	3094.85	3361.94	4022.04	4125.53	2522.99	3237.09	2389.81	4514.13	4969.45	6670.53	3352.78	2619.33	3427.71	4364.25	3566.84	2941.42	2512.21	2658.39	2553.14	1699.39	1828	1907.98	2037.75	2761.51	2707.18	2420.16	2909.92	3297.61	2512.18	2227.99	3527.46	2969.69	2832.84	2101.45	3137.65	2827.28	2401.44	2524.24
0.68_160.2549m/z		160.255	1	0.677567	0.05	100	812.403	7.33	569.39	644.736	726.145	673.369	645.253	635.255	676.058	507.6	399.819	406.665	1415.5	1368.33	1567.02	804.58	610.663	744.986	1018.53	937.878	789.377	516.321	579.123	519.648	217.545	249.722	232.516	473.125	556.429	546.759	517.172	421.908	480.099	538.905	476.93	526.328	584.769	553.309	469.389	456.33	485.648	472.236	513.424
0.68_160.3956m/z		160.396	1	0.677567	0.0714167	100	476.997	9.31	365.944	421.182	403.858	366.527	340.435	320.732	344.193	265.497	215.889	251.395	873.938	856.448	906.054	429.765	386.921	473.806	564.755	555.386	472.094	289.887	328.64	284.478	122.045	138.8	109.295	290.771	316.449	296.25	281.006	230.44	245.032	324.476	287.196	295.983	334.372	314.262	290.255	256.133	267.387	272.635	313.411
0.68_177.0806n	177.081	160.077	1	0.677567	0.878333	100 - 7.26 - 0.982 - 0.00844	266742	14.74	187855	213684	228203	228284	250245	270713	293557	217012	268061	197436	263013	293054	370289	256510	222169	242570	368312	278327	248414	164203	185754	173059	106661	114864	124794	183119	209888	229778	190310	222729	238583	179032	171979	247214	225987	244532	186458	219467	211441	182407	184812
0.68_203.1708m/z		203.171	1	0.677567	0.0857	100	172.876	6.62	173.376	165.947	141.655	158.271	152.367	158.215	150.576	143.149	132.681	149.098	158.198	124.539	156.19	222.884	221.1	227.439	149.157	137.811	161.325	165.553	149.425	154.285	156.46	175.797	156.372	201.929	193.143	173.575	155.741	158.91	176.918	164.835	161.695	154.863	184.439	178.671	199.787	160.105	131.695	132.813	150.801
0.68_216.1200m/z		216.12	1	0.677567	0.0571333	100	74.3722	7.16	56.3244	57.6553	51.3181	51.6288	47.5996	35.9181	51.1147	29.5856	22.4338	35.8769	24.3046	24.2068	0	70.107	86.4991	70.2054	6.06433	7.88922	13.9375	54.4122	52.5337	57.9805	77.9893	76.8441	69.3985	42.6853	40.1218	30.6927	44.7034	49.5655	39.0273	67.1883	60.9885	51.8285	47.8255	42.5049	56.8982	31.1432	33.3957	33.4264	76.6585
0.68_217.1508m/z		217.151	1	0.677567	0.0857	100	18.8516	58.49	22.9188	8.96617	32.7003	4.95398	0	4.1041	0.255755	0	0	19.0073	0	9.66537	0.00615535	69.808	51.3987	76.9165	0	0	11.5335	12.1514	0	0.198703	34.7659	45.9907	9.81245	0	0	14.7791	6.18109	13.1291	6.42516	7.39569	5.38715	0	15.172	14.9441	26.0847	10.9063	0	0.019732	7.6074
0.68_221.1388n	221.139	204.144	1	0.677567	0.214233	100 - 14.5 - 1.05	7022.36	2.74	4706.68	4862.14	4735.13	4752.21	4858.76	5001.13	5295.53	5572.67	6263.44	5590.37	4142.26	4175.48	4808.84	3439.99	3549.81	3543.49	5022.65	4583.52	4753.71	3950.34	3955.13	3744.08	3665.77	3913.86	3881.9	3827.36	3974.59	4016.91	4422.45	4664.24	4894.19	5366.05	5257.83	5760.86	4798.21	4776.96	4813.65	2451.42	2373.48	2230.4	3503.07
0.68_246.1114n	246.111	247.119	1	0.677567	0.849783	100 - 10.8 - 11.1	28535.4	11.91	20937.8	23327.8	24535.9	24351.7	26750.9	27801.3	30685.5	24140	28983.6	22257.7	28252.2	30430.7	37761.3	27466.6	24514.5	26706.2	38959.4	30482.1	27746.2	17909.4	19867.9	18257.4	11525.4	12317.1	13008.7	20685	23476.7	24752.6	20634.6	23758.1	24848.8	19668.2	18983.6	25945.8	24792.4	26278.4	21187.4	23421.4	22485.6	19316.5	20739.6
0.68_250.1347m/z		250.135	1	0.677567	0.178517	100 - 9.98	290.443	8.45	292.364	284.577	286.827	261.926	239.347	235.42	245.707	323.889	328.04	344.061	244.383	216.171	231.648	309.015	324.046	318.602	346.541	331.973	381.545	228.206	229.779	198.742	224.417	222.406	203.416	302.126	330.186	254.62	254.067	232.878	201.295	278.174	272.488	219.431	297.506	261.731	335.386	222.257	232.519	202.604	287.589
0.68_265.1338n	265.134	230.12	1	0.677567	0.307067	100 - 20.5 - 9.41 - 0.52 - 0.171	1794.53	2.26	1317.1	1329.35	1241.27	1239.61	1301.58	1265.1	1307	1004.48	1003.28	994.901	1540.62	1447.43	1584.93	903.327	1012.42	1026.13	961.417	837.323	866.084	669.508	619.134	656.728	1426.72	1498.04	1442.5	1619.71	1622.6	1634.85	1501.37	1463.88	1571.02	1527.99	1512.99	1612.04	1659.73	1632.54	1733.29	692.817	705.275	650.553	850.452
0.68_268.0793m/z		268.079	1	0.684717	0.107117	100	168.249	9.07	77.905	103.159	79.4628	80.6096	63.3365	80.0595	43.0972	17.0298	16.6345	34.6152	79.0556	91.4825	58.7365	0	14.008	1.57701	0	0	5.82662	0	1.94324	0	171.805	164.668	175.015	163.06	153.657	157.939	157.428	144.775	144.481	142.18	122.257	116.849	155.183	157.372	181.637	0	0	0	6.2289
0.68_275.0960n	275.096	293.13	1	0.677567	0.956883	100 - 12.2 - 2.23 - 0.199 - 0.0126 - 0.00014	872418	12.49	642821	717354	753203	742000	812799	877768	942820	707478	877931	662522	856092	934041	1.16789e+06	838546	755857	803270	1.18277e+06	909095	832589	551575	606536	566008	354941	383098	407720	627464	705610	757239	621506	728260	775382	608324	585793	812563	739962	800102	641739	715064	690775	594867	620053
0.68_282.1379m/z		282.138	1	0.677567	0.0642833	100 - 8.96	30.9453	54.32	39.2979	19.0966	21.7651	25.2419	16.6119	3.83981	4.34888	9.37359	7.84965	20.4039	9.80698	7.14196	0	45.0858	38.3731	42.4668	10.9366	6.67764	20.2076	35.1148	22.4488	21.2192	70.4844	57.4171	33.1236	30.8454	24.0536	27.6528	21.8147	10.5442	24.5634	37.2553	56.5307	8.11154	23.1093	14.7118	23.9625	19.7233	15.7549	20.9096	31.7616
0.68_287.4329m/z		287.433	1	0.684717	0.0499833	100	58.4987	21.25	41.0422	22.7471	42.4858	37.5516	28.9451	44.4502	46.4613	33.7592	24.0837	26.7589	121.039	93.663	121.689	53.7413	43.6399	48.29	50.9909	69.7257	41.6487	33.4631	28.7325	38.8729	15.3129	14.7901	22.708	31.8089	25.2711	29.9201	20.4776	40.2779	29.3559	45.6665	28.1156	4.90712	45.88	31.3392	34.7047	19.8621	19.4135	29.4377	35.9177
0.68_293.1814m/z		293.181	1	0.684717	0.7141	100 - 3.03	35080.8	6.4	30732.2	31177.1	29376	28721.5	31085	33398.6	34845.6	28146.8	33904.3	26360.6	39002.9	35469.8	44906.5	32717.3	35566.6	32577.4	45388.2	35445.4	37943.6	21419.2	23908.9	21421	13321.7	14403.9	14891.9	29287	28578.3	29120.5	24474.1	30869.5	29416.7	26630.3	26231.4	31755.2	29124.2	31003	30715.8	29609.7	26422	22524.7	26573.4
0.68_293.2236m/z		293.224	1	0.677567	0.0785667	100 - 4.81	5580.77	15.16	3531.27	4579.01	4933.48	4901.75	5295.7	5658.89	5866.51	3771.41	4465.29	3416.33	7936.16	8430.37	10633.8	5391.77	4179.36	5168.96	6731.81	5627.6	4708.84	3874.48	4227.13	4057.61	2529	2717.44	2793.17	3244.84	4067.12	4200.58	3789.33	4017.07	4517.31	3961.99	3579.57	5042.94	4310.31	4377.54	3186.36	4455.31	4278.49	3723.32	3712.33
0.68_293.3679m/z		293.368	1	0.677567	0.0785667	100 - 4.62	4723.74	7.06	3402.91	3944.94	4158.61	3928.84	4101.15	4230.26	4307.05	2819.32	3001.2	2684.22	7762.45	7840.08	9169.23	4332.22	3859.86	4393.52	5599.18	4999.21	4471.19	3192.03	3512.24	3220.17	1656.67	1835.82	1870.38	2891.86	3208.42	3208.35	2880.93	2927.94	3268.2	3231.43	3036.8	3825.82	3415.29	3294.8	2811.98	3211.41	3216.8	2920.94	3033.65
0.68_294.5070m/z		294.507	1	0.677567	0.0357167	100	149.887	35.49	130.466	137.636	109.081	82.8065	25.9418	18.3292	0	36.2943	0	38.8198	491.412	367.629	288.264	92.9733	130.253	151.231	93.986	182.433	175.781	68.5231	68.5391	62.1685	0	0	0	67.2129	58.3928	23.4788	59.4755	14.8729	35.1287	81.5038	70.8011	35.0905	56.053	33.3323	82.7434	32.7582	17.0703	17.1119	76.0747
0.68_294.6527m/z		294.653	1	0.677567	0.0499833	100 - 3.09	164.657	26.27	118.996	140.226	115.426	91.5951	49.5119	40.6064	46.4091	63.2608	9.39719	38.8493	565.351	345.471	318.377	113.427	126.948	155.242	129.797	191.338	176.532	87.504	86.7469	61.6079	8.21489	5.55703	9.12525	78.3459	87.4018	47.8566	69.348	33.0808	29.5134	107.729	79.166	35.5814	81.9964	54.8101	82.7218	39.8506	52.5461	36.9079	85.5376
0.68_315.1688m/z		315.169	1	0.677567	0.32135	100 - 5.43 - 0.0353	24929.9	12.92	21389	21938.5	21726.7	22810.9	26057.8	30192.2	25517	23889.5	30890.2	22795.8	18607.9	17901.7	24510.1	23294.2	22656.1	23621.2	28232.4	20331	21520.5	20021.6	21221.8	19287.2	16953.6	18569.9	19986.6	22475	22997.5	23523.9	19609.3	26719.7	28563.2	20533	20745.9	28815.9	23498.5	24018.4	22386.9	26482.5	23910.3	19161.1	21126.2
0.68_348.1056m/z		348.106	1	0.684717	0.0571333	100 - 8.21	50.0211	19.25	40.3005	30.9294	26.6275	33.5825	30.7388	21.1595	32.6165	56.7785	38.9839	39.902	67.1685	68.7093	69.8561	34.2705	41.5215	46.3876	95.6622	73.3328	66.1595	28.4358	10.4651	12.6833	2.83804	4.65928	6.77769	43.3522	25.326	35.7402	54.7526	60.9668	60.0113	24.2622	37.036	26.5234	0	6.95643	3.44015	0	2.8757	5.46144	22.9978
0.68_372.1303m/z		372.13	1	0.684717	0.0571333	100 - 57.2	51.8559	11.14	48.1344	30.252	27.3752	42.6562	64.9783	29.2718	23.6718	77.3108	84.2641	98.021	10.9367	7.929	2.40641	45.4536	57.654	47.6046	84.2939	81.8394	81.131	40.737	26.6385	18.156	20.6591	43.5324	31.5115	61.9227	80.5405	78.5111	44.0257	54.8319	30.4943	39.374	41.5362	36.3589	61.24	41.7606	54.7935	44.6333	35.9896	35.7033	73.6188
0.68_387.1861m/z		387.186	1	0.684717	0.0642667	100 - 13.8	75.9052	9.06	74.5259	68.4916	71.1145	71.9181	67.7952	70.7419	55.4074	70.0054	65.5392	85.7093	16.4329	25.5728	8.93869	45.4088	55.982	66.5115	157.211	145.618	159.75	74.8385	63.1653	76.3415	16.4675	25.8646	20.923	79.0751	74.3397	72.1724	31.387	36.248	29.0556	80.0142	91.6929	82.1192	145.698	150.536	175.343	73.2915	71.3386	63.9641	87.6855
0.68_427.1396m/z		427.14	1	0.677567	0.0642667	100 - 12.5 - 6.84 - 0.136	237.088	7.66	216.165	223.664	218.435	232.819	171.967	183.041	181.959	250.518	250.431	272.322	271.876	235.22	248.067	273.242	298.239	282.641	225.599	251.693	275.63	138.045	143.241	139.549	124.467	137.914	113.467	172.034	166.453	163.426	117.791	87.0999	87.6288	198.654	190.654	165.512	122.731	134.419	150.934	159.972	142.797	165.686	220.263
0.68_451.2457m/z		451.246	1	0.677567	0.0857	100 - 18.6	287.135	2.94	235.791	255.691	230.887	248.178	215.513	205.164	223.605	271.667	277.932	292.601	396.349	403.791	401.249	270.221	274.727	272.247	337.38	337.506	332.015	147.617	147.13	144.595	96.0352	100.982	72.2787	265.597	278.313	269.897	224.138	222.428	241.108	213.449	208.134	182.788	253.239	230.854	245.956	199.516	183.007	196.344	239.825
0.68_453.2125n	453.213	495.242	1	0.684717	0.0714167	100 - 32	198.42	7.79	177.45	183.71	186.135	161.815	165.78	141.571	141.128	121.916	96.9106	132.694	393.898	369.997	321.967	172.072	189.026	183.597	163.07	178.516	189.972	88.4286	90.1033	86.72	46.942	51.389	38.7465	174.212	160.35	153.603	219.049	221.104	182.731	170.745	158.09	123.328	140.79	149.867	168.79	63.0957	79.1094	85.4442	144.426
0.68_457.2145m/z		457.214	1	0.684717	0.0499833	100 - 21.4 - 9.6	118.634	16.89	26.9175	15.3914	4.77103	18.8291	8.91692	6.18642	0	0	0	0	12.8807	0	0	0	0	0	0	0	0	0	0	0	28.5736	26.9834	26.6964	48.5104	34.7695	37.0818	56.6246	41.4102	49.4952	36.758	44.6252	27.9671	47.8077	54.6695	103.739	0	0	0	0
0.68_544.2249m/z		544.225	1	0.677567	0.135683	100 - 22.3 - 4.05 - 0.169	911.085	5.58	530.01	569.659	500.537	479.51	488.527	460.892	492.584	161.592	119.341	156.74	655.379	616.055	617.965	71.1484	127.288	96.2464	0	25.9089	43.833	18.6436	17.3014	14.5083	972.604	1017.65	984.333	828.401	824.166	777.591	805.778	773.621	813.237	800.939	840.264	758.841	844.822	821.236	941.026	24.7022	19.6715	23.8292	71.2412
0.68_606.2161n	606.216	629.22	1	0.684717	0.335633	100 - 23.6 - 6.95 - 0.973 - 0.00457	29215.2	7.33	26192.7	27251.9	28309.5	28294.9	29704.3	31864.1	32483.2	24487	28363.8	22877.5	24242	25025.4	30146.4	28516.7	27287.9	27657.4	23735.8	20814.8	20431.7	27635.2	29943.6	28633.5	24093.5	25608.1	26478.2	24575.7	25900.4	26701.7	24186.6	26178.4	28790.1	26233.2	25888.2	31211.2	28154.4	29042	26091.4	28023.3	26802	24872.5	24555.2
0.68_613.2184m/z		613.218	1	0.677567	0.0499833	100 - 17.2 - 1.39	101.353	17.78	78.8156	92.4017	69.887	83.8706	66.4164	72.8649	49.8794	159.001	133.866	173.375	90.8429	74.6272	68.5524	103.449	96.629	131.197	89.8056	127.407	135.439	51.5039	34.1379	50.4579	31.4566	38.0586	21.0675	54.6924	72.2221	73.9618	38.2534	16.5624	28.148	70.7396	78.1207	64.4708	36.1657	16.3619	32.0566	5.40783	5.31813	7.84878	76.493
0.68_623.2020m/z		623.202	1	0.684717	0.0714167	100 - 22 - 6.32 - 0.0456	2444.67	4.94	2007.81	2248.89	2300.65	2302.03	2221.42	2346.82	2246.01	1975.42	2190.21	1971.8	3512.92	3517.06	3940.65	2305.1	2228.62	2329.92	2303.43	2325.75	2330.09	1910.47	1997.35	1831.2	1287.77	1342.39	1363.14	1962.36	2111.06	2111.56	1931.63	1782.25	1939.69	2004.02	1906.76	1974.7	2021.38	1866.56	1822.05	1982.12	1905.83	1835.72	1974.53
0.68_639.1693m/z		639.169	1	0.677567	0.04285	100 - 9.35	17.6722	160.56	15.8118	0	0	0	0	4.87684	0	0	0	0	82.3659	89.2784	76.3704	6.25913	0	7.20494	0	0	0	0	0	3.60491	4.55203	2.22967	0	0	0	0	0	0	0.379797	0	0	0	0	0	0	0	0	0	0
0.68_656.2685m/z		656.269	1	0.677567	0.04285	100 - 21.2	63.1175	24.9	21.2089	32.5874	16.4584	24.0081	0	16.7839	0	41.7483	19.042	34.7322	0	8.21926	0	4.96916	26.9827	19.8155	0	0	0	17.6834	39.6067	30.8382	51.2013	64.7237	65.0118	11.0972	24.3322	14.916	0	0	0	0	0	0	0	0	0	0	0	0	66.9318
0.68_678.1310m/z		678.131	1	0.677567	0.0571333	100 - 6.7	60.8586	41.51	33.9915	35.0429	13.4533	29.9852	7.66547	0	16.0425	34.0061	20.9836	23.7954	173.336	156.437	161.152	30.8601	39.6421	46.0496	45.3058	68.0899	59.9748	22.7028	15.827	14.7172	8.93513	11.1965	9.9129	26.1397	22.3254	16.0649	26.4752	0	6.29293	31.3325	18.1983	7.53738	7.00255	8.13209	4.84569	0	0	6.04021	29.1037
0.68_915.3157m/z		915.316	1	0.677567	0.0499833	100 - 24	74.8243	14.21	56.5556	59.1533	58.6045	67.6138	43.6581	48.8508	47.5063	50.9231	10.7462	35.1189	148.857	131.744	132.883	54.312	65.8684	50.2466	55.3016	63.6581	64.3944	68.7491	65.1621	66.5899	33.3045	18.3815	30.6701	49.9543	46.8367	54.9787	48.7305	47.2767	34.4018	50.5205	63.6965	55.7559	50.3015	74.0824	51.9819	39.848	56.9792	40.6075	54.0158
0.68_930.2899m/z		930.29	1	0.677567	0.0642667	100 - 33.3 - 6.3 - 0.337	487.907	12.38	139.267	197.307	187.321	141.625	167.36	174.154	157.484	71.8484	75.0419	97.6501	1645.54	1761.7	1866.52	201.508	182.228	245.222	188.414	198.866	166.196	187.434	214.898	215.534	84.0623	103.466	87.903	83.2783	83.7119	80.0704	105.295	86.4179	102.755	148.714	133.872	162.233	94.2307	79.0058	74.8149	84.8545	113.314	104.361	96.3547
0.68_937.2982m/z		937.298	1	0.684717	0.0642667	100 - 28.2 - 2.49	125.953	17.85	141.806	119.221	109.659	99.4761	97.5486	103.12	70.5487	93.7832	70.5305	88.9761	208.908	169.193	178.913	126.58	133.648	124.918	87.6688	77.9555	127.111	133.455	120.647	125.597	90.8967	81.0427	72.7952	120.894	108.486	80.1674	98.6935	81.2432	48.4539	88.5369	121.416	91.2242	94.9696	100.161	98.3019	116.045	93.4317	65.9268	99.9232
0.68_951.2666n	951.267	952.274	1	0.677567	0.0571333	100 - 45.8 - 11.2 - 0.522	675.296	9.51	395.04	407.639	387.896	358.58	327.318	328.543	304.765	228.06	187.873	213.737	1859.47	1944.18	2050.8	442.691	428.641	505.208	250.88	294.171	260.99	480.815	507.751	474.172	308.854	289.833	254.238	274.027	272.067	222.469	253.301	201.723	239.748	355.66	323.772	365.247	241.136	231.645	221.181	256.952	275.288	216.17	304.163
0.69_143.0813n	143.081	182.062	1	0.69185	0.128533	100 - 0.736	367.564	9.84	293.296	323.761	350.862	372.419	404.395	410.83	417.385	426.018	480.288	359.89	254.825	255.592	320.291	365.766	335.736	358.841	407.976	294.652	282.752	282.153	338.063	312.994	292.597	323.026	340.371	311.161	344.651	352.139	330.767	363.107	371.185	309.84	278.952	390.619	356.855	365.011	291.422	350.313	341.027	298.584	329.409
0.69_229.1780m/z		229.178	1	0.69185	0.264233	100 - 8.91 - 3.47	1909.98	3.98	1211.52	1228.57	1212.8	1296.21	1263.39	1311.6	1401.8	1555.78	1689.96	1615.06	671.981	674.265	756.151	2156.03	2123.6	2177.63	1724.32	1456.72	1548.69	762.131	792.8	741.54	568.296	611.132	612.536	884.267	970.543	978.11	820.89	798.785	845.976	1259.18	1208.87	1270.11	983.502	985.485	955.562	721.402	707.023	685.64	1698
0.69_245.1758m/z		245.176	1	0.69185	0.11425	100 - 15.6 - 9 - 3.08	285.205	10.84	282.361	270.672	179.951	173.551	172.561	144.667	204.238	175.671	159.068	187.081	261.472	113.74	95.9087	281.756	319.307	298.702	198.842	212.222	234.327	93.1577	60.4137	51.9431	87.6997	97.0069	76.4166	155.633	162.047	143.772	215.246	186.628	198.931	146.16	131.66	101.13	117.243	84.1474	149.821	51.0246	61.3948	54.8935	256.901
0.69_252.1038m/z		252.104	1	0.69185	0.149967	100 - 68.2 - 7.72	405.277	5.23	283.248	293.128	284.975	279.809	264.782	237.678	246.558	186.081	177.856	226.374	268.292	236.691	204.623	166.819	183.683	171.384	126.843	135.382	143.194	133.825	133.392	132.826	448.764	469.621	439.535	419.967	401.859	357.904	386.959	352.953	366.987	368.519	372.641	363.679	402.96	379.391	429.959	111.417	123.764	113.435	163.852
0.69_315.1158m/z		315.116	1	0.69185	0.535583	100 - 14.1 - 2.61 - 0.229 - 0.0153	667774	14.88	524837	567153	598698	637473	734719	791224	803503	651547	817832	605702	449429	486835	656620	632363	563956	618911	768125	559918	534476	531007	581052	555085	462798	499728	557287	553828	599247	666820	562230	675060	740852	522070	509456	743251	655121	685358	554710	676043	649783	549486	548520
0.69_644.1865n	644.187	645.194	1	0.69185	0.3999	100 - 24.2 - 16.7 - 3.6 - 1.4 - 0.0264	53841.6	6.16	46872.2	49173.7	51115	50731.4	52040.3	55623.6	55469	56244.5	62224.7	51805.1	40364.6	42413.8	48476.1	53102.9	50035.5	51771.1	63483.6	56698.4	54756.6	36233.6	39558.8	37038.1	26678.8	28459	28348.7	50379.5	53516.1	55064.5	45418.3	47190.8	51244.4	42440.2	42117.6	48917.1	55986.4	57699.2	51820.9	45722.4	44146.4	41963.8	47632.7
0.69_959.2971m/z		959.297	1	0.69185	0.19995	100 - 36.6 - 22.9 - 2.14 - 0.0598	2896.43	2.53	2717.41	2799.69	2759.53	2611.22	2796.96	2798.21	2792.87	2675.65	2808.83	2558.87	2474.62	2349.04	2628.26	2682.89	2862.81	2790.89	2600.54	2355.9	2390.06	2411.09	2403.33	2358.34	1751.11	1850.44	1779.3	2723.11	2800.54	2693.59	2440.13	2451.94	2494.16	2384.53	2505.59	2750.1	2691.15	2911.87	2866.79	2480.09	2470.59	2294.01	2510.13
0.69_975.2704m/z		975.27	1	0.69185	0.0642833	100 - 38.4 - 23.4 - 2.99 - 0.226	1089.46	5.18	854.949	948.64	983.397	901.357	1011.13	963.475	964.98	884.821	1018.34	928.319	1458.31	1453.82	1617.13	1030.92	1019.35	1045.23	1235.82	1212.54	1184.66	771.34	765.759	715.489	489.829	526.006	509.667	841.246	971.67	941.763	850.65	760.351	742.198	785.437	814.505	908.397	923.858	937.599	831.85	775.652	788.52	726.474	878.367
0.69_1250.4080n	1250.41	1273.4	1	0.69185	0.135683	100 - 46.5 - 19.5 - 4.94 - 0.453	1711.68	4.88	1580.15	1690.47	1541.79	1564.33	1524.33	1499.13	1448.98	1400.3	1300.18	1276.78	1455	1471.58	1356.6	1582.5	1799.85	1617.03	1306.88	1170.85	1283.82	1512.1	1507.79	1456.94	1139.25	1216.15	1171.94	1487.03	1678.39	1478.13	1402.13	1320.81	1245.6	1452.07	1566.07	1728.27	1598.66	1836.46	1584.62	1427.92	1353.8	1335.36	1352.35
0.69_1256.4174n	1256.42	1279.41	1	0.69185	0.128533	100 - 47.4 - 25.1 - 5.86	1963.07	6.03	1811.08	1883.07	1769.33	1673.8	1684.76	1638	1588.69	1201.1	1115.59	1233.45	1253.44	1105.48	1081.84	1707.85	1753.78	1708.85	720.881	719.93	762.517	2589.03	2483.02	2391.89	2558.61	2701.41	2582.26	1517.6	1645.07	1469.2	1591.27	1376.96	1506.65	1957.16	2074.77	1976.79	1629.89	1842.82	1818.87	1787.65	1589.56	1704.38	1487.57
0.69_1287.3964m/z		1287.4	1	0.69185	0.0571333	92.9 - 100	87.9755	26.93	75.4939	39.0821	58.6366	45.6006	50.7912	35.5927	29.9702	24.233	11.599	23.9769	58.09	18.5182	12.8348	55.4109	47.2469	30.1503	41.6433	7.26733	0.218145	203.928	155.382	154.061	210.667	228.193	216.01	49.8661	53.8293	29.8909	52.0862	17.7772	16.2958	95.2688	116.295	58.4838	50.8833	44.2107	79.8763	65.6981	36.6824	39.2667	55.1748
0.70_154.0638m/z		154.064	1	0.699	0.0714167	100	44.2503	21.31	44.7075	38.7652	35.8702	25.3772	18.1006	12.2453	9.55238	3.82239	0	0	2.58777	0	0	94.3414	92.888	93.3772	5.11293	14.9529	21.8608	48.2071	39.1413	46.0986	69.1321	70.6997	63.4712	50.5564	49.4885	28.6878	0	0	0	54.2835	55.3672	41.0446	50.0615	37.14	51.8366	0	0	1.7754	78.6844
0.70_214.0310n	214.031	215.038	1	0.699	0.1571	100 - 0.594	397.117	3.85	379.048	372.607	342.073	340.116	370.695	315.512	316.942	306.844	338.228	318.963	251.588	227.152	275.541	512.852	578.378	540.879	175.602	191.572	217.26	432.09	412.552	391.596	516.268	557.796	522.659	386.981	366.476	332.576	325.212	325.581	363.196	403.084	422.245	416.331	346.614	322.348	349.385	310.511	327.539	306.582	359.584
0.70_239.0889m/z		239.089	1	0.699	0.214233	100 - 9.16 - 0.479	1641.45	2.04	1624.6	1585.91	1535.22	1526.51	1510.49	1556.79	1578.82	1719.03	1830.24	1738.75	865.084	799.527	904.439	1423.19	1512.09	1482.87	1497.39	1401.81	1550.52	1493.31	1444.89	1350.8	1394.01	1456.29	1412.01	1796.15	1816.23	1757.3	1409.3	1432.15	1541.23	1486.75	1560.16	1569.16	1929.27	1968.4	2093.29	1487.08	1450.82	1394.97	1769.43
0.70_257.1013m/z		257.101	1	0.699	0.428467	100 - 14.8	4093.95	5.76	3525.03	3650.64	3773.52	3932.55	3882.93	4116.04	4106.35	4010.31	3997.15	3614.69	2925.09	3131.74	3751.64	3781.15	3415.47	3710.31	3492.14	3183.5	3021.29	4000.16	4182.67	4062.28	4426.62	4586.15	4821.22	3667.57	3812.78	3835.16	3493.76	3612.03	3905.23	3511.01	3453.95	4122.43	3958.28	4079.15	3670.41	3530.24	3483.18	3365.07	3610.14
0.70_267.0862m/z		267.086	1	0.699	0.0856833	100	53.1553	42.97	50.94	45.1494	23.5848	27.7413	19.8496	9.99831	16.9798	18.7747	39.2971	53.6704	4.05917	2.4314	5.23642	43.3796	76.4486	43.1413	0.946623	8.20144	16.1715	57.2403	46.1366	43.0973	85.9211	91.3838	78.6959	50.7773	35.8871	30.9052	56.7343	38.4679	30.6711	65.9214	70.4277	33.7445	40.67	17.0571	70.0658	29.0473	37.986	28.708	49.348
0.70_306.1316n	306.132	271.118	1	0.699	0.16425	100 - 10 - 13.4 - 5.3 - 0.475	1388.62	2.74	1435.98	1400.93	1343.07	1328.28	1351.21	1269.97	1373.24	1543.51	1572.32	1545.47	921.735	877.776	955.004	1404.72	1492.88	1467.43	1343.76	1273.61	1327.45	1265.45	1234.07	1196.78	1230.82	1299.42	1191.55	1549.17	1604.76	1484.8	1353.44	1310.43	1329.22	1325.34	1330.94	1296.1	1484.33	1457.67	1581.36	1208.61	1133.05	1130.76	1490.94
0.70_313.1124n	313.112	331.145	1	0.699	0.185667	100	5568.98	6.71	4890.69	4847.51	4823.15	5018.63	5540.07	5781.71	5335.32	6780.1	7954.19	6400.02	3951.25	3594.61	4734.88	5209.97	5310.38	5208.46	9591.55	7629.89	8257.17	2864.43	2921.96	2886.98	1799.21	2046.08	2145.41	6212.2	5833.93	6007.85	4551.73	5489.25	5774.23	4019.45	3940.47	4983.86	5882.17	5977.45	6062.29	4681.08	4555.12	3799.54	5067.92
0.70_315.2107m/z		315.211	1	0.699	0.214233	100 - 5.19	13960	11.49	11774.1	12257.4	12950.7	13763.4	15272.9	15422.9	16278.7	14035	16331.7	13263.6	9202.96	9271.14	12100	13566.4	12432.5	13252.3	15170.1	11670.1	11438	11975.1	12682.6	12131.6	10008.7	10904.3	11668.2	12644	13457.7	14302.6	12047.6	13630.1	14696.9	11408.3	11720.5	14842.7	14304.5	14338.8	12361.7	13799.1	13710.7	11991.8	12119.1
0.70_315.3602m/z		315.36	1	0.699	0.16425	100 - 0.0705	11621.7	9.06	10369.4	11146.8	10509.4	11357.6	12848.8	12181.8	12938.5	11596.5	13278.1	11798.8	7144.04	7124.67	9144.25	11007.6	11125.4	11270.8	11945.9	9319.22	9839.07	10100.6	10496.5	10039.1	8273.48	9024.25	9412.41	10921.2	11764.1	11952.8	10052.4	11363.8	12022.6	9776.92	9655.82	12115.9	11620.7	12181.4	10998.1	11631.8	11150.4	9842.45	11026.6
0.70_315.5578m/z		315.558	1	0.699	0.171383	100 - 11.8	4184.99	7.24	3834.87	3910.45	3777.62	4092.68	4556.62	4369.24	4609.43	4332.73	4874.1	4048.44	2687.43	2587.02	3091.38	3964.54	3848.42	4223.49	4375.69	3526.26	3549.48	3642.84	3891.17	3530.21	3004.12	3341.03	3392.05	3975.42	4156.97	4247.85	3768.4	4062.64	4328.76	3556.24	3476.05	4374.88	4408.76	4305.54	4015.15	4151.73	4056.07	3531.36	3915.17
0.70_316.6820m/z		316.682	1	0.699	0.0999833	100	329.39	32.86	469.193	386.275	270.332	282.326	274.387	104.551	163.909	356.007	238.553	435.162	69.4921	13.2254	17.1153	248.408	377.398	367.852	134.549	196.89	275.754	397.725	337.016	289.998	239.218	302.197	218.664	522.853	464.777	331.416	308.714	226.966	198.684	342.529	367.245	224.063	356.901	296.17	540.455	245.74	266.653	246.801	431.081
0.70_330.0821n	330.082	331.089	1	0.699	0.6784	100 - 11.3 - 8.77 - 0.844 - 0.151	234954	11.81	186516	199001	205824	213098	243457	253580	257141	276270	336741	265530	147554	155530	197142	221045	204260	222542	389865	301009	289871	127277	135099	129959	84265.4	90883.5	98665.7	224098	239045	257195	194496	229307	246066	164882	159881	216941	250274	255493	220862	207151	201336	171292	206551
0.70_661.1636m/z		661.164	1	0.699	0.59985	100 - 30.4 - 18.3 - 2.02 - 1.03	9680.78	3.92	8131.58	8739.85	8878.74	8577.6	8499.46	8693.51	9232.87	10575.9	11066.9	10018.7	8214.22	8347.92	9061.16	9608.33	9164.59	9435.33	14928.5	13445.9	12651.1	5406.9	5781.35	5282.09	3625.4	3745.15	3526.49	8991.2	9901.04	9913.83	7766.45	7722.97	8095.58	6950.83	6971.33	7421.75	9750.17	10118.7	9102.87	7138.07	7019.32	6763.88	8550.65
0.70_996.2497n	996.25	1019.24	1	0.699	0.257083	100 - 39.6 - 31.7 - 12.5 - 5.43 - 1.35	13715.9	2.14	13275.1	13529.9	13530.4	13152.1	12747.7	13031.1	13061.1	15704.1	15891	14707.2	10708.9	10823.4	10647.7	13800.2	13825.1	13663	15507.6	15612.6	15366.4	9581.98	10164.1	9384.39	7576.52	7867.71	7365.25	14802.4	15322.4	14537	12241.8	11449.3	12332.9	11789.4	11430.4	11636.6	15374.7	15183.7	14998.7	10898.6	10794.6	10809.5	13496.4
0.70_1141.3368m/z		1141.34	1	0.699	0.0499833	100 - 20.7	47.1167	43.49	30.7568	9.069	32.5681	13.159	18.339	15.6008	24.5474	0	11.7118	16.7557	4.04087	1.01548	0	16.2145	7.47274	34.6433	0	10.8108	3.07209	79.7906	71.5531	79.1004	149.734	163.795	172.744	6.78339	16.2249	36.1595	28.7132	2.09555	2.12994	37.6072	19.2366	13.5304	12.2419	34.4508	11.304	20.0154	26.2186	17.0047	33.6761
0.70_1267.3819m/z		1267.38	1	0.699	0.0999667	100 - 31.3	214.039	18.45	191.288	217.255	190.548	238.448	150.468	121.755	132.224	225.844	173.995	191.769	281.933	167.186	127.614	199.16	239.323	183.392	373.593	304.275	303.781	115.656	143.018	159.596	178.701	171.539	165.666	208.943	229.532	181.855	169.127	120.304	197.872	126.04	134.859	155.272	153.638	194.195	210.849	92.9085	133.392	144.351	214.505
0.70_1292.8813m/z		1292.88	1	0.699	0.0714167	100 - 13.9	91.0411	13.55	62.5925	79.7117	80.569	63.0061	67.3256	60.8619	57.875	45.5294	44.971	47.4617	68.7797	26.344	0	115.962	58.0073	68.5853	41.2618	27.9593	56.1268	55.8256	44.7083	52.7577	38.5461	28.6159	22.2933	97.1469	118.527	80.1148	87.964	37.0855	91.4646	34.8705	68.0314	50.5006	48.2298	125.701	107.102	28.6853	59.0426	53.3411	80.9743
0.70_1294.3832n	1294.38	1333.35	1	0.699	0.157117	100 - 52 - 33.1 - 17.5 - 7.44 - 5.4	8075.41	1.8	7991.81	7930.88	7971.46	7783.44	7806.75	7647.65	7666.68	8029.63	8385.2	7705.6	4889.98	4678.11	4489.81	7528.86	7658.79	7480.14	6601.46	6600.47	6692.79	6652.57	6930.96	6581.21	5305.66	5647.63	5274.66	8227.72	8402.3	8350.11	7447.24	7016.53	7492.49	7191.83	7172.41	7469.69	9000.61	8901.93	8943.5	7138.9	6851.61	6834.02	7554.29
0.70_1311.3651m/z		1311.37	1	0.699	0.16425	100 - 53.6 - 35.9 - 27.1 - 16.1 - 4.14	3589.11	1.09	3396.87	3425.08	3365.86	3330.96	3381.74	3432.51	3422.41	3787.54	3947.35	3541.83	2399.25	2247.65	2179.25	3393.5	3455.56	3330.42	3711.46	3532.53	3643.79	2405.56	2629.9	2394.33	1705.72	1784.54	1618.77	3682.21	3910.12	3759.38	3189.13	3110.02	3146.56	2859.94	2990.12	3083.3	3956.13	4149.7	3938.3	2995.01	2778.07	2814.89	3259.31
0.71_118.0535n	118.053	136.087	1	0.706133	0.16425	100 - 42.5	286.9	3.15	261.325	262.342	265.277	261.81	259.851	240.812	257.051	316.387	302.002	304.843	283.503	265.506	234.771	260.599	254.354	275.454	267.896	237.611	249.735	153.471	159.724	150.994	190.026	185.055	162.164	205.265	213.785	217.427	300.25	289.822	315.557	230.224	228.672	221.499	270.969	234.395	286.019	241.222	241.8	227.194	231.293
0.71_123.0555m/z		123.056	1	0.706133	0.0714167	100 - 14.7	34.0251	32.34	43.7372	33.3331	21.43	17.2635	23.1233	4.4374	3.75187	23.2841	5.02837	33.6737	34.9077	25.6196	12.5801	45.1002	51.0024	47.5813	13.723	18.5416	23.9161	27.1813	18.5128	6.57146	27.8246	36.1298	16.3867	28.2378	29.4785	21.3117	39.8669	16.2326	15.4408	41.3256	43.3197	23.2759	51.2173	39.8354	51.0154	6.47329	10.744	16.0025	35.136
0.71_165.0675m/z		165.068	1	0.713283	0.0357167	100	33.2294	22.92	34.1767	36.0338	27.6593	28.0705	14.2781	13.2744	21.4393	32.9062	10.509	25.4453	27.5899	23.7585	8.53981	34.0127	24.1855	40.2622	17.6089	26.5105	26.2044	19.1829	9.65287	14.012	12.7571	19.9791	14.7597	43.1988	26.6808	22.4684	20.8138	26.1147	30.1773	46.9788	36.408	25.1349	44.2956	40.1708	56.6804	15.5731	20.5805	24.3847	32.3398
0.71_166.0433m/z		166.043	1	0.713283	0.11425	100 - 0.238	434.253	2.75	407.329	418.112	406.251	409.728	421.765	428.988	436.374	470.577	541.768	514.821	385.056	354.471	398.094	380.22	438.299	435.127	477.764	452.598	527.797	337.28	303.524	304.364	285.879	301.105	296.17	465.992	459.795	466.665	404.204	397.315	403.456	385.428	417.595	371.806	422.803	375.072	418.378	398.473	384.978	370.336	444.784
0.71_237.0244m/z		237.024	1	0.706133	0.0357167	100	19.9466	67.32	7.10838	4.92263	1.28963	4.36757	0	3.22185	3.47852	0.37081	1.04481	0.0615969	0	0	0	20.9176	6.80819	10.2988	0	0	0	24.7345	17.5861	23.6014	57.4914	53.7878	53.9848	9.75389	11.4847	2.00996	0.000109465	9.60785	8.23969	19.3984	15.3779	0	1.73282	1.30341	13.8786	4.22999	3.72602	4.75245	5.39057
0.71_269.0759m/z		269.076	1	0.713283	0.1571	100 - 7.41	415.546	2.22	358.742	356.318	330.386	365.355	397.163	374.692	361.758	354.345	339.922	355.808	229.974	233.177	278.013	342.398	357.774	364.758	279.595	234.531	241.044	387.76	390.115	374.783	472.988	504.679	512.72	395.285	378.375	386.225	344.344	387.643	359.192	374.518	420.489	392.712	384.888	370.065	415.281	338.842	324.104	312.173	364.558
0.71_315.2692m/z		315.269	1	0.706133	0.1571	100 - 1.79	11496.3	9.19	11291.5	10361.1	10120.1	10843.2	12013.6	12526.9	12843	12050.7	13155.2	10979.2	7347.77	6976.89	9281.32	10663	10563.3	11243.9	12676.9	9113.95	9399.12	9775.99	9854.63	10413.5	7698.37	8484.65	8909.97	12042.3	10917.2	11416.3	9448.54	12189.4	12982.1	9469.19	9639.62	13271.1	11467.5	12355.2	12057.6	11351.2	10611.4	9395.07	10159.9
0.71_331.3418m/z		331.342	1	0.706133	0.0928333	100	370.203	122.62	160.824	169.462	0	51.856	0	0	0	473.825	510.367	818.55	0	0	0	52.8624	158.428	67.5302	1108.34	1134.88	1228.26	0	0	0	0	0	0	406.204	354.122	203.129	54.5418	0	0	0	0	0	215.206	217.313	333.295	0	0	0	346.071
0.71_331.5815m/z		331.582	1	0.706133	0.0999833	100	74.9417	109.43	11.835	0	0	0	0	0	0	78.2076	21.1754	97.2998	1.83288	0	0	0	20.0817	16.8873	210.499	311.823	366.318	0	0	0	0	0	0	93.321	68.5686	20.7382	0	0	9.05433	0	0	0	34.34	0	71.9734	0	0	0	42.1524
0.71_336.0904n	336.09	337.098	1	0.713283	0.385617	100 - 10.4 - 2.43 - 0.0384	23987.6	15.43	17586.2	17249	17415.5	19868	24841.4	24479.4	24129.5	20753	24163.4	19845.6	8959.62	9383.19	14256.1	17613.6	15722.2	18947.3	15753.3	9937.93	10258.5	23047.7	25209.6	24184	28172.5	30591.7	34858.5	18969	18303.6	20721.3	18276.3	23582.2	24608.9	18759	18599.2	28711.1	21209	21735.5	19247.2	23332	23175.6	18242.7	17845.6
0.71_337.1582m/z		337.158	1	0.713283	0.0357	100	46.2185	99.87	47.4357	59.0214	0	0	28.8947	0	41.809	0	0	0	21.8008	0	0	26.6369	54.1127	0	32.3736	40.0504	33.1437	0	63.5536	0	161.202	54.086	116.447	38.4418	0	0	0	28.3742	23.753	27.7458	0	96.3211	49.4212	0	0	175.802	0	21.0177	0
0.71_572.1019n	572.102	573.109	1	0.713283	0.0571167	100 - 16.2	77.152	103.7	20.1118	14.2679	0	0	4.50368	0	0	0	0	2.65951	2.70525	0	0	0	15.3539	0	0	0	0	70.053	49.6195	57.7186	269.422	280.952	252.275	25.138	2.74319	4.64248	11.4888	0	0	35.5131	28.6817	5.91521	11.0234	0	10.4619	0	10.0958	7.68495	0
0.71_588.0788n	588.079	589.086	1	0.713283	0.0571333	100 - 24.1	60.6392	86.13	32.4895	21.5045	4.07875	8.23721	0	6.36211	0	15.7764	0	16.2688	0	0	0	20.9797	24.3429	30.3124	0	0	0	62.0988	47.2935	67.9055	210.449	212.361	200.486	26.8495	28.0819	15.0115	6.31645	2.3492	2.24351	37.759	57.2597	25.8428	25.1067	8.72803	23.6233	4.97399	8.99065	7.95062	20.2482
0.71_695.1718m/z		695.172	1	0.713283	0.1214	100 - 27 - 8.87	2195.39	5.36	1637.66	1640.22	1768.05	1829.09	1606.09	1804.08	1654.32	1459.93	1392.25	1281.44	824.224	1000.94	964.549	1582.14	1418.98	1431.28	603.268	699.05	664.576	2411.2	2872.31	2712.66	3874.14	4146.95	4233.13	1571.9	1560.58	1622.36	1673.1	1599.66	1775.19	1851.35	1794.05	2117.9	1719.27	1772.48	1618.75	1666.87	1690.94	1747.59	1573.56
0.71_704.1295n	704.129	705.137	1	0.713283	0.221367	100 - 28.4 - 24.5 - 8.24 - 4.96 - 1.71	8135.06	3.4	7651.64	7831.68	8400.75	8225.19	7778.22	8173.83	7934.39	10836.4	11071.4	9521.28	4562.85	5112.42	5141.8	8505.42	7933.15	8160.84	10026.6	10149.3	9439.92	5152.68	5911.11	5397.66	4697.15	4869.21	4666.15	8898.04	9408.62	9723.53	8007.72	7428.72	8204.8	6678.23	6691.35	6976.56	10169.7	9812.4	9098.53	6548.87	6538.7	6847.56	8210.32
0.71_785.1148m/z		785.115	1	0.713283	0.0499833	100 - 27.4	39.6056	103.51	4.58556	0	0	0	0	0	0	0	0	10.5976	0	0	0	0	0	0	0	10.7283	3.30415	6.35548	3.43322	0	116.797	111.916	121.547	4.15431	3.11669	0	0	0	0	4.60438	8.65433	0	0	0	0	0	0	0	0
0.71_886.1941n	886.194	925.164	1	0.713283	0.0571167	100 - 36.7	126.536	72.65	18.0248	23.6418	9.52522	5.32712	12.4948	7.53536	0	12.9464	9.36267	29.6417	31.9458	18.2007	13.6883	10.2188	0	10.4711	0	0	0	124.967	98.208	69.6862	450.186	476.14	451.837	53.7842	17.8206	11.6615	21.4099	16.1951	11.2467	57.5158	80.3674	8.63209	14.8796	12.4731	28.2044	12.4337	15.8426	20.2534	32.9541
0.71_1010.7523n	1010.75	1049.74	1	0.713283	0.0642667	100 - 14.1	115.646	40.07	116.548	68.2442	54.2469	46.708	44.7798	73.2571	14.5221	78.0958	38.5661	54.2178	12.0503	8.7695	13.9101	51.0389	49.5254	82.3887	0	19.9485	34.563	130.932	98.3115	133.029	243.864	234.737	182.209	131.475	100.979	107.822	60.7949	24.1644	41.7213	136.231	132.599	50.0724	73.1865	79.5988	135.235	56.6985	29.2179	65.8574	110.393
0.71_1044.7427m/z		1044.74	1	0.713283	0.0499833	100 - 15.4	31.7056	65.36	23.6367	0	0	0	0	0	0	14.688	0	16.5992	3.69068	0	0	4.61572	5.73189	14.0796	0	0	0	46.2732	60.348	61.1809	90.6943	112.14	76.0653	23.4479	14.0484	10.7542	20.15	0	0	17.956	47.4899	11.2213	12.0691	16.2958	23.252	9.00528	14.5378	13.9738	18.865
0.71_1056.1950n	1056.2	1057.2	1	0.713283	0.171383	100 - 44.7 - 36.5 - 21 - 8.94 - 4.04	3783.69	6.45	3870.41	3930.54	4016.32	3792.82	3516.83	3401.13	3513.1	4770.87	4354.6	4450.91	2803.88	2868.53	2322.6	4074.92	3975.65	3972.79	3719.56	4277.64	4144.53	3009.13	3182.73	3056.31	3009.32	3115.8	2943.64	4421.8	4447.46	4428.75	3732.19	3221.8	3420.33	3583.45	3483.17	3153.46	4714.55	4368.42	4453.83	2986.56	3023.89	3130.3	4112.83
0.71_1115.2770n	1115.28	1157.31	1	0.706133	0.0928333	100 - 49.6 - 1.72	415.961	13.62	424.099	426.94	463.085	435.55	372.031	286.204	367.301	459.359	347.66	449.281	241.394	167.94	55.1295	446.382	455.606	380.03	240.211	364.221	385.573	271.599	284.813	300.42	256.817	355.673	269.069	531.303	535.383	477.73	416.683	303.223	274.719	408.545	358.055	362.493	586.779	459.415	505.504	339.403	300.583	331.924	417.065
0.71_1115.8442n	1115.84	1157.82	1	0.706133	0.0928333	100 - 1.2	146.393	27.46	159.085	114.899	140.388	132.347	156.698	83.0627	68.1145	154.415	111.175	118.433	38.9558	0	0	67.7066	120.948	75.9355	75.6624	112.347	161.672	78.0301	74.4936	112.541	65.1598	84.2587	76.8637	165.105	163.917	152.737	122.975	150.557	74.4286	78.3333	138.885	94.3097	163.426	156.44	136.857	83.7661	98.1983	124.451	151.714
0.71_1135.3179m/z		1135.32	1	0.706133	0.0642667	100 - 16.4	84.1715	26.4	79.7901	70.1697	72.3684	38.3591	64.6331	24.268	25.9434	58.3052	58.655	95.0269	71.7882	95.7861	6.70888	53.4869	52.6529	69.9161	61.0514	42.7905	35.0159	58.261	49.2437	34.6778	66.3444	68.1017	29.2956	59.2641	88.8263	71.9463	90.5551	31.9762	53.1139	83.6078	55.3799	97.2473	76.311	126.62	84.1795	64.7546	51.1469	45.7818	90.9146
0.71_1145.3025n	1145.3	1168.3	1	0.706133	0.0999667	100 - 43.2 - 2.75	539.124	10.66	572.954	524.721	491.945	487.44	419.728	379.604	329.057	551.491	480.745	528.854	174.338	129.289	97.3188	451.945	521.124	421.337	275.133	295.919	351.437	448.186	464.811	471.206	496.207	557.46	521.236	617.628	502.781	521.295	507.443	377.385	402.358	487.712	473.23	449.909	623.961	550.381	632.213	402.703	410.429	429.057	545.664
0.71_1146.8233m/z		1146.82	1	0.706133	0.0928333	100	55.9866	30.92	59.1571	53.6601	50.9103	51.0845	20.511	0	57.3779	80.4172	37.0785	45.0913	9.41455	0	0	27.8879	45.437	40.4367	42.8421	33.3388	42.269	17.3495	33.9204	35.322	2.28706	26.0293	13.7866	47.2888	83.4927	70.1809	34.6464	46.8447	33.5532	65.6338	71.5855	28.4316	58.7134	94.2104	85.195	50.2766	61.3604	56.1529	63.0975
0.71_1148.3179n	1148.32	1149.33	1	0.706133	0.0856833	100 - 78.2	414.994	21.6	394.681	415.135	311.024	323.299	213.078	232.17	177.291	307.509	153.08	222.298	72.2554	80.4064	31.7643	264.305	294.176	259.419	63.6093	113.063	69.0923	479.296	439.502	461.709	549.11	605.992	525.896	291.899	391.197	345.63	270.404	329.751	264.53	395.889	424.381	324.825	384.431	319.663	391.195	282.153	296.303	365.393	305.116
0.71_1150.7746n	1150.77	1168.81	1	0.706133	0.07855	100 - 17.3	144.689	26.44	164.605	113.718	128.318	151.076	107.175	102.692	52.0788	131.351	140.237	141.971	17.0056	16.6847	0	71.4722	107.764	87.2181	130.222	112.046	88.3016	118.94	141.164	133.594	144.657	115.932	105.247	207.844	176.835	202.085	141.383	95.1867	124.495	142.502	112.548	88.4823	150.391	182.592	180.163	98.6941	133.4	141.961	143.358
0.71_1165.8040m/z		1165.8	1	0.713283	0.07855	100 - 13.8	78.3311	20.72	79.6479	58.5558	95.9714	60.2795	80.801	67.9203	55.6814	137.179	114.995	124.938	9.86156	48.1945	10.6435	48.4157	88.0581	69.758	72.5432	113.127	114.333	35.8594	25.4095	49.99	42.3441	17.9839	13.2431	94.5855	149.377	138.492	61.619	73.063	54.4414	72.0636	41.6482	43.2224	121.064	125.334	126.486	61.8949	50.1811	71.7705	87.008
0.71_1172.2891n	1172.29	1195.28	1	0.713283	0.114267	100 - 73.5 - 9.81	1094.42	19.84	1210.57	1153.27	1084.74	1011.24	773.059	812.712	653.583	1306.59	1052.94	1203	393.25	263.128	188.916	880.128	959.863	955.331	783.287	1114.77	1126.42	749.9	772.163	793.156	1276.76	1417.01	1034.61	1251.38	1204.49	1192.9	879.138	688.795	770.843	1053.63	1024.3	846.233	1319.02	1162.94	1294.3	590.164	679.292	755.764	1134.85
0.71_1175.2877n	1175.29	1176.29	1	0.713283	0.11425	100 - 70.9 - 6.61	590.584	15.96	588.577	554.93	570.825	567.286	431.444	472.269	380.034	778.171	517.918	671.663	133.325	80.7574	62.5786	537.933	527.379	560.961	410.825	445.077	448.79	420.375	463.03	467.853	445.645	527.695	419.727	774.034	736.748	705.336	534.443	517.725	540.372	528.101	597.236	415.738	732.832	605.574	777.558	383.274	378.429	448.664	582.085
0.71_1178.2896n	1178.29	1217.28	1	0.713283	0.107117	100 - 55.4 - 16.1	573.269	13.05	506.79	501.954	517.571	464.274	404.442	402.234	372.695	643.639	430.121	553.977	118.544	100.951	76.9704	416.594	447.723	379.956	257.965	320.773	288.536	465.01	572.105	528.716	624.921	659.754	597.682	609.703	596.496	633.887	556.281	463.802	414.194	502.568	571.698	433.996	629.003	634.144	670.901	386.78	392.202	472.148	579.808
0.71_1186.2825n	1186.28	1209.29	1	0.713283	0.1214	100 - 77.1 - 24.3	954.143	12.93	983.256	929.418	909.183	782.511	706.506	649.679	700.616	1094.4	983.715	872.286	206.352	198.693	78.6377	759.775	780.422	779.405	551.408	666.341	592.228	828.616	765.146	746.596	1058.95	1063.1	908.335	1017.79	1096.27	1034.14	854.362	779.364	809.358	885.827	882.607	740.879	1117.87	1000.67	1062.62	643.49	688.524	713.769	983.955
0.71_1186.7829n	1186.78	1228.78	1	0.713283	0.07855	100 - 23.5 - 3.1	234.578	20.7	196.066	222.387	215.033	237.139	165.676	140.565	143.218	244.048	179.576	261.597	7.36072	28.2955	12.2383	143.077	177.897	137.021	21.5995	84.8613	80.0583	197.511	252.569	195.054	175.729	194.745	171.563	271.229	283.726	294.416	227.64	170.352	193.32	243.756	217.898	157.208	283.775	195.783	274.613	135.83	155.441	210.982	262.586
0.71_1190.2869m/z		1190.29	1	0.713283	0.0999667	100 - 48.6 - 35.7 - 46 - 25.2	358.043	28.43	359.271	304.084	309.983	216.397	212.038	158.598	209.308	373.58	280.507	299.034	31.7213	31.4468	22.4224	274.48	227.611	166.135	211.651	328.92	262.354	307.267	385.82	396.232	552.059	644.004	547.947	378.761	354.54	308.068	320.536	183.154	219.278	275.715	326.975	199.986	405.389	289.665	364.569	185.204	204.322	246.031	344.337
0.71_1194.7942n	1194.79	1217.78	1	0.713283	0.07855	100 - 34.3 - 5.5	548.609	24.41	582.838	606.967	522.97	484.746	367.59	264.044	197.61	665.132	421.481	530.51	94.1797	31.8307	0	362.02	447.881	454.987	155.805	342.528	335.647	432.925	423.88	406.908	678.13	604.447	547.666	689.822	657.371	534.21	499.342	330.247	282.6	615.683	538.725	345.306	665.46	555.134	684.992	288.271	309.932	390.922	569.301
0.71_1196.8012n	1196.8	1214.78	1	0.713283	0.07855	100 - 32 - 8.73	182.138	23.35	199.637	169.613	125.944	182.733	145.414	91.7608	65.0897	206.177	140.296	197.685	33.2635	22.4341	26.0589	102.755	125.025	119.412	82.3939	195.837	92.4667	168.771	116.078	170.202	179.816	238.404	133.965	193.921	276.701	164.486	176.355	138.243	141.889	157.836	206.009	136.54	240.758	169.649	177.499	89.4539	151.361	126.446	211.314
0.71_1198.7870m/z		1198.79	1	0.713283	0.0642667	100 - 20.8 - 5.27	85.7961	27.22	95.9688	73.1091	92.8517	80.4451	43.7206	70.9973	40.877	124.417	41.1821	116.725	7.34139	0	0	25.1695	31.1627	51.193	10.4196	44.0671	7.16994	93.6002	37.4439	100.177	66.2298	101.263	49.1688	92.8611	113.454	125.132	75.8942	78.9474	60.594	115.041	78.8379	46.291	106.102	85.015	92.1101	42.2408	84.1524	89.4044	107.988
0.71_1200.3148n	1200.31	1165.3	1	0.706133	0.107117	100 - 60.7	524.16	12.77	545.563	526.145	462.474	436.304	364.468	313.294	346.938	557.492	442.528	588.678	141.511	105.424	75.5331	380.147	440.617	408.114	319.539	348.035	452.525	498.016	507.768	418.803	652.061	669.894	580.804	569.385	599.197	586.166	409.968	406.45	338.519	484.845	554.161	254.326	570.851	600.843	584.93	381.58	363.087	391.72	583.108
0.71_1202.7862n	1202.79	1225.78	1	0.713283	0.07855	100 - 36.4 - 8.95	373.321	26.88	380.302	378.382	396.482	334.702	211.85	152.577	160.353	416.303	287.787	402.261	58.7332	39.8968	5.78001	270.578	308.215	318.669	149.773	302.029	295.978	325.103	321.696	276.503	444.327	435.985	447.666	484.051	443.327	394.26	375.231	184.36	197.836	377.345	319.778	226.985	490.285	344.901	433.475	143.776	240.256	248.664	414.534
0.71_1205.2398n	1205.24	1228.27	1	0.713283	0.128533	100 - 63 - 14 - 3.86	1364.76	17.63	1446.1	1293.46	1305.28	1112.98	962.459	821.485	738.33	1500.99	989.66	1536.46	420.432	333.243	133.032	1053.62	1157.41	1113.55	434.401	855.512	850.044	1186.68	1277.63	1176	1695.02	1845.85	1424.44	1511.63	1397.6	1441.45	1174.76	848.545	1026.22	1307.54	1368.18	1019.84	1585.33	1255.05	1569.88	713.884	762.832	1100.42	1488.58
0.71_1211.8092n	1211.81	1176.8	1	0.713283	0.07855	100 - 21.5	115.449	21.69	119.249	99.6894	107.042	111.448	98.8668	79.4563	14.5784	136.137	92.0017	128.621	19.7773	0	0	89.6358	92.5014	48.6496	49.5894	66.8216	32.8925	63.7514	84.5083	97.0175	79.5539	119.894	91.7799	170.669	133.405	118.288	109.044	97.3191	74.4792	82.6441	68.6415	66.2615	173.718	175.816	170.217	39.9669	48.2784	94.323	122.175
0.71_1212.2791m/z		1212.28	1	0.713283	0.107117	100 - 36.3	181.854	23.61	141.219	143.011	117.521	124.311	80.9625	108.83	75.7505	112.317	119.347	154.113	13.3048	0	27.3392	57.1865	113.333	119.34	139.209	103.507	112.057	226.217	166.358	201.883	312.965	305.137	334.905	162.441	155.925	175.107	136.999	106.219	84.1119	157.742	197.755	105.49	166.689	145.781	180.549	132.325	94.3391	117.86	131.353
0.71_1219.2933n	1219.29	1220.28	1	0.713283	0.121383	100 - 57.2 - 21.2	925.866	20.34	952.747	814.721	736.744	695.849	661.91	425.137	532.776	975.499	664.289	961.994	211.181	131.232	83.5838	696.732	702.834	667.593	434.94	675.424	678.66	897.413	917.895	887.792	1289.53	1287.35	1212.93	989.889	906.367	939.517	839.798	525.223	636.389	1002.4	924.906	741.454	875.111	748.54	968.588	553.448	589.281	740.07	947.727
0.71_1231.2770m/z		1231.28	1	0.713283	0.07855	100 - 58	160.998	17.75	160.537	108.958	103.678	114.609	102.89	68.2299	84.5886	154.346	79.6885	140.657	18.2155	15.7978	0	115.813	94.6785	132.517	32.2508	90.2848	88.0137	161.373	186.724	213.982	253.191	275.385	255.446	150.902	126.232	146.576	141.555	118.047	98.5111	165.111	179.955	89.0379	147.289	111.428	156.303	102.437	115.073	138.038	199.58
0.71_1238.7647n	1238.76	1239.77	1	0.713283	0.0714167	100 - 30.1 - 23.5	171.351	31.56	145.043	177.143	149.967	172.388	93.699	58.1349	33.5808	122.215	90.2543	154.354	25.7643	8.59355	0	165.25	136.743	169.424	30.3498	91.2416	123.115	194.891	195.74	175.265	226.642	298.185	196.493	188.867	162.982	146.404	161.633	90.7591	98.2272	166.846	209.229	126.049	183.973	111.361	202.606	81.3941	87.3659	164.683	213.918
0.71_1242.7655m/z		1242.77	1	0.713283	0.0642667	100 - 45.5	57.7919	49.3	36.2269	25.4906	5.55036	42.9664	36.2276	0	8.26827	41.758	18.2321	30.4069	15.8555	0	0	32.9213	35.956	6.13566	8.40538	17.3341	0	86.9413	54.6464	63.6074	146.05	146.234	100.808	41.3886	50.8652	21.8426	44.2827	7.12184	28.1342	64.5007	69.4846	30.3627	54.7143	18.4651	42.6242	8.48493	8.7005	28.4296	68.312
0.71_1272.8360n	1272.84	1336.85	1	0.706133	0.0999667	100 - 39.3 - 11 - 12.3 - 4.24	931.806	14.29	947.911	942.674	879.614	913.686	661.012	694.61	785.882	861.664	790.037	784.353	165.894	148.834	83.8837	717.327	690.815	589.892	542.424	703.901	742.608	754.39	779.947	775.145	690.655	794.914	679.043	1022.33	1085.87	1088.63	847.751	713.132	650.388	716.457	759.251	652.946	1041.88	1072.89	1185.31	670.025	572.37	761.31	902.175
0.71_1280.8879n	1280.89	1319.85	1	0.706133	0.0999667	100 - 80 - 24.4	150.691	23.63	214.734	176.745	118.321	146.617	99.0164	157.709	44.63	237.706	120.822	236.198	48.2281	62.6564	0	147.451	94.9954	121.467	240.441	238.685	245.098	129.795	200.147	114.228	180.172	184.26	115.998	150.559	177.909	169.58	138.717	75.9054	60.4988	154.931	160.647	42.2382	143.233	191.198	205.404	133.938	64.9486	96.6631	117.529
0.71_1299.8352n	1299.84	1322.86	1	0.706133	0.107117	100 - 42.2 - 1.69	429.29	10.64	511.465	452.562	421.606	418.992	430.567	267.869	212.857	487.022	388.059	441.327	131.884	78.6688	22.6162	420.5	324.643	390.971	295.895	321.603	388.848	313.927	358.399	326.468	219.457	276.78	210.164	575.991	607.713	519.406	517.249	352.432	321.717	369.075	435.364	288.892	560.993	529.977	557.177	252.756	329.374	351.348	384.484
0.71_1302.8717n	1302.87	1325.86	1	0.706133	0.107117	100 - 45.2 - 9.32	968.985	17.09	1014.56	978.585	1127.65	940.999	828.302	704.678	701.465	1157.33	957.094	1011.66	158.823	104.366	56.5028	804.556	763.344	768.324	523.706	786.753	837.032	619.638	707.301	670.366	561.766	583.86	485.225	1144.83	1246.41	1123.78	895.856	849.948	835.503	857.569	787.013	736.924	1208.48	1237.62	1233.71	821.492	688.589	823.997	888.711
0.71_1309.8733m/z		1309.87	1	0.706133	0.0856833	100 - 16	62.4506	60.13	29.4834	52.1387	76.1771	49.3386	0	32.8784	12.479	25.6532	12.6343	11.4539	12.4704	0	0	33.3603	43.3184	7.92087	16.7576	19.9703	37.757	107.492	75.2366	87.5989	153.558	179.623	124.847	29.6584	35.4473	51.2981	39.9784	29.8728	19.6246	56.0455	59.526	47.6995	45.3199	33.6397	30.6211	34.6052	32.0526	28.521	19.9592
0.71_1322.3542m/z		1322.35	1	0.706133	0.128533	100	292.281	4.7	301.996	272.391	275.367	274.37	265.439	270.46	262.732	364.728	327.122	323.512	138.08	101.778	126.499	271.144	270.506	278.349	273.122	276.837	275.874	184.214	194.379	204.483	152.79	166.862	106.434	328.773	328.784	351.459	279.352	248.641	261.401	223.508	205.931	203.832	335.414	328.4	335.295	222.302	208.604	254.366	299.937
0.71_1324.8521n	1324.85	1366.83	1	0.706133	0.0928333	100 - 53.2 - 42.3	481.807	25.75	562.457	419.372	524.071	409.463	362.91	224.816	208.176	631.695	378.808	593.685	50.717	98.2493	27.7076	368.449	385.638	320.528	249.228	397.468	374.112	542.929	397.571	477.459	408.811	463.28	364.942	609.979	610.507	620.658	446.302	387.299	266.175	455.223	494.456	284.88	630.856	568.331	615.4	382.403	327.538	431.301	507.137
0.71_1330.8453m/z		1330.85	1	0.706133	0.11425	100 - 60.3 - 11.3	217.263	19.55	249.838	213.962	189.075	226.038	149.048	138.264	115.189	325.98	263.255	283.815	53.9872	46.8576	28.0853	144.692	188.764	185.177	279.787	270.468	251.473	159.745	128.137	99.9835	138.79	169.647	117.577	288.978	323.182	317.607	210.519	184.142	150.589	116.81	190.873	69.3387	276.84	280.518	261.259	118.529	120.551	168.733	225.737
0.71_1332.8415n	1332.84	1333.85	1	0.713283	0.114267	100 - 48.6 - 12	864.07	21.1	976.892	958.413	861.375	790.914	705.447	561.27	602.372	1137.16	843.268	1096.76	175.688	73.5434	21.2031	725.772	721.073	669.377	516.683	825.532	836.43	702.748	807.666	711.601	521.331	604.846	440.284	1169.76	1110.07	1226.53	937.2	701.69	653.484	734	779.171	652.68	1106.12	1102.54	1221.34	552.398	729.033	865.939	1030.03
0.71_1348.3165n	1348.32	1349.32	1	0.706133	0.16425	100 - 57.1 - 42.1 - 30.1 - 19.8 - 12.5	5951.72	4.15	6096.75	5995.28	6043.78	5960.4	5511.41	5607.51	5628.99	7638.83	7661.22	7031.17	3369.57	3218	3124.05	5927.81	6061.69	5904.09	6952.84	7251.36	7188.66	4044.73	4179.77	3989.35	3299.41	3412.1	3166.63	7100.71	7178.92	7057.91	5573.5	5311.6	5545.44	5026.83	5074.54	4725.36	7504.63	6890.89	7197.81	4708.77	4489.9	4758.98	6204.58
0.71_1351.8260n	1351.83	1352.83	1	0.713283	0.107117	100 - 54.2 - 10.9	594.721	28.04	744.545	586.545	717.759	527.102	469.722	330.029	356.061	827.558	657.9	743.345	53.1762	75.7898	0	506.537	541.663	448.672	381.379	568.468	465.898	463.666	493.355	434.158	364.357	475.092	374.901	787.913	846.747	744.82	557.405	427.647	479.395	539.156	644.536	322.916	809.067	727.248	819.614	358.538	390.869	544.689	748.598
0.71_1358.8324m/z		1358.83	1	0.713283	0.0714167	100 - 51.6	120.942	27.21	97.7607	116.459	110.027	104.19	22.9813	64.0334	72.0798	99.9538	58.9613	113.42	0	0	0	56.076	60.6946	45.5931	50.9384	58.6301	68.3731	112.412	114.281	103.977	134.501	157.437	126.172	134.323	66.8366	145.616	79.4432	51.7933	53.7004	95.9138	109.47	49.363	109.683	105.599	68.7163	69.457	61.5934	99.8934	149.965
0.71_1359.8138n	1359.81	1377.83	1	0.713283	0.07855	100 - 55.4 - 37.8	304.233	25.12	321.357	250.395	297.437	241.256	273.614	184.546	146.799	432.4	378.957	369.121	21.0681	43.541	0	200.582	280.432	279.401	198.138	309.489	336.07	227.898	265.809	218.227	222.538	213.392	206.695	406.775	455.009	407.734	344.09	189.686	211.18	262.143	293.413	137.29	421.398	363.518	428.638	149.59	187.302	233.753	367.508
0.71_1362.8227n	1362.82	1363.83	1	0.713283	0.114267	100 - 46.8 - 12.5	729.328	21.36	769.263	745.011	656.347	687.695	512.573	349.064	396.088	879.28	675.614	968.788	116.148	41.7356	22.6477	582.094	717.933	654.509	294.775	509.73	533.329	594.563	673.791	652.306	446.647	594.873	409.225	999.713	1025.88	837.812	718.921	468.072	430.692	729.717	819.084	489.278	899.249	712.757	995.565	437.901	545.217	626.412	828.522
0.71_1381.8141n	1381.81	1382.82	1	0.713283	0.07855	100 - 43.5 - 7.42	303.52	36.38	337.076	338.956	280.594	279.887	226.187	124.586	129.39	406.087	314.073	395.393	48.5533	29.9443	14.7364	308.097	318.528	281.057	130.661	247.652	278.214	299.73	228.422	220.663	178.799	140.964	145.346	447.168	393.803	345.68	307.513	214.106	199.824	339.086	331.272	195.587	445.405	384.787	483.464	141.992	193.064	306.876	422.431
0.71_1392.2923n	1392.29	1393.3	1	0.713283	0.142833	100 - 54.2 - 41.1 - 28 - 14.2 - 9.68	5531.1	9.97	6106.95	5864.67	5694.69	5512.95	5096.33	4564.16	4800.07	6599.88	6111.21	6561.72	2943.91	2644.86	2216.71	5503.33	6022.56	6055.83	4848.15	5500.04	5673.04	4490.77	4367.05	4256.21	3930.67	4203.25	3672.3	6603.89	6652.29	6328.5	5204.42	4830.63	4964.89	5437.5	5186.29	4679.62	6801.63	6081.37	7047.83	4519.41	4421.39	4550.16	6176.93
0.71_1398.2982n	1398.3	1399.31	1	0.713283	0.135683	100 - 48.5 - 45.8 - 37.2 - 26.6 - 25.8 - 12.1 - 4.8 - 4.76 - 4.73	5420.62	14.79	6249.59	5686.67	5416.37	5259.63	4559.1	3834.1	3932.92	5904.67	5209.06	6078.71	2651.31	2096.75	1616.79	5106.64	5639.66	5799.35	3868.2	4836.07	5197.85	5194.62	4868.28	4742.38	5294.38	5493.13	4951.46	6504.44	6206.17	5655.1	4852.53	4042.68	4329.74	5607.97	5801.68	4460.87	6126.6	5199.88	6782.6	4032.55	4200.63	4443.84	5975.98
0.71_1440.3195n	1440.32	1405.31	1	0.713283	0.12855	100 - 52.6 - 42.6 - 46.4	1178.78	17.31	1297.52	1197.44	1130.28	1048.73	969.001	759.322	827.124	999.904	861.002	1200.92	530.42	322.787	206.462	1022.31	1173.06	1167.13	615.489	875.719	973.291	1283.04	1083.34	1126.97	1323.44	1424.05	1346.33	1292.51	1316.34	1184.14	985.293	784.824	921.269	1270.91	1167.67	857.776	1212.6	1152.34	1442.23	863.606	867.214	900.789	1276.13
0.71_1453.2784m/z		1453.28	1	0.713283	0.12855	100 - 51.5 - 35 - 17.7 - 7.47 - 3.86	981.691	21.16	1163.58	1066.69	1009.48	900.613	797.06	697.91	590.058	998.64	869.044	1188.11	537.517	442.545	408.129	1172.06	1277.85	1260.17	612.969	820.631	998.109	823.566	776.519	783.132	750.625	810.43	581.956	1265.13	1093.9	1013.32	870.169	626.265	657.413	1011.27	995.574	676.242	1229.28	991.133	1258.85	677.797	794.465	748.603	1254.29
0.71_1464.8718n	1464.87	1487.89	1	0.706133	0.0642667	100 - 26.9 - 3.54	101.543	26.79	172.792	111.153	64.2971	73.4606	57.6255	24.2492	25.0337	87.6989	103.277	84.1157	12.6217	0	0	81.3834	134.347	67.66	43.4976	109.321	54.984	86.6228	103.563	74.2742	66.4662	93.4481	55.699	114.376	127.43	130.252	146.167	76.7273	57.4473	86.7885	105.383	49.0579	137.199	182.015	94.6827	52.5537	55.9882	112.513	96.4521
0.71_1471.9146m/z		1471.91	1	0.706133	0.04285	100 - 9.15	35.8327	41.3	17.959	55.008	43.6983	30.7157	0	0	0	17.967	12.7125	25.6897	0	0	0	3.60718	31.7531	10.0059	0	14.1237	0	47.4654	50.6988	55.3027	21.8891	40.723	19.0623	31.3411	57.3768	22.4937	38.3667	21.8139	22.8808	32.7057	51.4816	25.3514	17.1652	27.7218	55.0913	40.3183	51.0555	7.30024	27.0831
0.71_1479.9009m/z		1479.9	1	0.706133	0.0571167	100 - 11	51.8114	43.09	59.0192	69.8936	65.8961	31.4557	41.6831	15.2729	12.0097	45.6602	62.5092	61.2989	0	7.51228	0	73.0976	28.8571	84.3151	0	43.625	54.9716	45.9486	25.538	35.4982	5.41425	48.8076	8.21839	84.7048	73.2022	79.5574	58.4867	42.5774	52.2126	53.7313	39.2942	0	49.785	70.6863	49.905	28.0262	42.8608	43.7745	27.8666
0.71_1482.3691m/z		1482.37	1	0.706133	0.0999667	100 - 74.5 - 72.3 - 65.3 - 43 - 72.3	523.352	25.12	644.026	575.449	575.154	553.245	370.878	334.963	256.796	477.257	134.797	521.948	392.93	309.052	295.502	640.414	684.026	568.07	257.331	463.221	453.026	608.405	594.592	571.485	553.609	595.352	533.647	581.422	548.966	532.932	415.944	357.45	262.548	683.427	687.742	297.616	590.417	564.554	644.658	353.049	344.51	401.8	630.116
0.71_1488.3832m/z		1488.38	1	0.706133	0.0928333	100 - 37.9	129.667	25.91	152.761	131.965	80.1308	85.4214	104.115	25.7197	75.0851	146.26	39.4128	113.91	6.43636	20.9079	0	83.5505	102.943	83.9587	120.618	74.7448	102.765	132.833	103.553	110.439	151.86	162.612	158.115	142.628	138.963	136.886	81.9224	73.6792	96.1827	135.688	116.476	78.8606	175.018	125.158	170.962	21.8819	46.6261	98.5323	141.741
0.71_1490.3597m/z		1490.36	1	0.706133	0.107117	57 - 100 - 42.9 - 45.4 - 29 - 22.2 - 26.3	599.247	26.6	792.587	706.363	697.076	568.092	511.173	461.018	353.826	730.981	457.02	722.995	343.99	289.674	111.332	696.669	800.527	748.997	382.683	533.886	587.168	604.882	616.78	613.837	503.551	540.375	375.664	773.968	613.889	558.54	566.041	328.385	363.974	678.036	762.759	382.261	888.6	727.995	924.668	375.539	442.978	499.667	807.182
0.71_1490.8961m/z		1490.9	1	0.706133	0.0571167	100 - 26.6 - 1.37	69.6291	47.14	62.9149	94.4155	130.938	39.2673	48.5233	30.9547	55.4794	42.664	81.2051	60.9796	14.6431	0	0	62.2976	57.7422	72.5454	0	9.6743	18.0559	38.8354	45.6934	31.3941	32.8569	11.5554	10.2432	88.7249	87.8987	96.7698	56.2616	76.0084	66.7178	49.4766	61.9799	57.9226	124.537	93.7833	129.699	32.6614	28.0987	80.7104	66.5288
0.71_1494.8730m/z		1494.87	1	0.706133	0.0499833	100 - 95.8 - 63.4	54.1995	43.54	36.8009	34.5714	55.1847	38.4118	29.2263	21.1761	10.6995	60.2556	64.1817	54.2639	5.25718	0	0	22.4641	64.9955	20.958	60.4489	68.881	89.7802	66.3038	44.8704	33.6181	52.8372	26.5898	24.8596	61.4882	53.9708	35.3733	72.7358	7.31566	29.0013	44.5886	26.9704	7.11252	96.7987	47.6529	50.4821	7.80896	25.6342	42.4448	93.2091
0.71_1498.8830m/z		1498.88	1	0.706133	0.0642667	100 - 23.6	71.6254	39.3	79.0728	69.9806	78.7881	67.4432	40.1949	54.258	16.9114	154.479	63.0323	115.569	11.4705	0	0	40.0712	35.0048	50.8405	71.0212	107.035	70.2464	5.97095	25.9691	54.9774	6.88889	18.8401	11.4566	139.241	90.9996	101.061	89.3311	49.7191	61.0402	59.9884	55.0594	27.7777	137.942	113.844	111.191	22.8155	46.8006	53.6248	86.2741
0.72_133.0433m/z		133.043	1	0.720417	0.04285	100	32.1962	10.47	31.1059	32.451	26.5513	30.5719	30.1169	23.3299	34.3913	17.7795	7.93528	28.5191	30.4651	21.9845	7.64432	32.1534	25.9665	25.8458	10.7665	20.044	25.4359	34.3288	27.3966	29.81	30.9791	31.8007	32.5506	29.5923	29.3133	28.6838	24.4412	18.918	20.1525	33.0799	33.7624	25.0468	27.236	24.8911	31.2045	33.7755	26.6449	30.3615	24.3493
0.72_166.5441m/z		166.544	1	0.720417	0.335633	100	52.9029	29.98	45.2284	45.2431	45.6897	43.9186	22.1067	14.1968	21.9154	52.2405	34.1441	72.5089	67.2632	47.3211	43.39	68.8068	52.5513	57.8996	52.6492	65.2275	115.052	19.0219	16.6694	23.6139	2.39957	9.5445	3.97341	85.0573	93.1057	53.1227	42.4877	0	23.7721	63.5771	44.6792	33.4079	34.339	21.8048	62.4327	12.9224	35.9015	34.4073	70.5956
0.72_170.1077m/z		170.108	1	0.720417	0.0714167	100	50.9645	23.81	52.4643	49.2668	29.4419	35.7007	13.2912	35.0997	16.1952	52.5766	57.0579	67.1423	11.3745	8.55998	14.3491	54.7281	80.826	77.6671	16.8594	28.7131	32.1723	37.0776	28.6541	21.9039	25.9311	28.9536	26.0734	42.4087	29.155	26.185	30.854	6.08018	0	54.499	57.7565	16.5839	27.7605	28.9521	46.3807	12.013	14.7877	19.2199	58.3566
0.72_175.1364m/z		175.136	1	0.720417	0.178517	100 - 4.74	541.984	3.78	516.262	472.71	448.138	444.941	433.244	452.266	443.989	436.365	380.934	429.594	334.45	297.282	284.631	443.902	502.229	494.33	447.773	469.789	474.749	352.488	342.704	329.494	556.936	549.547	571.662	509.752	502.687	450.935	398.561	383.003	428.775	496.092	507.873	452.104	563.176	554.791	609.187	443.497	470.88	461.845	490.957
0.72_255.0621m/z		255.062	1	0.720417	0.0999833	100 - 5.19	188.885	5.31	214.232	183.05	160.933	156.486	165.161	147.934	163.185	193.004	186.864	180.577	92.7673	99.8194	116.209	170.46	185.814	182.686	148.832	163.408	191.095	180.853	164.808	154.687	198.497	197.286	198.151	223.257	192.939	182.713	164.876	154.76	159.028	184.417	163.129	171.229	211.942	205.683	225.366	155.804	142.645	144.289	210.281
0.72_285.0904m/z		285.09	1	0.720417	0.0357	100 - 20.8	65.3684	8.99	77.7431	64.1042	65.1388	65.1732	78.5989	41.7139	65.1071	62.4882	52.6996	56.5315	39.6286	32.7275	53.3396	60.0104	65.9417	62.6081	76.1686	42.6232	53.1955	63.3139	67.0521	68.5407	57.5725	59.2367	59.8963	68.2909	62.1133	69.2888	50.4425	62.4661	64.546	55.1711	63.9278	63.2582	67.0813	74.5707	81.0401	46.3586	54.9283	50.8811	58.9924
0.72_287.0849m/z		287.085	1	0.720417	0.257083	100 - 1.19	615.573	10.43	539.822	555.499	519.211	565.596	669.103	648.142	657.785	708.335	768.951	716.15	419.095	468.43	608.87	610.647	551.647	638.878	727.743	539.532	543.935	487.231	498.017	483.281	460.983	476.608	525.192	568.243	614.419	618.74	524.902	630.028	600.935	496.696	504.533	628.387	608.539	591.588	543.541	639.124	612.693	483.143	583.766
0.72_352.0674n	352.067	375.057	1	0.720417	0.171383	100 - 10.3 - 11.3 - 0.235 - 0.00273	6141.32	16.91	4457.23	4424.19	4367.03	5398.97	7503.43	6852.65	6865.34	7443.14	9149.25	7347.05	1838.8	1924.43	3376.27	4572	3868.23	5411.05	7641.05	3940.59	3943.88	4630.05	5032.67	4678.91	4999.41	5371.5	6365.14	5802.1	5492.18	6576.57	5196.37	7181.82	7087.69	4501.08	4408.84	7760.16	6726.2	6406.16	5467.4	6558.4	6667.5	4610.6	5137.15
0.72_380.0583n	380.058	381.066	1	0.720417	0.1214	100 - 8.5 - 0.6	1082.27	16.2	475.848	408.404	364.883	483.157	614.25	550.93	495.365	459.05	501.212	529.481	79.0573	85.8564	181.394	316.687	271.837	424.705	147.772	92.2158	103.563	1037.52	1012.02	921.159	2391.13	2440.54	2966.37	509.64	415.666	484.26	487.128	587.323	573.132	612.96	625.682	812.498	541.505	468.45	521.924	674.971	639.838	478.422	500.044
0.72_396.0335n	396.034	397.041	1	0.720417	0.107117	100 - 11.7 - 9.63 - 1.15 - 0.639	1645.81	12.05	1219.64	1110.46	912.737	1069.17	1415.64	1109.99	1030.36	1316.65	1355.56	1554.18	374.543	211.738	347.913	780.645	899.471	1074.21	678.773	493.984	615.266	1690.86	1504.18	1448.03	2727.28	2889.49	3326.68	1441.24	1335.23	1257.43	1070.03	1320.88	1275.01	1390.36	1347.79	1526.23	1343.89	1064.13	1371.43	1329.34	1385.72	959.79	1265.51
0.72_407.0048m/z		407.005	1	0.720417	0.16425	100 - 5.84 - 5.34	483.061	14.13	336.608	332.999	312.773	390.723	527.13	417.774	442.822	710.427	813.551	739.365	251.002	264.279	315.896	355.519	314.133	458.562	1146.23	620.015	622.028	216.115	231.815	186.97	176.459	190.223	186.045	477.92	472.991	557.132	387.512	481.767	420.676	278.802	257.537	440.611	555.47	500.403	435.68	393.481	387.874	261.552	415.108
0.72_412.0079n	412.008	413.015	1	0.720417	0.11425	100 - 8.82 - 11.4 - 0.383	934.317	12.73	749.024	748.495	609.9	792.87	1119.51	895.029	886.817	1121.12	1301.86	1312.13	310.834	278.285	440.86	670.033	642.043	965.486	1019.31	568.597	677.224	724.663	687.464	654.008	865.053	845.499	1025.46	1006.25	959.04	973.694	750.554	1090.58	1005.1	771.826	760.332	1128.41	1027.56	876.71	928.691	997.858	998.696	668.737	933.968
0.72_438.0226n	438.023	476.991	1	0.720417	0.0357	100 - 1.19	59.1564	108.12	4.04717	0	0	6.81683	6.95725	0	0	0	0	5.45333	0	0	0	0	0	0	0	0	0	50.4228	40.1281	40.9238	198.083	201.835	232.283	3.48773	0	0	0	0	0	23.2169	19.0591	0	0	0	0	6.47797	5.36256	0	4.0687
0.72_455.0047m/z		455.005	1	0.720417	0.0428333	100 - 1.39	33.1986	63.37	14.113	13.516	0	14.0196	0	7.86087	0	5.18667	0	4.7429	0	0	0	0	0	0	0	0	0	36.3884	36.9042	24.0991	117.969	112.654	104.811	15.9732	4.11839	14.4399	5.40053	6.82459	0	11.9842	16.826	7.72681	11.7433	0	7.00079	6.11938	5.93001	5.46223	9.4591
0.72_478.0177n	478.018	479.05	1	0.720417	0.0999667	100 - 9.61	314.617	6.74	99.251	83.1657	70.0138	65.2515	108.54	76.301	61.0437	76.0721	46.0496	74.4369	11.4072	6.81189	0	60.2766	67.2608	68.6194	0	0	4.32536	238.682	234.607	212.132	598.117	628.287	649.449	82.0339	77.9686	63.2096	93.7104	91.8645	75.9201	148.943	178.285	165.977	78.8534	82.9664	90.3577	106.916	121.515	80.6283	132.33
0.72_501.0345m/z		501.034	1	0.720417	0.0928333	100 - 31.1 - 5.22	106.049	48.07	9.48486	5.75106	10.1536	10.7435	8.28024	5.22713	0	0	0	5.87767	0	0	0	0	0	5.0159	0	0	0	62.8146	60.6095	51.4319	201.937	216.714	192.937	6.68102	0	0	0	17.9786	5.53051	21.0456	30.8205	24.7583	5.66659	0	5.14734	0	17.5693	8.44848	10.8456
0.72_594.0925n	594.092	617.082	1	0.720417	0.0428333	100 - 17.2	62.7464	164.74	0	0	0	0	0	0	0	0	0	0	40.8212	30.9204	34.6329	0	0	0	0	0	0	13.9811	4.89913	6.39765	179.463	185.176	171.783	3.65704	0	4.42025	0	0	0	7.8293	0	0	0	0	0	0	0	4.49434	14.6704
0.72_636.0605m/z		636.06	1	0.720417	0.0357	100 - 40.6	32.6306	193.07	0	0	0	0	0	0	0	0	0	0	0.0432047	0	0	0.28858	0	0	0	0	0	13.142	0.987938	0	78.9446	85.4229	79.0493	0	1.60488	0	0	0	0	0	7.57023	0	0	0	5.34914	0	0	0	0
0.72_732.1235n	732.124	733.131	1	0.720417	0.135683	100 - 24.4 - 18.1 - 1.27 - 0.211 - 0.0243	5702.12	5.59	5342.81	5201.78	4541.2	4764.2	4826	4471.79	4218.83	4648.76	4554.72	4919.28	2846.57	2307.3	2340.32	4159.67	5042.67	4879.33	2595.15	2731.34	2988.71	6250.34	5997.23	5727.21	7548.5	7882.32	8226.36	5638.52	5343.82	4823.02	4328.8	4479.45	4782.29	5701.35	5743.69	5317.35	5211.29	4975.22	5529.72	4451.66	4631.58	4327.23	5218.39
0.72_738.1105n	738.111	721.107	1	0.720417	0.32135	100 - 31.8 - 23.4 - 2.5 - 1.16 - 0.994	2939.87	6.24	2733.46	2683.75	2787.27	2729.33	2455.79	2462.36	2393.55	3741.05	3400.11	3368.52	1820.28	1861.91	1722.46	2696.98	2654.89	2680.28	3709.02	3822.57	3545.95	2350.45	2413.1	2314.57	3209.55	3287.78	3238.22	3113.04	3190.15	3188.42	2577.95	2254	2430.06	2431.74	2472.99	2272.91	3301.32	3102.51	3145.98	2060.47	2080.34	2164.21	2922.09
0.72_743.0951m/z		743.095	1	0.720417	0.207083	100 - 30.6 - 30.9 - 4.02 - 1.87 - 0.684	2664.79	5.36	2263.61	2372	2606.81	2564.39	2543.58	2632.25	2528.82	3901.37	3819.3	3421.24	1456.68	1672.88	1682.59	2710.22	2423.4	2599.94	4117.68	3947.5	3473.85	1508.92	1698.53	1537.8	1472.95	1613.26	1550.53	2904.49	3130.77	3333.28	2516.91	2444.68	2573.55	2012.27	1937.38	2103.54	3344.4	3331.35	2817.79	2000.02	1955.97	2035.35	2614.33
0.72_752.0650m/z		752.065	1	0.720417	0.242783	100 - 32.2 - 0.797	347.088	28.53	419.155	380.143	334.359	246.338	224.69	165.029	160.341	478.26	268.15	437.457	344.705	346.895	221.651	318.76	413.126	354.983	285.622	518.567	506.163	266.532	185.523	259.929	315.72	383.214	287.617	456.935	461.115	370.472	327.22	194.185	167.176	358.92	359.682	175.043	387.116	353.571	455.807	170.954	154.032	245.715	421.645
0.72_765.0819m/z		765.082	1	0.720417	0.178517	100 - 26.9 - 28.6 - 3.12 - 0.921 - 0.216	2544.92	2.73	2400.44	2533.37	2458.48	2457.59	2579.54	2406.7	2424.2	3257.9	3285.1	3262.16	1781.2	1762.9	1850.96	2735.02	2655.48	2803.19	3535.35	3201.93	3173.41	1648.95	1660.87	1559.31	1359.59	1472.46	1460.12	2854.64	3001.65	2885.73	2295.19	2310.54	2538.9	2151.83	2044.41	2188.09	3033.64	2935.44	2902.39	2134.07	2122.71	1973.25	2712.93
0.72_776.0710n	776.071	759.068	1	0.720417	0.178517	100 - 35 - 44.8 - 5.56	1623.8	17.07	1305.16	1294.66	1167.65	1087.42	1032.03	841.251	873.342	1559.29	1295.4	1509.47	971.603	1017.06	770.284	1145	1251.94	1249.82	1516.65	1634.27	1430.43	1608.37	1269.43	1243.73	2631.03	2752.14	2678.68	1536.15	1496.74	1317.79	1121.63	912.658	977.339	1420.8	1386.3	915.585	1432.21	1323.79	1466.17	753.687	770.884	957.794	1423.33
0.72_780.0499n	780.05	781.057	1	0.720417	0.135683	100 - 20.6 - 30.9 - 1.87	1665.12	9.39	1486.49	1491.81	1440.79	1397.56	1370.42	1196.29	1184.15	2128.66	2044.88	2215.28	1278.97	1032.17	1032.65	1631.28	1818.39	1733.01	2603.44	2413.81	2519.66	969.072	822.855	732.707	1100.85	1151.91	1101.39	1966.04	1945.57	1756.81	1265.76	1266.75	1350.17	1342.62	1322.12	1074.89	1946.11	1730.98	1823.53	1026.64	1055.73	939.278	1754.16
0.72_787.0670m/z		787.067	1	0.720417	0.12855	100 - 21.8 - 25.8 - 3.52 - 0.767 - 0.032	1405.73	8.57	1569.79	1518.57	1281.65	1308.07	1348.76	1245.4	1236.74	1602.7	1562.6	1766.14	1062.97	852.809	858.865	1316.92	1591.2	1584.29	1448.79	1386.73	1502.23	1188.57	1022.81	1004.66	1025.13	1062.37	1071.69	1771.02	1769.04	1565.45	1190.64	1250.36	1265.6	1430.65	1360.34	1334.26	1663.61	1538.87	1786.88	1160.71	1124.44	1078.9	1574.52
0.72_808.0451n	808.045	809.052	1	0.720417	0.0928333	100 - 19.7 - 14.6 - 1.67	744.61	23.21	747.813	732.302	523.851	542.588	521.779	397.72	406.48	562.968	507.424	792.81	348.418	162.808	181.986	537.291	742.759	704.488	264.981	328.901	481.346	796.414	676.196	593.098	1062.91	1077.91	1133.89	865.821	777.851	520.719	465.447	511.272	504.59	837.777	812.886	540.608	680.765	536.315	840.382	504.741	500.436	453.959	872.565
0.72_836.1144n	836.114	837.122	1	0.720417	0.0642667	100 - 11.1	174.327	128.05	31.3101	13.278	3.65844	0	4.42413	0	0	9.37751	0	4.22524	0	0	0	4.67562	0	0	0	0	0	90.0202	67.1003	85.8461	399.176	423.002	410.519	3.64709	0	0	4.01433	6.53996	0	39.237	55.8645	8.75232	0	0	3.71751	0	0	12.1221	25.2081
0.72_853.0974m/z		853.097	1	0.720417	0.0642667	100 - 28.6	87.8243	43.73	23.4387	29.0996	0	14.8803	5.75929	8.98084	7.37085	18.5947	0	12.6715	5.50218	0	0	41.4164	22.7626	23.9343	0	0	0	82.9534	92.3792	78.3103	211.83	184.915	219.71	27.0577	16.7636	7.64381	28.0101	0	23.2716	56.2705	52.8418	30.9548	20.965	16.0942	30.696	19.3707	20.6291	16.5072	32.0269
0.72_878.1843n	878.184	879.191	1	0.720417	0.0571333	100 - 49.2	99.1945	124.47	20.0609	3.18619	3.41703	0.167073	0.889434	0.784236	0	0	0	5.99868	8.79604	0.180447	0.981036	3.76724	14.4127	0.521039	0.120057	0.223555	0.659377	87.6174	26.6193	18.1847	388.571	361.129	359.166	2.89746	4.39597	8.34771	5.43856	0	0	1.96154	18.5269	3.95544	5.92007	0	5.72195	1.10636	0	19.9108	7.9938
0.72_905.1565n	905.157	906.164	1	0.720417	0.0499833	100 - 61.5	83.7792	74.27	19.9103	26.9261	11.9607	12.2244	11.5442	0	0	12.2333	7.62202	16.6881	14.7971	0	0	6.87487	0	0	0	0	0	46.5683	28.3229	50.3228	245.925	260.011	210.801	22.3005	31.417	15.2957	18.2608	0	10.5236	36.7463	36.5141	16.5268	19.6877	6.56454	14.6611	11.6507	18.9798	10.6009	27.7792
0.72_930.1764n	930.176	895.163	1	0.720417	0.0428333	100 - 38.3	69.9101	66.38	18.4271	14.0747	26.2627	7.14413	13.9562	8.99574	0	14.5265	11.7711	26.8452	104.322	52.1699	65.169	0.662894	10.6863	1.58166	0	1.36465	2.07777	53.1552	26.9207	23.7772	227.263	245.646	201.259	35.1248	31.6308	8.20764	10.9376	17.2592	0	24.8309	48.3616	16.3412	16.4437	14.4155	40.0437	0	23.173	17.2651	35.5956
0.72_1029.7357n	1029.74	1052.74	1	0.720417	0.0642667	100 - 14.1	158.261	40.89	147.541	162.298	122.68	91.683	60.4265	54.1651	60.8328	95.6364	69.7536	134.181	29.8402	0	0	38.7038	124.899	69.9122	0	6.27392	20.6237	191.012	142.432	158.412	266.754	257.858	243.166	131.431	142.555	78.7557	147.26	54.3003	85.7033	198.314	178.164	102.907	156.759	141.604	188.379	33.2991	107.179	130.105	167.525
0.72_1059.7238n	1059.72	1060.73	1	0.720417	0.0571333	100 - 12.6	82.3152	34.09	79.5905	61.2963	76.4906	39.0102	72.7485	69.3774	25.2276	76.9262	31.9881	76.1105	23.4535	8.22766	0	42.5218	56.2617	49.6439	0	22.7304	5.56027	83.8571	55.5832	119.228	131.906	97.0763	75.6774	91.8953	98.05	62.0291	103.751	28.193	33.3302	126.976	103.346	36.8055	109.075	52.9635	83.6542	43.3465	48.8301	71.2454	91.4527
0.72_1069.2189m/z		1069.22	1	0.720417	0.11425	100 - 36 - 44.2 - 67.1	1093.08	9.39	1058.33	988.526	929.434	973.66	873.767	815.274	844.493	918.053	754.84	862.072	624.512	546.688	444.597	845.498	866.5	904.947	454.214	524.123	579.616	1230.39	1190.5	1130.26	1574.35	1630.21	1656.26	1057.77	1028.78	944.363	867.165	777.878	769.408	1090.69	1072.7	965.757	1019.53	866.652	1074.66	842.722	806.1	843.968	1039.06
0.72_1084.1921n	1084.19	1085.2	1	0.720417	0.107117	100 - 35.9 - 34.5 - 27.7 - 12.6 - 12	3045.24	17.53	3308.04	2924.21	2688.22	2502.13	2310.96	1940.93	1844.08	2793.03	2300.94	3212.03	2233.67	1843.73	1350.64	2611.15	2900.22	3109.94	1639.47	2226.2	2175.77	3215.9	3079.49	2972.21	3987.71	4000.76	3916.1	3297.05	3143.78	2728.29	2370.58	2025.73	2176.54	3318.88	3272.34	2485.91	3126.69	2537.54	3290.74	2016.38	2255.63	2164.14	3256.19
0.72_1090.1792n	1090.18	1073.18	1	0.720417	0.135667	100 - 60 - 41.8 - 17.2 - 7.63 - 12.8	2285.33	22.41	2337.37	2108.81	2011.9	1734.56	1310.33	1174.41	1122.73	2073.06	1459.22	2120.24	1334.82	1169.89	882.549	1681.19	1980.21	2028.04	1327.11	1787.08	1695.33	2525.54	2217.67	2295.12	3753.8	3825.72	3666.68	2465.86	2171.3	1834.29	1529.12	1352.17	1288.96	2296.37	2298.15	1589.26	2114.51	1672.45	2421.26	1339.74	1320.16	1577.4	2339.4
0.72_1094.1934n	1094.19	1117.18	1	0.720417	0.135683	100 - 45.3 - 33.6 - 12.2 - 5.61 - 3.36	1951.06	18.73	2168.52	2072.41	1925.23	1770.82	1408.12	1350.25	1371.34	2349.65	1941.38	2433.42	1704.65	1557.17	1219.32	2310.36	2338.23	2456.54	1792.98	2298.95	2195.63	1774.69	1479.98	1412.9	2215.58	2101.98	1851.23	2414.61	2194.92	1940.35	1701.68	1315.03	1357.35	2018.33	2127.58	1385.23	2235.26	1928.97	2432.04	1201.05	1268.19	1453.65	2398.96
0.72_1103.2129n	1103.21	1104.18	1	0.720417	0.178533	100 - 12.1 - 5.47	400.53	29.12	490.247	380.995	360.085	300.622	172.701	208.656	130.021	485.439	229.601	456.831	363.971	279.575	144.21	304.967	331.075	390.093	194.662	457.931	370.059	402.108	319.922	311.999	574.579	584.807	549.655	478.573	435.419	353.535	277.682	213.351	190.961	454.58	442.392	207.882	414.037	322.546	507.95	210.829	188.02	271.921	501.095
0.72_1132.1558m/z		1132.16	1	0.720417	0.11425	100	112.32	45.33	113.498	100.387	96.6948	64.694	40.9603	31.7291	44.2284	73.4705	51.6047	116.551	217.147	169.236	113.608	90.1273	158.291	158.414	25.5895	72.4033	70.3003	142.418	125.731	99.9097	140.653	170.239	116.092	95.4721	132.717	65.2797	96.9922	18.2185	18.5885	139.401	102.179	40.4139	125.803	50.773	129.115	68.6043	76.8357	80.4609	133.261
0.72_1138.1798n	1138.18	1139.19	1	0.720417	0.107117	100 - 35.5 - 22.8 - 6.23 - 2.5	818.171	21.15	906.764	820.03	685.387	683.88	651.546	451.01	426.035	768.367	634.87	867.488	572.002	334.429	221.785	832.665	1003.69	981.568	523.541	599.612	760.173	776.688	802.694	720.255	955.777	910.838	866.883	1029.89	845.582	732.405	615.926	522.388	607.55	971.717	928.254	561.984	828.27	827.531	1067.57	537.776	566.229	618.278	996.34
0.72_1147.1926m/z		1147.19	1	0.720417	0.0499833	100 - 47.4 - 53.6	82.911	49.44	167.404	70.1108	60.5033	76.3803	8.40904	8.33156	20.2026	40.1288	29.5187	42.7932	106.464	75.104	38.7283	58.7566	125.232	76.399	26.383	24.5928	99.934	112.818	74.7316	77.1292	166.135	124.86	143.335	120.546	114.812	27.9771	18.2114	50.0248	32.5794	89.5014	96.7687	53.2421	58.556	12.822	134.294	64.2119	39.0669	52.13	133.017
0.72_1183.7416n	1183.74	1206.78	1	0.720417	0.0642667	100 - 26.6 - 5.45	184.806	25.43	162.781	147.245	227.238	161.3	121.838	128.366	112.45	262.709	228.32	210.659	27.1098	34.2942	0	145.719	142.165	124.964	76.5302	191.333	138.977	129.16	104.475	115.293	198.732	201.599	96.2701	234.365	241.624	251.49	172.839	115.309	122.294	139.145	150.304	100.107	244.148	223.071	280.788	105.359	155.515	118.704	189.364
0.72_1190.7942m/z		1190.79	1	0.720417	0.0642667	100 - 22.2 - 13.6 - 25.6	97.0348	48.75	90.0963	66.7105	78.3206	87.778	25.5885	45.8435	19.9046	76.2685	29.8672	103.524	6.2726	13.4878	0	36.0188	52.8491	34.8256	41.9327	45.5434	74.9715	115.983	126.157	95.4293	158.697	213.124	92.8798	84.3096	124.553	107.827	81.1604	68.1617	22.5086	53.6459	62.2476	61.1962	139.679	57.8349	127.698	38.8725	25.7688	104.303	87.5364
0.72_1208.7806n	1208.78	1209.79	1	0.720417	0.07855	100 - 28.6 - 6.33	362.467	28.58	433.402	353.846	370.873	291.461	134.607	153.685	182.778	341.166	222.342	413.914	31.8314	14.2527	0	203.863	306.29	307.927	18.1136	143.951	155.284	412.043	412.51	463.282	505.649	579.805	379.671	372.067	384.427	327.234	307.804	231.804	200.214	412.107	387.129	231.907	428.712	277.594	410.877	191.007	289.23	272.937	437.553
0.72_1232.2558n	1232.26	1233.26	1	0.720417	0.07855	100 - 70 - 16	508.322	17.44	525.168	401.535	484.586	411.47	430.639	372.644	222.521	620.413	487.036	599.627	148.175	151.769	53.4552	500.899	546.402	443.267	205.059	408.669	394.84	447.906	426.583	427.496	556.083	713.757	633.123	603.013	575.457	467.421	466.19	276.355	285.599	479.414	568.157	383.688	555.93	438.171	622.474	283.581	296.997	422.259	556.132
0.72_1238.2642n	1238.26	1239.27	1	0.720417	0.0928333	100 - 72.6 - 27	580.561	20.39	621.45	482.975	462.564	437.759	277.419	390.078	323.704	630.709	418.54	606.256	80.6836	70.459	24.5882	457.081	469.841	447.289	226.916	423.624	371.579	527.985	571.501	556.095	852.713	870.06	731.854	681.831	610.663	468.19	487.38	317.535	413.004	516.587	596.098	412.703	565.595	527.926	656.269	384.935	374.65	424.932	564.791
0.72_1246.7578n	1246.76	1269.76	1	0.720417	0.0714	100 - 24.8	73.5113	56.26	68.813	49.4598	38.249	45.093	35.6972	9.01758	12.8373	29.8932	22.6034	56.8741	10.828	4.51338	11.3041	35.7956	23.56	69.7634	0	16.7367	0	96.7462	85.318	65.999	171.515	136.115	134.082	74.9549	65.0266	63.8564	34.6367	25.6156	18.4408	66.6212	138.101	48.3712	73.7529	9.62081	41.9594	47.2162	18.983	0	67.6237
0.72_1253.2653m/z		1253.27	1	0.720417	0.0571167	100 - 38.3	102.228	40.12	133.687	126.518	89.5328	112.379	62.3365	35.057	28.1942	83.3295	27.9155	96.6773	47.992	21.8397	56.5759	74.6089	77.1898	51.4428	28.6041	51.0587	62.0808	111.655	101.776	108.441	176.327	201.891	215.578	80.7252	74.8043	64.7555	90.757	62.0031	47.1001	101.514	116.74	61.0413	77.1066	57.8946	105.179	46.6162	54.9988	43.541	99.8514
0.72_1253.7669m/z		1253.77	1	0.720417	0.0642667	100 - 33.8	37.8947	54.71	33.008	14.034	36.9872	17.4621	10.7306	0	0	9.52284	13.4093	43.6676	0	15.3269	0	24.8804	5.88912	27.8925	0	7.71019	23.2799	56.6826	68.7929	59.6952	78.8685	154.067	109.182	40.699	33.5309	0	20.3873	8.14815	8.3428	27.1669	32.4873	11.3613	15.0256	0	29.1543	8.86686	0	6.41329	46.4645
0.72_1254.7473n	1254.75	1255.75	1	0.720417	0.0714	100 - 33.7 - 1.74	101.404	32.07	134.956	113.006	126.22	87.8754	25.9414	7.85903	10.4745	125.267	67.0623	163.913	0	31.0301	0	90.3307	97.1089	109.452	12.3594	42.0981	70.395	89.6659	76.8254	49.5718	110.192	121.033	93.5851	137.424	112.05	96.2048	99.8735	28.5549	39.7241	105.751	121.617	68.8254	93.595	124.28	134.178	38.4672	16.5433	83.5004	129.711
0.72_1264.2550m/z		1264.26	1	0.720417	0.0714	100 - 37.4	82.141	50.43	85.963	60.6985	70.5673	48.5572	33.4593	20.5928	23.4395	97.4731	9.7925	96.648	4.99615	4.45556	10.758	61.9823	40.6579	74.2335	24.377	89.6541	71.1371	85.8537	69.6446	69.1336	202.673	199.622	160.173	71.7603	65.7264	43.2974	71.4344	26.2685	11.9442	69.2828	107.309	18.2728	65.2912	29.516	89.544	44.6414	13.9918	36.2698	88.4109
0.72_1265.2407n	1265.24	1266.25	1	0.720417	0.07855	100 - 50 - 7.57	251.6	34.58	294.967	282.595	226.386	244.3	163.799	102.902	49.9315	190.327	163.641	214.543	184.184	101.693	53.5018	257.405	227.095	178.043	95.9533	129.779	189.983	268.863	265.891	261.973	427.003	367.433	361.399	279.82	171.643	190.226	193.215	93.2229	200.504	278.099	272.438	193.534	242.192	212.371	290.905	73.7235	151.544	148.922	282.75
0.72_1285.2499m/z		1285.25	1	0.720417	0.0428333	99.6 - 100 - 39.7	94.6228	31.71	74.9963	82.8903	69.5801	61.1286	45.0685	34.3182	33.17	114.153	36.3199	91.3646	30.0304	20.5398	0	118.439	134.791	99.9431	9.96047	56.6073	48.9361	128.866	96.2384	106.633	120.099	144.801	132.419	99.1823	77.9594	89.8474	88.9697	77.5849	84.4299	65.1912	142.088	46.2069	91.1012	53.8398	105.624	26.7434	26.9363	71.4613	120.083
0.72_1299.2603m/z		1299.26	1	0.720417	0.0357	100 - 30.5	55.0125	51.25	71.8931	29.6063	66.3657	26.2856	11.5321	29.8126	26.8776	24.7611	4.59311	20.4878	22.2428	17.5748	0	34.2121	53.4366	41.4877	17.0934	7.36648	37.0639	55.534	70.3561	72.7865	98.9567	102.119	79.9443	71.3246	23.863	35.5868	44.5571	25.2957	32.3119	85.8861	70.7385	28.2138	34.3884	5.24639	86.7554	25.7777	34.9378	46.8946	47.1677
0.72_1373.8212n	1373.82	1396.82	1	0.720417	0.07855	100 - 38.5 - 22.5	311.174	34.01	329.901	406.772	361.838	245.812	203.576	147.594	191.925	443.482	279.08	415.457	6.6419	9.85493	7.89746	305.427	288.564	245.168	103.078	247.364	276.001	324.644	309.712	236.812	247.48	159.379	146.161	455.029	344.371	351.663	294.268	212.334	117.581	421.827	371.691	214.591	511.305	316.191	503.745	129.81	164.959	272.68	454.113
0.72_1408.7883n	1408.79	1409.8	1	0.720417	0.0714	100 - 65.5 - 17.5	114.941	40.32	162.487	103.586	81.6056	105.326	23.104	45.6543	14.0998	139.261	84.1116	167.118	7.37298	10.0326	0	94.3535	94.1477	126.135	44.6391	101.871	116.858	74.2499	80.4045	73.326	92.6989	167.26	107.016	167.035	157.619	135.863	90.3181	36.553	69.9948	120.116	104.874	27.4576	125.016	140.264	182.028	47.8412	17.1145	71.599	197.142
0.72_1424.8113n	1424.81	1407.81	1	0.720417	0.0714	100 - 45.1	104.482	37.95	111.678	66.8088	71.6743	84.0937	52.6759	46.5219	15.6898	52.9119	72.9359	78.0547	8.83981	12.5304	0	41.5497	139.44	109.803	0	52.4515	46.0972	84.3393	55.8948	94.5354	76.4288	140.227	69.519	138.434	114.754	29.3796	96.2782	58.1857	49.8383	131.763	148.77	104.961	111.97	145.81	150.917	29.6746	88.2357	70.4979	129.076
0.72_1443.2820m/z		1443.28	1	0.720417	0.0856833	100 - 41.1 - 57.1 - 81.4	499.905	28.26	646.093	548.491	380.699	409.526	346.9	277.823	263.888	382.618	304.773	473.748	287.366	225.151	102.746	467.031	544.6	540.671	148.379	267.688	318.412	661.78	566.639	533.625	655.813	740.149	661.187	550.975	534.713	407.943	373.314	288.43	263.571	583.716	603.183	337.022	554.673	391.785	552.096	325.068	370.755	386.162	559.433
0.72_1446.2649n	1446.26	1447.27	1	0.720417	0.12855	100 - 59.1 - 45.8 - 18.4 - 13.7 - 10	1220.58	26.56	1623.92	1403.42	1294.21	989.246	922.363	759.984	765.842	1356.94	991.26	1498.9	847.123	623.123	516.206	1463.23	1641.94	1588.49	1118.06	1239.39	1417.86	1095.12	980.417	1033.34	1248.7	1292.71	817.413	1657.51	1438.5	1155.08	1092.49	775.149	715.733	1255.09	1394.02	884.286	1443.68	1291.89	1846.38	596.737	805.714	806.659	1461.02
0.72_1458.2695n	1458.27	1459.28	1	0.720417	0.107117	100 - 60 - 45.9 - 29.7 - 16.8 - 15.4	1136.83	21.36	1427.85	1250.46	1124.27	903.281	823.951	547.282	548.77	1096.56	671.988	1180.38	670.169	387.162	321.901	1254.98	1411.19	1183.26	378.392	814.347	867.345	1229.27	994.778	1038.32	1375.42	1254.86	1080.13	1381.95	1313.5	985.026	1058.43	795.624	698.791	1307.83	1347.77	831.436	1240.82	926.884	1453.93	695.259	730.203	879.873	1347.63
0.72_1475.2801m/z		1475.28	1	0.720417	0.0928333	100 - 54.7 - 37.5 - 20.8	502.063	24.08	677.68	571.261	507.375	442.255	336.536	279.9	248.175	486.042	309.678	597.993	282.417	289.993	74.6207	535.783	691.461	611.688	238.51	341.921	378.9	568.816	491.389	454.277	494.044	534.545	353.88	667.045	599.01	461.382	408.863	314.175	365.63	618.897	658.938	385.881	586.63	444.278	637.745	299.511	293.454	415.029	633.117
0.73_128.9978m/z		128.998	1	0.727567	0.0499833	100	36.0472	20.97	30.5085	45.6819	24.352	15.5716	9.91173	11.9024	10.2652	42.4659	24.8156	42.8174	36.5949	30.0327	29.1968	7.85444	20.8962	21.3913	5.7124	4.16154	10.6496	44.529	30.5954	32.7531	44.7074	34.7177	27.0484	30.8044	32.6938	27.8766	28.9932	20.5544	33.0142	36.8909	38.8158	22.9073	35.3287	27.9555	42.6378	8.56091	14.7997	18.409	29.8736
0.73_141.9567n	141.957	164.946	1	0.727567	0.0714167	100	50.6016	100.22	0	0	0	0	0	0	0	0	0	0	0	0	0	0	1.19162	4.19807	0	0	0	25.1472	22.2015	22.0157	89.5164	93.2178	107.559	0	0	0	0	0	0	6.80502	12.6591	0	3.8963	0	4.36992	0	0	2.55203	3.60367
0.73_295.0571m/z		295.057	1	0.727567	0.0999667	100	98.2503	6.16	83.6181	76.2965	77.272	92.7941	108.586	116.377	94.3534	113.597	106.406	100.843	49.3533	54.7445	66.8687	86.7258	66.6321	103.824	120.928	62.9411	71.7174	86.5748	84.1219	94.6572	95.324	94.6447	109.358	115.176	105.699	106.65	82.3321	82.2956	72.4997	90.815	79.108	105.17	118.702	112.471	103.507	79.7253	92.7461	78.6862	95.5328
0.73_315.8089m/z		315.809	1	0.7347	0.0285667	100	7.77703	135.51	45.1525	9.28666	0	0	0	0	0	0	10.7406	17.8884	0	0	0	0	13.817	0	0	0	0	0	0	0	0	0	0	33.7775	0	0	0	0	0	0	0	0	0	0	30.4074	0	0	7.89936	10.6428
0.73_430.9876m/z		430.988	1	0.727567	0.0428333	100	22.5558	52.81	5.7815	19.538	9.453	15.7295	36.1398	30.5124	26.4101	47.8587	57.4168	52.272	0	0	0	4.45687	17.8384	23.7469	81.6255	10.1862	35.2269	7.70832	0	0	0	0	3.67394	16.6728	34.0043	32.2349	18.9991	26.9628	18.2034	14.9817	4.20961	29.8506	29.5283	23.6095	23.5037	13.8111	33.607	24.3586	23.8188
0.73_456.0605n	456.06	495.022	1	0.727567	0.0928333	100 - 6.96	292.696	17.04	185.934	131.769	124.742	127.856	144.762	132.623	97.302	129.11	98.5295	121.92	41.8302	45.2573	35.0848	139.316	140.317	160.745	11.228	24.9116	34.5419	273.886	308.749	269.926	551.255	551.953	534.628	135.541	123.291	113.627	134.661	133.724	137.738	238.969	224.119	227.919	152.961	121.698	163.426	145.783	141.231	138.848	176.936
0.73_473.0354m/z		473.035	1	0.7347	0.0856833	100 - 7.86	127.741	6.34	125.176	107.439	100.157	97.6222	96.1073	78.9541	64.4956	71.418	56.556	80.6479	48.0884	62.1286	56.1883	121.173	117.665	121.645	0	23.6717	26.3158	156.447	171.598	144.035	217.775	222.69	220.691	83.6317	81.9549	82.0647	98.4167	85.6494	72.3688	148.174	132.007	144.474	91.7282	85.7837	114.764	95.956	89.6075	79.9153	113.925
0.73_523.0182m/z		523.018	1	0.727567	0.0428333	100 - 13.8	32.4611	197.57	0	0	0	0	0	0	0	0	0	0	0	0	0	0	0	0	0	0	0	3.55472	0	0	66.2569	73.9293	67.4715	0	0	0	0	0	0	1.29317	0	0	0	0	0	0	0	0	1.07706
0.73_780.0401m/z		780.04	1	0.7347	0.0714167	100	51.3414	31.14	58.4298	46.2898	52.2267	42.8907	30.7896	32.4807	0	72.8929	26.4295	46.0541	9.24906	28.5159	35.4314	52.2997	6.40404	32.4412	9.65655	21.5263	17.9296	27.6676	69.3423	61.2611	62.903	71.1897	46.7312	59.3824	40.5093	61.7029	39.5363	26.8423	30.9614	27.6671	49.6216	56.7228	72.8916	74.2382	49.2207	11.0649	14.1665	28.5473	47.8213
0.73_868.0677n	868.068	869.075	1	0.727567	0.0571333	100 - 26	125.367	52.99	52.7392	39.8742	7.52025	21.6718	8.48224	13.0669	0	39.9812	6.50456	30.2552	11.1331	0	8.0778	25.4753	29.2307	48.6252	0	0	0	111.01	91.3632	66.146	276.96	283.444	276.335	38.0537	49.7306	25.5783	30.3381	25.738	25.5967	66.0294	53.6936	22.0752	28.6928	8.44928	49.7494	19.4363	29.8491	15.326	83.8974
0.73_1052.2020m/z		1052.2	1	0.727567	0.221383	100	348.431	14.13	391.96	371.075	371.874	312.884	294.165	284.57	283.842	408.895	351.179	445.885	297.198	289.726	228.725	353.16	400.969	399.936	361.791	400.428	399.923	298.225	314.686	275.735	281.138	270.58	275.979	402.823	411.954	369.408	319.677	270.136	287.617	342.241	327.939	234.902	380.395	385.937	392.771	267.756	303.397	265.23	361.98
0.73_1266.7501m/z		1266.75	1	0.727567	0.0642667	100 - 43.5 - 7.89	52.1813	45.69	67.2686	67.6856	31.7329	48.1087	18.2735	21.0095	22.1872	38.4347	7.71196	50.8916	0	8.30798	0	39.7854	27.2002	58.897	0	15.3398	9.27456	67.767	35.3419	56.0896	37.8227	82.6222	59.1944	39.9682	58.0145	27.7217	29.0531	30.0399	8.61746	65.0881	64.0645	32.1161	56.9425	44.8362	89.3451	14.3026	35.7931	23.1267	73.3455
0.73_1395.8350n	1395.83	1434.8	1	0.727567	0.0571167	100 - 20.5	84.5288	35.67	92.8651	89.9543	51.2087	70.6205	54.2221	61.7731	11.9005	47.1505	13.8973	78.5954	0	12.3304	0	58.6231	103.642	92.6009	0	19.3101	25.3205	107.829	70.5806	103.882	71.6621	103.373	46.4553	107.117	104.185	10.1019	64.2538	38.2207	53.7522	103.424	121.646	52.9479	63.8632	63.4392	108.398	36.262	20.7918	57.0309	106.314
0.73_1445.7965m/z		1445.8	1	0.727567	0.0571333	100	23.9384	55.42	14.7192	0	10.3518	18.8564	8.2747	13.5925	0	9.7114	9.78246	16.6943	0	0	0	7.68015	11.153	14.2938	0	0	0	35.0434	33.8597	54.6697	13.7485	8.66877	0	13.9245	23.3047	25.1041	17.5298	25.092	11.4662	48.6708	37.3373	21.5697	42.5317	9.52693	25.9828	7.47633	10.0319	21.3449	39.9369
0.73_1468.2758m/z		1468.28	1	0.7347	0.11425	100	123.55	45.87	165.472	146.42	95.5926	132.561	113.784	41.9368	43.3268	67.3728	43.8015	126.301	140.581	86.9622	83.621	144.907	219.41	151.243	0	40.1643	94.5816	192.07	181.417	147.1	225.494	176.348	120.329	174.548	108.196	69.902	106.304	55.3614	21.002	176.774	171.377	87.4163	109.92	79.2159	171.058	88.019	105.707	74.282	183.748
0.76_160.2520m/z		160.252	1	0.763267	0.0571333	100	34.1274	235.68	0	0	0	0	0	0	0	0	0	0	102.031	0	0	0	0	0	0	25.2337	112.398	0	0	0	0	0	0	0	0	0	0	0	0	0	0	0	0	0	0	0	0	0	17.6506
0.76_421.9666m/z		421.967	1	0.756117	0.0928333	100 - 3.09	152.567	10.56	104.228	131.89	127.348	138.525	180.616	148.928	143.414	174.76	193.032	180.733	134.477	150.972	183.932	131.255	120.476	156.441	265.382	180.614	158.192	96.4401	83.4808	78.3235	58.2629	63.3183	64.7609	124.233	148.762	156.919	132.77	138.874	126.27	108.529	109.686	145.301	149.545	140.131	104.765	133.921	147.415	91.8021	136.712
0.76_571.2040m/z		571.204	1	0.763267	0.0999667	100 - 15.1	131.227	12.82	114.039	129.38	128.713	117.682	105.577	92.3227	90.5303	73.4692	57.0039	86.9956	113.131	90.7346	102.839	102.887	111.916	119.039	7.44411	30.2389	58.4212	184.08	195.404	180.249	245.389	232.468	184.682	101.788	100.23	94.99	104.258	69.5301	57.3633	147.456	132.537	111.214	105.481	99.8587	91.8827	85.2828	91.999	103.503	135.896
0.76_697.1043n	697.104	736.069	1	0.756117	0.342783	100 - 22.7 - 11.7	2405.32	10.21	2300.29	2419.61	2640.42	2408.96	2027.81	2136.25	1984.12	2902.43	2467.77	2614.36	2187.46	2594.44	2217.22	2595.86	2344.81	2530.29	2194.76	2683.65	2334.25	2027.85	2281.71	2102.92	2221.4	2266.71	2140.76	2567.11	2642.7	2661.49	2205.59	1789.32	1926.9	2167.17	2240.74	1913.97	2787.06	2639.48	2513.13	1722.99	1644.89	1950.5	2408.11
0.76_704.1183m/z		704.118	1	0.763267	0.264217	100	451.986	14.12	389.05	406.566	410.609	354.493	291.123	306.695	244.954	319.825	201.956	270.211	314.501	395.103	335.148	369.597	336.848	343.091	82.8825	152.009	141.052	559.728	629.706	610.907	799.02	855.328	819.387	353.631	345.155	341.944	336.326	234.342	254.944	418.168	453.794	370.432	352.963	342.862	367.505	286.086	268.961	337.643	363.274
0.77_173.0966m/z		173.097	1	0.7704	0.3142	100 - 27.8	727.292	3.14	696.774	725.8	722.705	707.597	669.061	676.081	688.689	649.204	648.115	656.406	846.31	821.074	873.062	705.64	687.688	759.109	736.919	719.135	691.284	699.452	728.549	649.647	656.539	697.364	688.665	704.52	686.687	682.388	610.377	592.313	618.445	696.089	707.146	670.481	720.698	697.187	684.386	594.059	605.01	557.027	693.601
0.77_659.1451n	659.145	698.109	1	0.7704	0.492733	100 - 44.6 - 17.7 - 10.1 - 1.03 - 0.285	7454	5.61	7177.95	7326.07	7445.17	7053.53	6520.67	6579.1	6574.8	7868.05	7479.95	7645.68	7565.6	7623.65	7393.31	7580.39	7474.31	7709.14	8069.45	8344.24	7997.88	6296.31	6628.92	6133.17	5545.26	5762.87	5473.44	7536.23	7900.13	7548.67	6360.97	5939.85	6108.44	6799.92	6602.97	6375.46	7829.67	7701.85	7413.6	5478.62	5433.9	5705.81	7317.42
0.77_937.2997m/z		937.3	1	0.7704	0.11425	100 - 27.2 - 48.5	300.08	12.84	331.018	317.335	294.384	271.904	269.381	256.268	226.441	294.277	200.154	251.107	351.364	281.174	228.99	289.118	368.738	306.731	235.523	284.78	329.895	222.984	250.909	229.604	162.429	162.862	156.4	337.27	273.373	257.391	234.483	206.182	185.325	265.148	274.036	223.9	265.674	239.768	299.888	187.037	221.538	264.307	283.218
0.77_951.2680n	951.268	990.232	1	0.7704	0.3999	100 - 63.2 - 32 - 13.8 - 2.19 - 0.228	7525.15	5.56	7383.95	7486	7179.27	6781.28	6495.11	6171.26	6403.04	6945.41	6681.03	6857.14	7991.93	7930.74	7664.08	7468.91	7922.9	7785.46	7310.53	7405.34	7461.56	6105.03	6318.52	5894.35	4326.64	4497.06	4069.49	7229.22	7561.2	6978.15	6016.91	5618.59	5748.97	6672.35	6706.22	6413.42	7146.68	7334.37	7527.28	5544.6	5535.74	5477.97	6769.49
0.77_973.2503n	973.25	1012.22	1	0.7704	0.285633	100 - 78.6 - 40.8 - 26.4 - 10.4 - 4.39	4837.78	6.65	4876.92	4927.73	4780.05	4543.92	4244.09	4170.97	4423.84	5077.61	4773.74	4919.22	4989.89	4898.75	4854.65	4853.25	4926.06	4986.22	5347.49	5397.78	5350.75	4037.34	4232.51	3921.41	3398.87	3430.23	3283	5042.76	5132.1	4783.17	3996.87	3726.59	3904.8	4317.38	4379.5	4129.72	5154.84	4826.2	5019.5	3535.58	3651.68	3564.64	4755.42
0.78_143.0955m/z		143.096	1	0.784683	0.464167	100	577.216	6.15	485.823	525.337	515.629	503.761	524.533	514.26	588.573	519.814	568.568	510.576	522.912	552.767	624.824	567.201	539.78	579.461	773.885	652.095	614.951	409.503	405.082	386.468	258.738	266.751	261.512	500.904	538.015	584.063	465.24	512.381	511.072	435.329	452.268	517.094	594.408	603.731	510.229	498.599	453.751	388.64	477.766
0.78_187.0905m/z		187.09	1	0.77755	0.70695	100 - 22.7	3179.34	4.92	2797.15	2962.08	3015.84	2967.52	2840.19	2826.01	3215.34	2891.17	2915.63	2727.54	3309.01	3371.29	3738.81	3109.77	3035.78	3272.87	3806.54	3420.01	3148.68	2251.57	2446.86	2219.16	1731.6	1764.08	1735.3	2746.06	3018.08	2940.54	2595.68	2725.62	2681.78	2647.91	2532.88	2884.88	3004.02	3093.6	2794.91	2603.2	2538.35	2332.49	2698.65
0.78_189.1066m/z		189.107	1	0.784683	0.656983	100 - 9.01 - 0.961	7977.96	9.26	6401.25	7018.72	7088.54	7119.48	7669.17	7808.56	8553.44	7075.41	8136.1	6747.64	7625.85	8149.02	10368.3	7657.79	7134.08	7677.11	10300.4	8434.47	7878.78	5595.64	6135.83	5607.67	4044.11	4383.93	4520.99	6515.03	7236.76	7467.58	6149.81	6854.43	7069.23	6121.61	5899.28	7551.99	7737.13	8075.37	6899.75	6830.01	6651.99	5769.75	6563.97
0.78_405.9897m/z		405.99	1	0.77755	0.621267	100	767.729	5.75	724.576	774.333	758.919	736.75	753.855	724.115	645.6	850.755	684.898	875.395	699.067	606.966	571.158	644.359	717.084	724.683	535.618	639.654	661.2	754.828	723.584	701.796	810.561	813.894	792.744	807.729	853.131	767.295	655.077	643.102	661.77	752.048	801.071	717.16	861.72	734.131	801	636.067	574.523	629.139	838.676
0.78_600.1987n	600.199	623.202	1	0.784683	0.492733	100 - 22.9 - 5.43 - 0.0504	9780.68	6.15	8096.73	8624.96	8749.45	8528.61	8530.41	8685.55	9840.66	9280.85	10066.2	9052.66	8069	8305.2	9171.68	9822.91	9400.59	9589.8	12938.1	11497.4	10949.8	5898.12	6385.16	5718.53	3723.75	3829.97	3754.71	8417.68	9393.9	9535.26	7698.34	7950.72	8073.45	7000.68	7058.43	7952.73	8704.2	9485.09	8307.67	7685.96	7607.29	7045.55	8051.31
0.78_607.2223m/z		607.222	1	0.77755	0.214233	100 - 29.9 - 41.5 - 0.921	1344.23	2.54	1319.83	1319.67	1222.61	1188.09	1202.19	1073.29	1358.28	1289.99	1224.07	1255.68	1168.46	1114.48	1111.49	1462.95	1483.69	1463.57	1344.22	1330.41	1314.88	878.037	879.521	852.289	503.45	497.056	475.29	1253.51	1300.35	1209.18	1170.95	1144.92	1123.79	1102.28	1078.36	1034.36	1196.53	1257.14	1197.01	1016.72	991.288	891.081	1257.83
0.78_714.0816m/z		714.082	1	0.77755	0.571283	100 - 34.1 - 16.7	2581.64	12.6	2541.76	2580.14	2595.23	2399.4	2072.52	1933.92	2006.62	2951.36	2446.29	2741.7	2561.91	2697.92	2364.01	2711.99	2719.9	2780.99	2712.74	3251.94	2984.57	1985.76	1990.83	1822.73	1673.85	1762.72	1606.05	2644.43	2824.19	2759.94	2205.88	1804.02	1888.25	2231.53	2262.9	1814.7	2812.01	2630.68	2588.79	1657.26	1715.32	2039.76	2577.94
0.80_102.0656m/z		102.066	1	0.798967	0.842633	100 - 4.72	5720.69	12.6	4276.85	4839.35	5037.52	5161.89	5566.61	5705.49	6334.46	5135.17	5883.55	4796.76	5478.82	6174.44	7954.87	5493.81	4749.71	5378.9	7627.89	5905.3	5163.89	3931.01	4539.96	4040.68	2939.76	3086.53	3307	4269.28	4861.34	5209.11	4388.08	5026.18	5211.89	4136.02	3979.8	5549.76	5347.21	5565.89	4424.54	4937.15	4751.93	4156.12	4382.62
0.80_676.1233m/z		676.123	1	0.798967	0.799783	100 - 34.4 - 11.4 - 3.88 - 1.21 - 0.278	11163.2	5.91	9788.55	10511.6	10650.3	9985.65	9165.14	9175.34	10093.6	10468.4	10137.5	10211.1	12186.5	12921.2	12796.3	11424.2	10996.5	11534.8	13866.1	13994	12862.8	7302.31	7795.35	7061.1	4786.7	5188.18	4725.52	9815.17	10941.1	10854.9	8779.76	8217.5	8135.08	8771.09	8579.44	8675.99	10836.6	11025.5	10014.9	7953.48	7772.18	7946.49	9674.86
0.80_901.3307m/z		901.331	1	0.798967	0.221367	100 - 28.1 - 0.453	748.663	5.9	639.426	657.661	613.854	600.512	568.927	526.685	736.512	575.664	572.252	580.632	948.048	845.615	900.906	700.624	691.196	762.676	1121.09	1017.59	1016.07	348.251	406.498	312.092	108.758	134.913	82.0156	600.844	616.803	604.763	531.685	526.41	459.886	459.976	515.968	517.278	613.834	654.647	594.344	506.798	520.642	502.548	573.761
0.80_929.2743n	929.274	952.273	1	0.798967	0.35705	100 - 41.8 - 23.7 - 5.7 - 0.111	5394.65	5.76	5160.22	5358.73	5154.16	4895.48	4497.86	4275.76	4769.4	4248.07	4182.04	4286.14	6569.69	6280.25	6219.13	5359.11	5592.08	5626.5	5021.8	5190.74	4975.22	4161.93	4417.95	3934.92	2538.57	2665.6	2508.89	4741.16	4965.03	4665.87	4084.01	3987.99	3807.78	4691.91	4528.64	4462.71	4950.2	4809.73	4913.15	4038.45	3966.81	3818.4	4607.49
0.80_1045.1528m/z		1045.15	1	0.798967	0.228517	100 - 56.8	224.569	46.32	295.037	276.122	227.736	162.514	69.6638	8.59971	39.8057	209.596	89.1907	241.145	334.677	338.39	97.2464	170.415	299.744	308.355	141.132	360.194	372.822	187.854	121.814	95.9584	53.2066	75.5686	26.2525	286.695	293.46	160.706	177.22	80.447	15.4949	204.497	226.698	12.1982	208.147	184.175	326.569	41.5531	45.1995	135.125	282.642
0.81_235.1174m/z		235.117	1	0.806117	3.0849	100 - 9.72 - 0.993	56680.6	13.64	43164.6	46993.8	49668.3	51417	56925.3	59372.2	63598	49808.3	59180.3	45720.7	55395.5	62226.8	80797.5	53983.7	47331.5	51864.6	74281.8	56817	51889.8	39274.8	44216.6	40941.7	31094.1	33074.3	35299.9	43129.7	46625.1	51610.5	43402.1	50608.9	52888	41062.4	39469.6	56097.8	51322.2	53583.9	43575.3	49903.6	48396	41514.3	42645.5
0.81_579.1475n	579.147	618.112	1	0.81325	0.19995	100 - 19.8	488.256	18.86	504.807	513.645	502.548	460.683	385.155	325.349	338.811	432.958	282.259	418.192	708.261	710.941	647.848	464.542	464.825	526.989	321.683	479.419	404.228	488.724	483.987	488.99	531.857	507.859	433.866	491.117	496.731	422.782	424.44	255.252	279.92	495.344	506.157	359.828	452.207	395.948	445	287.734	300.143	343.968	509.154
0.81_784.2685m/z		784.268	1	0.806117	0.114267	100 - 24	154.485	23.91	172.409	189.398	168.573	172.482	110.798	60.4106	123.566	78.7614	25.5105	108.514	243.069	248.898	140.696	154.353	154.277	177.17	132.513	159.544	178.256	128.023	105.569	100.495	45.0334	32.9728	33.7661	182.141	145.425	138.681	130.675	80.4569	69.833	200.755	172.243	119.726	187.883	144.785	201.889	126.385	152.578	131.165	195.897
0.81_915.3196m/z		915.32	1	0.806117	0.142817	100 - 39.8	368.141	6.92	368.01	358.087	315.307	366.581	308.732	287.632	300.78	343.715	294.376	350.171	342.414	319.539	303.338	363.009	417.133	408.988	464.321	436.046	444.498	223.626	277.704	189.247	130.048	145.62	120.097	333.601	338.77	338.386	270.121	271.186	224.409	310.443	286.063	278.46	291.124	324.295	350.658	257.694	268.495	269.033	269.954
0.81_927.2298n	927.23	969.246	1	0.806117	0.328483	100 - 32.2 - 3.06 - 3.35 - 0.106	2042.79	12.2	2008.5	1956.21	1790.76	1709.18	1482.79	1204.95	1500.87	1645.12	1402.51	1761.75	2812.27	2808.68	2486.64	1981.31	2132.12	2138.76	2591.08	2697.62	2590.89	1225.77	1228.36	1138.95	586.842	586.142	504.993	1820.74	1929.86	1710.34	1435.93	1185.98	1117.89	1653.52	1550.58	1316.1	1669.22	1675.1	1842.86	1154.43	1219.16	1203.05	1742.91
0.81_930.2903m/z		930.29	1	0.81325	0.492733	100 - 37 - 12 - 1.6 - 0.0124	11257.8	7.91	8998.65	9714.95	9302.03	8614.08	8457.4	8020.67	10024.3	8250.08	8870.46	8352.61	13821.8	13898.9	14541.9	10771.6	10734.9	10816.4	16848.7	14824.8	13964.9	5596.31	6086.43	5234.49	2133.42	2239.93	2066.53	8341.03	9368.96	9076.53	7137.01	7697.14	7094.45	7349.69	6999.44	8018.55	8821.16	9501.85	8762.69	7037.9	7097.27	6424.94	7664.07
0.82_324.0347m/z		324.035	1	0.820383	0.54985	100 - 6.27	1486.39	2.27	1367.56	1391.24	1344.64	1354.61	1345.42	1341.44	1290.72	1227.5	1167.65	1232.74	1473.54	1423.1	1483.96	1253.63	1246.98	1314.41	937.555	1015	962.558	1609.07	1613.56	1603.03	1924.2	1990.43	1957.11	1293.01	1351.34	1244.63	1202.07	1080.19	1194.81	1489.73	1494.22	1393.2	1391.06	1249.47	1308.98	1200.65	1183.15	1181.01	1331.89
0.82_849.2779n	849.278	872.278	1	0.820383	0.407033	100 - 31.6 - 2.54	2807.8	8.43	2291.26	2478.09	2529.52	2235.42	2084.55	1868.8	2312.17	1907.46	1900.56	1927.49	4402.39	4423.16	4739.24	2636.36	2483.15	2706.29	3415.13	3442.99	3034.42	1687.48	1839.97	1570.98	708.491	725.068	663.531	2031.12	2281.92	2173.06	1804.3	1694.99	1634.79	2058.65	1832.58	1967.14	2301.99	2189.79	2140.44	1786.9	1798.67	1721.18	2049.05
0.83_390.0129m/z		390.013	1	0.827533	0.39275	100	624.728	5.02	503.204	503.877	473.109	476.218	481.006	456.966	354.284	433.172	306.37	432.508	430.986	385.959	283.423	375.843	399.253	454.581	46.5751	164.285	195.457	767.551	742.343	700.65	1113.13	1131.28	1149.48	507.496	485.187	430.606	436.151	360.596	430.999	598.781	607.987	524.887	485.641	412.533	469.003	447.939	408.005	444.217	509.968
0.83_729.0407m/z		729.041	1	0.827533	0.421333	96.8 - 100	552.169	37.52	755.851	681.012	634.043	522.131	241.843	137.083	148.054	696.269	180.432	657.546	643.98	608.008	303.643	542.01	683.383	698.848	295.213	853.952	862.507	474.121	452.671	329.954	290.872	315.431	146.339	814.009	783.992	518.244	524.166	162.472	127.661	614.811	597.224	155.961	746.488	571.835	864.622	194.788	158.296	446.346	745.693
0.83_960.2027n	960.203	983.208	1	0.834667	0.485583	100 - 58.3 - 18.1 - 6.46	5155.24	14.66	4997.91	4947.44	4600.72	3978.54	3395.06	2776.25	3642.98	3626.54	3071.84	3895.7	7349.85	7290.98	6346.32	4683.15	5219.48	5163.57	6245.97	6994.04	6532.73	3103.23	3047.54	2716.09	1214.67	1260.56	999.08	4411.24	4771.23	4079.27	3379.35	2982.6	2543.85	3975.32	3636.66	3054.36	4274.64	4299.77	4775.19	2635.2	2734.4	2873.83	4002.87
0.83_1022.1646m/z		1022.16	1	0.827533	0.449883	100 - 34.5 - 6.9	955.938	28.69	945.764	954.089	926.164	779.595	563.937	309.628	473.1	769.107	396.786	825.068	1231.58	1315.38	882.499	1086.93	1063.67	1136.08	1048.05	1510.49	1325.25	603.217	569.119	487.755	220.1	246.643	159.27	914.68	979.652	827.114	660.187	451.452	407.304	778.278	724.547	444.301	855.414	764.168	890.922	392.627	399.009	583.851	842.636
0.86_365.0453n	365.045	429.061	1	0.8561	0.464167	100 - 29.7	1173.04	26.2	1364.73	1231.5	1014.92	941.791	942.634	555.701	616.216	859.123	523.521	1087.65	1802.3	1447.5	1438.4	1185.59	1357.51	1496.6	794.179	1280.04	1372.21	1077.8	977.727	895.416	822.729	843.707	736.314	1233.68	1205.12	907.171	724.968	587.839	521.235	1121.22	1197.68	724.949	1064.77	873.205	1232.6	617.151	613.417	789.242	1199.94
0.86_368.0290m/z		368.029	1	0.8561	0.764083	100	1282.5	4.69	1271.81	1285.37	1208.98	1189.02	1185.11	1134.43	1154.63	1151.21	994.11	1215.14	1103.26	1021.51	1010.09	1195.5	1279.86	1330.74	790.539	894.428	968.472	1393.47	1364.12	1317.77	1541.4	1608.04	1544.79	1252.38	1276.24	1214.63	1087.23	969.398	1014.37	1350.94	1392.22	1192.52	1284.29	1221.31	1287.8	1066.6	1033.4	1066.25	1243
0.86_384.0052m/z		384.005	1	0.8561	0.70695	98.2 - 39.2 - 100 - 1.69	2811.52	6.45	2655.65	2800.59	2644.15	2683.73	2627.57	2313.22	2372.77	2873.5	2565.34	2924.52	3290.56	3227.79	3391.69	2586.58	2564.58	2836.14	3059.89	3177.28	3138.55	2197.05	2231.67	2107.74	1877.45	1871.05	1791.66	2829.83	2936.82	2723.51	2229.57	2228.89	2230.72	2542.24	2478.71	2390.14	2867.01	2662.67	2706.61	2141.91	2079.34	2127.7	2809.83
0.86_615.1658n	615.166	638.168	1	0.863233	0.656967	100 - 48.7 - 10.9 - 7.7 - 0.197	10450.6	7.05	9138.68	9541.82	9200.16	8471.31	8052.84	7737.15	9172.72	8039.73	8308.86	8203.83	12176.5	12216	12305.9	10310	10385.8	10534.1	13269.4	12502.7	11937.1	6566.36	6676.33	6129.44	3474.19	3695.85	3406.43	8570.45	9485.58	8885.3	7159.99	7256.87	6941.58	7954.91	7701.51	8010.75	9168.63	9458.06	8924.84	7080.67	7023.3	6601.52	8112.35
0.88_127.0631m/z		127.063	1	0.884667	0.142833	100 - 0.556	285.06	2.28	229.379	232.515	233.207	213.639	215.243	222.566	241.865	80.3061	87.5527	90.1793	191.205	188.293	180.358	182.88	188.037	173.97	165.607	154.615	164.012	183.08	195.201	179.231	86.9448	86.9273	76.4105	241.165	260.386	242.726	267.663	291.663	286.245	312.743	293.382	325.435	311.695	318.615	321.835	191.999	186.86	166.586	210.708
0.89_259.1171m/z		259.117	1	0.8918	0.1214	100 - 4.67 - 0.742	348.79	3.1	330.361	318.136	288.891	277.08	299.577	310.39	318.394	110.503	111.804	131.059	206.529	210.65	253.364	212.1	230.771	228.059	214.002	223.705	225.886	255.968	298.559	267.775	125.155	138.034	132.104	318.408	338.423	323.927	327.623	349.743	349.494	370.192	390.338	405.662	372.432	391.962	399.094	250.791	245.545	235.937	284.451
0.91_342.0370m/z		342.037	1	0.913233	0.942617	100 - 29	1840.69	4.55	1729.65	1703.59	1695.85	1675.54	1857.61	1540.38	1768.79	1587.08	1583.68	1683.42	2111.81	2253.73	2408.92	1821.66	1683.18	1888.83	2272.85	1996.94	1868.94	1467.45	1518.3	1463.53	1094.66	1175.02	1144.57	1655.35	1697.05	1672.01	1456.96	1508.93	1354.88	1534.79	1507.73	1657.44	1812.73	1633.67	1604.82	1496.91	1450.2	1346.55	1590.48
0.92_308.1417m/z		308.142	1	0.920367	0.142833	100 - 3.69	45.1893	52.41	45.3286	39.7242	48.0627	22.6028	36.6646	4.19877	12.4585	68.057	70.0343	84.4748	4.33277	3.77018	0	45.1598	83.2222	52.7613	67.401	76.3723	64.2846	28.9194	12.6337	16.4168	20.0709	14.7856	9.49853	60.3345	66.8957	47.2431	45.1913	18.098	11.1002	56.7561	45.1678	12.5612	22.09	42.0675	72.1383	7.89526	26.3335	19.2247	54.9761
0.92_351.0301m/z		351.03	1	0.920367	0.04285	100 - 4.37	122.638	7.2	107.494	124.763	110.012	122.473	129.517	128.462	118.628	105.692	108.555	101.584	141.75	141.874	163.141	115.881	110.872	110.835	119.441	116.057	98.2324	122.815	126.565	119.705	121.39	122.278	112.612	109.509	115.952	109.528	100.746	96.8196	116.103	114.34	115.166	127.978	100.755	122.987	100.16	103.065	103.998	104.864	113.351
0.97_177.1048m/z		177.105	1	0.97035	0.4356	100 - 1.46	1003.86	3.54	876.901	938.973	933.244	923.346	950.752	961.439	981.926	865.512	895.553	867.193	1067.85	1081.57	1374.74	940.621	924.438	1027.18	1163.93	1066.96	983.876	788.123	841.891	765.151	585.627	619.726	634.078	927.149	902.973	950.743	801.019	848.799	870.949	847.494	798.621	912.821	956.822	973.197	883.314	843.122	811.071	738.771	891.869
0.98_564.0720m/z		564.072	1	0.9775	0.1571	100 - 10.9	248.895	8.62	269.606	252.972	256.049	235.328	235.443	231.229	205.754	212.877	112.182	238.702	340.532	307.344	361.683	205.996	200.961	250.642	151.736	180.575	181.575	276.055	283.068	250.309	281.739	295.535	246.073	253.289	250.326	218.827	208.508	153.555	193.984	252.547	243.882	225.907	242.64	208.616	239.785	147.161	188.19	203.07	261.72
0.98_1037.1254m/z		1037.13	1	0.9775	0.378483	100 - 51.2 - 15.2	782.534	41.54	911.471	850.119	814.704	548.241	299.161	134.816	364.542	520.391	178.361	569.874	1237.53	1403.22	795.606	792.664	891.574	873.157	642.657	1376.87	1129.98	456.711	442.595	426.812	128.799	146.156	49.6178	732.894	814.093	610.644	524.024	216.907	139.271	653.856	580.686	214.816	653.565	570.583	664.588	100.696	185.025	388.658	641.843
0.99_224.1514m/z		224.151	1	0.991783	0.564133	100 - 10.7	3550.41	7.78	2940.31	3199.55	3321.28	3306.47	3445.62	3645.25	3714.57	3085.45	3410.07	2911.42	3760.74	4015.13	4809.78	3485.39	3173.11	3447.65	4010.52	3421.97	3148.64	2832.1	3131.07	2870.04	2426.37	2562.21	2643.41	2973.83	3268.14	3395.98	2783.8	3010.75	3148.75	2843.87	2815.11	3609.37	3431.31	3515.18	3065.04	3222.32	3073.22	2833.53	3023.15
1.00_173.0299m/z		173.03	1	0.998917	0.228517	100 - 8.65	466.112	4.19	419.357	422.349	424.926	414.216	414.529	463.569	473.231	418.003	460.512	393.07	515.696	516.856	624.359	420.44	396.984	377.366	359.212	343.93	313.024	453.5	484.932	421.034	364.072	370.442	385.865	380.878	360.012	415.344	385.369	375.195	412.244	380.252	389.429	452.305	459.182	431.87	409.855	360.684	369.326	322.723	392.076
1.00_226.9842m/z		226.984	1	0.998917	0.228517	100	393.207	4.39	342.733	335.293	357.085	372.841	383.181	392.572	332.43	311.48	309.895	284.194	572.446	621.234	728.432	338.086	316.914	367.658	305.26	279.551	256.986	373.167	446.19	386.612	357.358	385.364	386.393	292.88	289.166	297.081	281.685	300.103	320.943	364.576	354.151	420.138	350.726	317.668	320.872	302.544	320.836	302.212	322.207
1.00_789.0626m/z		789.063	1	0.998917	0.499867	100 - 40.4 - 0.249	931.258	42.29	1112.43	980.28	897.461	777.641	524.616	269.085	329.996	661.747	247.591	784.811	1750.51	1578.1	1157.85	918.599	1230.21	1061.4	410.06	909.773	962.638	829.257	745.209	721.1	467.053	419.472	285.968	968.636	928.98	576.937	574.964	333.507	233.413	1037.24	957.964	514.332	878.052	677.649	1082.93	270.616	323.546	494.012	971.745
1.01_151.0171n	151.017	169.053	1	1.0132	0.492733	100 - 0.0253	2630.94	3.97	1808.17	1830.49	1874.23	1882.41	1972.33	2027.64	2038.75	3330.96	3487.89	3091.18	1450.58	1522.92	1823.21	1638.4	1594.31	1658.27	1508.01	1423.99	1384.83	1346.91	1391.15	1304.89	874.178	904.878	901.216	1695.17	1667.63	1700.5	1740.2	1769.78	1932.49	1823.14	1829.24	2064	2171.88	2106.08	2076.39	992.844	956.168	923.332	1678.39
1.01_175.0096m/z		175.01	1	1.0132	0.185667	100 - 0.199	500.683	5.42	443.825	461.168	455.522	471.978	476.22	496.218	525.724	442.292	456.831	419.013	538.178	543.28	677.947	464.677	407.44	453.027	425.473	408.295	370.172	435.581	512.734	449.307	406.925	425.409	428.409	435.932	430.989	437.287	382.801	415.226	442.778	437.576	432.141	490.582	489.667	476.478	423.232	396.875	376.031	390.224	438.286
1.01_302.0512m/z		302.051	1	1.0132	3.07062	100 - 14.4 - 0.865 - 0.0025	30318.6	2.91	27947.5	28245.9	28218.3	28018.5	28195.6	27993.5	30270.7	27415.2	28810.6	27304.6	31797.8	33098	35996.9	29977.2	29629.2	30798.6	34281	31280.6	30325.3	23651.6	24174.2	23042.7	18414.7	19391.5	19100.4	27212.6	28310.7	28274.8	23909.9	25115.9	25432	25819.5	25154.9	27644.1	29554.3	29055.6	28134.2	24519.6	23671.2	22701.5	26147.4
1.01_647.0890m/z		647.089	1	1.00607	0.407033	100 - 14.4	927.295	15.78	1106.31	942.138	1031.13	908.52	656.395	531.932	596.333	882.487	704.814	834.971	985.665	1199.38	912.593	1027.49	1067.52	983.413	852.876	1102.16	1054.24	757.715	761.65	782.448	619.971	653.534	439.147	1019.86	945.008	889.798	802.456	616.442	525.784	881.848	831.245	635.489	1043.36	957.056	1043.14	589.111	560.856	747.02	854.263
1.01_691.0848m/z		691.085	1	1.00607	0.82835	100 - 92.3 - 33.1 - 19.6 - 3 - 2.33	6804.17	13.33	7023.63	6861.16	6638.15	6047.03	5198.61	4740.94	5268.15	5842.03	4860.49	5989.98	8165.88	8213.06	6987.84	6793.38	7379.72	7315.11	7309.77	8083.61	7647.37	5123.68	5147.78	4780.41	3424.29	3656.08	3044.33	6430.82	6758.64	6005.83	5147.26	4388.11	4136.63	5967.75	5851.89	4920.71	6522.19	6263.36	6698.44	4278.48	4171.19	4749.68	6043.89
[truncated: 10,223 more rows]
[truncated: 93 more columns]
