# Supplementary material for: Effect of L-Ergothioneine on the metabolic plasma profile of the RUPP rat model of pre-eclampsia
Source: PLoS One. 2020 Mar 31;15(3):e0230977. doi: 10.1371/journal.pone.0230977 (PMC7108727; doi:10.1371/journal.pone.0230977)
Supplement: S2 Table — (XLSX) [file pone.0230977.s002.xlsx]

## Sheet: RUPP Plasma NEGATIVE - compound
									Normalised abundance
									QC C							RUPP Control															SHAM Control															RUPP Treated
Compound	Neutral mass (Da)	m/z	Charge	Retention time (min)	Chromatographic peak width (min)	Isotope Distribution	Maximum Abundance	Minimum CV%	RUPP_plasma_Neg_QCC01	RUPP_plasma_Neg_QCC02	RUPP_plasma_Neg_QCC03	RUPP_plasma_Neg_QCC04	RUPP_plasma_Neg_QCC05	RUPP_plasma_Neg_QCC06	RUPP_plasma_Neg_QCC07	RUPP_plasma_RUPPCont01_Neg_01	RUPP_plasma_RUPPCont01_Neg_02	RUPP_plasma_RUPPCont01_Neg_03	RUPP_plasma_RUPPCont02_Neg_01	RUPP_plasma_RUPPCont02_Neg_02	RUPP_plasma_RUPPCont02_Neg_03	RUPP_plasma_RUPPCont03_Neg_01	RUPP_plasma_RUPPCont03_Neg_02	RUPP_plasma_RUPPCont03_Neg_03	RUPP_plasma_RUPPCont04_Neg_01	RUPP_plasma_RUPPCont04_Neg_02	RUPP_plasma_RUPPCont04_Neg_03	RUPP_plasma_RUPPCont05_Neg_01	RUPP_plasma_RUPPCont05_Neg_02	RUPP_plasma_RUPPCont05_Neg_03	RUPP_plasma_ShamCont01_Neg_01	RUPP_plasma_ShamCont01_Neg_02	RUPP_plasma_ShamCont01_Neg_03	RUPP_plasma_ShamCont02_Neg_01	RUPP_plasma_ShamCont02_Neg_02	RUPP_plasma_ShamCont02_Neg_03	RUPP_plasma_ShamCont03_Neg_01	RUPP_plasma_ShamCont03_Neg_02	RUPP_plasma_ShamCont03_Neg_03	RUPP_plasma_ShamCont04_Neg_01	RUPP_plasma_ShamCont04_Neg_02	RUPP_plasma_ShamCont04_Neg_03	RUPP_plasma_ShamCont05_Neg_01	RUPP_plasma_ShamCont05_Neg_02	RUPP_plasma_ShamCont05_Neg_03	RUPP_plasma_RUPPTreated01_Neg_01	RUPP_plasma_RUPPTreated01_Neg_02	RUPP_plasma_RUPPTreated01_Neg_03	RUPP_plasma_RUPPTreated02_Neg_01
8.33_250.1492m/z		250.149	1	8.33338	0.0921333	100 - 5.95	211.035	15.5	205.789	200.956	223.418	121.603	165.352	177.599	277.333	80.8361	104.452	98.5345	111.847	131.509	176.293	92.8934	85.6123	94.4797	118.476	109.658	104.08	176.843	168.7	175.047	91.0883	93.5235	72.2305	89.3813	81.6442	80.0614	97.1411	110.746	96.227	97.9446	94.9922	135.587	122.241	78.3933	69.7387	193.321	201.436	192.735	192.189
4.11_650.8212n	650.821	685.838	1	4.10917	0.127833	100 - 6.38	137.123	17.62	52.6303	57.5983	60.1353	73.3528	62.5978	44.1147	77.8514	0	0	0	0	0	0	0	0	0	0	0	0	0	0	0	0	0	0	0	0	0	0	0	0	0	0	0	0	0	0	0	0	0	0
4.12_692.8180m/z		692.818	1	4.1163	0.170667	100 - 68 - 10.6 - 0.741	287.258	9.37	129.478	123.217	154.018	158.252	140.293	153.929	149.948	0	0	0	0	0	0	0	0	0	0	0	0	0	0	0	0	0	0	0	0	0	0	0	0	0	0	0	0	0	0	0	0	0	0
4.12_677.8527m/z		677.853	1	4.1163	0.1071	100 - 11.3	140.373	19.76	52.9023	47.0778	80.5591	67.4802	80.1636	74.7505	77.7785	0	0	0	0	0	0	0	0	0	0	0	0	0	0	0	0	0	0	0	0	0	0	0	0	0	0	0	0	0	0	0	0	0	0
8.74_387.1692m/z		387.169	1	8.73832	0.0992667	100 - 15.9	90.3334	95.17	35.9675	28.4211	21.2325	7.43185	5.71982	0.308452	3.10554	0	0	0	0	0	0.00159543	0	0	0	11.4997	25.0362	19.3407	44.0675	44.8856	38.5815	0.0496927	0.361162	0.155518	0	0	0.0355551	0	0.0130997	0	0.130851	0.575493	0	0.0799401	0.176137	0.0366787	43.3432	27.7673	20.4607	32.119
4.11_636.3449n	636.345	657.347	1	4.10917	0.0928167	100 - 32.1 - 0.855	214.215	65.05	94.6234	75.4276	178.238	216.729	129.464	42.8662	22.8702	0	0	0	0	0	0	0	0	0	0	0	0	0	0	0	0	0	0	0	0	0	0	0	0	0	0	0	0	0	0	0	0	0	0
4.11_693.3208m/z		693.321	1	4.10917	0.170667	100 - 28.2 - 3.71	284.151	11.26	138.253	120.164	154.283	156.285	167.159	151.806	168.878	0	0	0	0	0	0	0	0.275986	0	0	16.7729	0	0	0	0	0	0	0	0	0	0	0	0	0	0	0	0	0	0	0	0	0	0	0
4.12_685.3360m/z		685.336	1	4.1163	0.14925	100 - 21.9	209.014	19.38	82.9087	87.8835	125.004	122.227	127.382	140.231	101.315	0	0	0	0	0	0	0	4.09553	0	0	0	0	3.05107	0	0	0	0	0	1.51174	3.25951	0	0	0	0	0	0	0	0	0	0	0	0	0	0
4.28_151.0385m/z		151.038	1	4.2799	0.0929	100 - 5.7	156.256	30.61	14.7266	18.7379	20.8367	17.4442	31.0521	35.7465	36.9357	658.326	1032.13	652.642	0	0	0	0	0	0	0	0.746605	0	0	0	0	0	0	0	0	0	0	0	0	0	0	0	0	0	0.0858611	0	0	0	0	0
3.82_708.2660m/z		708.266	1	3.82493	0.0499833	100 - 25.8	72.571	62.19	0	0	0	8.10902	25.2799	15.2314	27.1538	0	0	0	8.88015	7.00892	5.58418	0	0	0	0	0	0	0	0	0	0	0	0	0	0	0	0	0	0	0	0	0	0	0	0	0	4.60174	6.17648	0
4.12_645.8519n	645.852	666.861	1	4.1163	0.1921	100 - 10.8 - 0.428	3017.86	19.91	952.248	1181.75	1464.47	1393.9	1623.28	1674.95	1848.03	0	0	0	0	0	0	0	0	0	0	0	0	0	0	0	0	0	0	25.5787	29.3369	27.3285	0	0	0	10.3078	3.62758	6.83865	0	0	0	5.99456	0	0	0
7.49_455.3360m/z		455.336	1	7.49427	0.0714167	100 - 3.27	48.4798	18.13	37.8691	49.6338	45.0492	30.7116	33.1281	37.3828	47.4404	25.6447	36.4418	30.9437	47.8983	30.9318	35.8186	24.3182	30.9025	15.4274	43.9749	64.2676	73.4612	47.2367	37.4151	35.1067	5.00231	6.81786	4.06309	36.8303	47.2913	39.1296	36.6941	48.9351	52.4204	49.1342	72.3819	60.1796	34.0831	71.2195	67.0389	19.4979	19.1462	17.5226	54.612
4.11_631.3392m/z		631.339	1	4.10917	0.18495	100 - 8.34	752.226	17.19	257	310.329	397.033	322.898	383.974	425.832	456.831	0	0	0	0	0	0	0	0	0	0	0	0	0	0	0	0	0	0	8.44966	17.5817	12.6646	0	0	0	0	0	0	0	0	0	0	0	0	0
4.11_641.8294m/z		641.829	1	4.10917	0.11425	100 - 23.6	59.8788	21.03	6.63927	21.5067	24.1173	21.0133	12.7547	17.806	12.6043	0	0	0	0	0	0	0	0	0	0	0	0	0	0	0	0	0	0	0	0	0	0	0	0	0	0	0	0	0	0	0	0	0	0
4.11_666.3597m/z		666.36	1	4.10917	0.1921	100 - 25.4 - 1.55 - 0.0749	5229.52	20.19	1654.08	2013.06	2599.09	2417.32	2854.59	3116.85	3443.93	0	0	0	0	0	0	0	0	0	0	3.98725	0	0	0	0	0	0	4.97726	43.8536	71.7	67.8243	0	0	0	13.064	16.1559	7.93834	0	0	0	13.9257	0	0	0
4.11_630.8376m/z		630.838	1	4.10917	0.1921	100 - 22.1 - 0.788	1375.67	16.43	481.59	585.76	691.742	623.38	755.037	824.971	906.13	0	0	0	0	0	0	0	0	0	0	0	0	0	0	0	0	0	0	34.3152	41.0522	36.0771	0	0	0	0	4.01569	0	0	0	0	0	0	0	0
4.29_396.1938m/z		396.194	1	4.28705	0.08575	100 - 15.3 - 0.585	325.528	67.33	17.5069	32.4643	24.3696	62.7574	97.3128	96.9818	136.816	0	0	0	0	0	0	0	0	0	276.493	282.128	297.445	0	0	0	0	0	0	0	0	2.41323	0	0	0	0	0	0	12.2718	0	4.92324	0	0	0	0
4.11_580.8103m/z		580.81	1	4.10917	0.107117	100 - 4.1	125.129	17.09	37.9472	49.9917	56.0787	45.1628	36.8365	55.6089	75.1096	0	0	0	0	0	0	0	0	0	0	0	0	0	0	0	0	0	0	0	0	0	0	0	0	0	0	0	0	0	0	0	0	0	0
4.02_595.3101m/z		595.31	1	4.01703	0.07785	100 - 15.4	87.1743	16.38	33.0793	40.743	50.6174	46.2049	45.3166	35.6205	34.7303	0	0	0	0	0	0	0	0	0	3.58203	0	8.2616	0	0	0	0	0	0	42.7612	45.9416	38.9982	0	0	0	12.3337	16.1063	0	0	0	0	0	0	0	3.10883
10.37_299.2674m/z		299.267	1	10.3745	0.163533	100 - 9.71	356.137	23.52	213.485	129.166	123.235	229.587	139.95	116.286	127.827	273.364	383.293	280.37	216.81	194.548	254.5	432.532	427.828	427.079	297.105	241.577	218.258	269.427	261.155	290.191	338.976	379.087	359.781	274.746	247.648	270.203	175.554	177.601	229.228	232.973	204.604	223.799	303.611	243.277	290.597	416.509	361.281	340.473	224.038
4.27_757.4023m/z		757.402	1	4.26557	0.12145	100 - 28 - 1.66	301.452	30.72	25.9504	29.1821	46.3294	68.0289	79.653	42.0788	53.1011	0	0	0	0	0	0	2.03324	0	0	0	0	0	0	0	0	0	0	0	0	0	0	0	0	0	0	0	0	0	0	0	0	0	0	0
4.07_724.8806m/z		724.881	1	4.07347	0.142817	100 - 31.5 - 1.13	341.494	20.28	138.256	146.279	175.382	215.066	223.281	237.517	207.857	0	0	0	0	0	0	0	0	0	0	2.53686	3.53006	0	0	0	0	0	0	68.6152	102.635	103.092	0	0	0	54.7866	57.9603	65.8286	0	0	0	2.78751	0	0	4.28403
4.12_613.3770n	613.377	650.315	1	4.1163	0.0928333	100	30.8461	85.61	7.2987	0	25.7791	20.9181	14.3336	0	5.89206	0	0	0	0	0	0	0	0	0	0	0	0.0218823	0	0	0	0	0	0	0	0	0	0	0	0	0	0	0	0	0	0	0	0	0	0
4.12_580.3090m/z		580.309	1	4.1163	0.142117	100 - 21.6	259.689	17.12	95.3844	111.16	129.088	111.029	130.254	159.995	151.138	4.53714	0	0	0	0	0	0	0	0	0	0	0	3.44422	4.81547	0	3.50192	0	0	10.5703	11.4699	23.7598	0	0	0	0	0	3.16605	0	0	0	0	0	0	0
13.73_837.6377m/z		837.638	1	13.7302	0.242083	100 - 41.1 - 1.45	815.89	6.02	633.657	634.377	607.072	563.891	633.892	630.898	721.433	654.568	790.983	701.442	895.725	820.551	815.413	986.284	924.371	994.347	972.477	896.989	910.676	550.682	667.472	656.37	981.515	913.536	858.629	665.403	671.616	666.522	834.618	838.531	809.914	452.194	384.836	481.961	767.384	688.286	665.836	610.587	672.245	653.809	862.701
4.10_887.4252m/z		887.425	1	4.10202	0.177817	100 - 44 - 5.51 - 8.41 - 3.29	864.468	24.01	270.23	351.924	524.663	514.226	647.635	550.104	517.338	0	0	0	0	0	0	0	0	0	0	0	0	0	0	0	0	0	0	36.7956	32.762	30.7524	0	0	0	80.229	72.8382	12.0814	0	0	0	94.9513	0	0	0
4.10_887.9271m/z		887.927	1	4.10202	0.184967	100 - 17.4 - 1.18	553.301	22.93	159.294	249.367	321.066	339.355	420.857	346.173	363.673	0	0	0	0	0	0	0	0	0	0	0	0	0	0	0	0	0	0	9.85181	22.3195	26.7483	0	0	0	41.5112	39.7428	28.0131	0	0	0	57.9851	0	0	0
4.09_869.4541n	869.454	906.401	1	4.09488	0.11425	100 - 44	182.727	38.06	43.5304	47.2915	99.1793	59.2909	130.639	64.4562	10.3476	0	0	0	0	0	0	0	0	0	0	0	0	0	0	0	0	0	0	0	0	0	0	0	0	0	0	0	0	0	0	6.05931	0	0	0
4.32_559.1770m/z		559.177	1	4.32275	0.04285	100 - 35.3	38.8945	67.18	2.62492	0	3.01768	0	0	0	0	3.36747	0	9.50592	9.98043	8.48588	0	0.423107	6.33059	0	0	5.46957	2.29766	0	1.88049	0	0	0	2.84071	42.8552	34.0216	33.7961	11.6214	12.627	19.5985	87.1399	68.8504	67.3795	47.3914	105.582	49.7137	3.60754	0	1.67621	2.05752
4.07_725.3810m/z		725.381	1	4.07347	0.149967	100 - 11.4	235.731	17.94	90.0287	95.1155	105.786	129.511	132.98	149.314	132.618	0	0	0	0	0	0	0	0	0	0	2.51859	3.96647	0	0	0	0	0	0	43.237	75.7966	58.4975	0	0	0	35.2613	44.9195	31.4549	0	0	0	0	0	0	3.91537
4.98_276.1672m/z		276.167	1	4.97692	0.0571167	100 - 8.69	42.6182	24.08	20.4673	25.7859	19.8515	22.9106	19.393	36.1462	24.4799	0	0	0	0	0	0	0	0	0	49.1628	46.6435	49.6379	0	0	0	0	0	0	0	0	0	0	0	0	0	0	0	0	0	0	0	0	0	0.501702
4.29_475.2383n	475.238	456.22	1	4.28705	0.100033	100 - 18.2 - 1.15	554.425	71.41	27.6742	36.5415	49.6584	100.513	195.303	195.333	223.604	0	0	6.66032	3.01907	0	0	0	0.41712	0	405.268	510.798	516.841	0	0	0	0	0	1.39	1.08923	0	3.28325	0	0	2.35504	0	0	0	44.7146	19.9895	9.40052	8.29185	14.6641	6.73408	3.02198
4.77_221.0827m/z		221.083	1	4.77052	0.0499833	100	36.4077	42.51	8.40244	5.91603	0.0992574	5.2377	0	1.64783	8.26413	42.5943	50.0239	48.9053	35.7892	32.9597	34.1137	27.0057	33.8654	29.7827	3.13442	9.50631	4.16445	1.58342	1.50764	0.00621264	30.0003	29.7393	18.0853	50.8716	52.6322	45.788	58.535	60.08	62.4537	28.7972	16.9655	23.6749	23.4052	25.8802	19.2078	3.26021	1.77553	2.77942	7.43537
4.10_1334.7525n	1334.75	1333.75	1	4.10202	0.0999667	100 - 65.3 - 23.6 - 5.28 - 1.09 - 0.111	6322.4	30.91	59.6452	94.8549	155.075	159.529	229.673	225.256	260.925	0	0	0	0	0	0	0	0	0	0	0	0	0	0	0	0	0	0	0	0	0	0	0	0	0	0	0	0	0	0	0	0	0	0
3.88_723.4101n	723.41	744.418	1	3.88135	0.16355	100 - 30.2 - 1.9 - 0.0293	2743.33	28.2	504.878	715.056	859.45	933.151	1074.86	1110.06	1281.69	0	0	0	0	0	0	0	0	0	0	0	0	0	4.98069	0	13.6492	20.225	29.1448	62.7009	88.6499	129.177	0	0	0	52.9861	51.7353	44.4978	0	0	5.65442	3.84094	0	4.33963	7.28041
3.88_710.4033n	710.403	709.396	1	3.88135	0.120683	100 - 13.1 - 0.51	645.103	19.55	126.997	176.552	190.421	214.415	199.062	221.447	248.056	0	0	0	0	0	0	0	0	0	0	0	0	0	0	0	0	0	0	14.9738	18.847	28.9779	0	0	0	0	0	0	0	0	0	0	0	0	0
4.11_917.4370m/z		917.437	1	4.10917	0.134967	86.4 - 100 - 43.4 - 5.31	279.621	16.86	48.613	32.2801	62.3209	55.8589	101.804	55.9305	32.6488	0	0	0	0	0	0	0	0	0	0	0	0	0	0	0	0	0	0	0	0	0	0	0	0	0	0	0	0	0	0	0	0	0	0
8.97_387.1687m/z		387.169	1	8.96612	0.0714167	100 - 17.8	46.9016	135.59	17.2309	0.740397	0	7.05185	0	0	0	0	0	0	0	0	0	0	0	0	10.8046	18.8187	9.27128	12.2254	20.2284	19.2617	0.000434574	0	0	0	0	0.0726749	0	0	0	0	0	0	0	0	0	20.6325	12.1711	10.5766	8.88332
4.10_838.4677n	838.468	859.442	1	4.10202	0.235	100 - 43.1 - 3.47 - 0.069	1194.42	50.28	382.994	489.746	843.105	296.401	1232.17	794.084	282.528	0	0	0	0	15.5432	0	0	0	0	0	0	0	2.42012	0	0	0	0	0	25.0902	62.5822	12.724	0	0	0	158.21	109.604	0	0	0	0	165.574	0	0	0
3.89_744.9189m/z		744.919	1	3.8885	0.16355	100 - 12.5 - 0.521	1701.75	26.11	298.612	449.587	562.868	580.257	642.374	642.695	743.733	0	0	0	0	0	0	0	0	0	0	0	2.71692	0	0	0	6.58039	6.50689	22.4954	45.0198	55.5707	74.1628	0	0	0	37.9728	32.6274	39.1867	0	0	0	0	3.42807	0.524791	3.92741
3.89_771.3772m/z		771.377	1	3.8885	0.11355	100	95.5756	19.36	7.94453	24.9855	22.5991	21.8801	22.357	42.5711	13.5695	0	0	0	0	0	0	0	0	0	0	0	0	0	0	0	0	0	0	0	0	0	0	0	0	0	0	0	0	0	0	0	0	0	0
4.12_642.3314m/z		642.331	1	4.1163	0.0999667	100 - 3.3	30.5918	46.23	6.94844	4.46059	7.84702	13.3253	5.10829	0	0	0	0	0	0	0	0	0	0	0	0	0	0	0	0	0	0	0	0	0	0	0	0	0	0	0	0	0	0	0	0	0	0	0	0
4.10_880.9501n	880.95	879.943	1	4.10202	0.184967	100 - 31.5 - 4.34	912.559	19.72	302.565	298.586	497.405	495.494	598.304	591.698	562.591	0	0	0	0	0	0	0	0	0	0	0	0	0	0	0	0	0	0	31.5255	41.6151	48.6187	0	0	0	71.216	66.7172	56.2026	0	0	0	123.884	0	0	0
3.55_356.1044n	356.104	393.053	1	3.54713	0.0992667	100 - 16	313.207	25.59	69.4755	82.1239	52.8324	79.658	115.021	102.31	121.033	27.215	37.1238	44.1111	49.6472	17.8162	23.959	124.146	202.019	169.448	49.1081	62.1386	83.6807	50.4284	54.9754	49.9527	58.8168	60.6507	70.0373	36.0898	33.932	38.3729	6.03148	14.1387	24.2734	28.6056	21.4712	13.3858	15.1942	46.1884	32.8981	46.0678	41.2334	33.1141	89.241
4.12_657.8020m/z		657.802	1	4.12345	0.0214167	100 - 20	28.694	53.69	8.07303	5.46709	25.7152	15.8316	6.45477	19.8424	0	2.05244	0	0	0	0	0	0	0	0	0	0	0	0	0	0	0	0	0	1.74392	0	0	0	0	0	0	0	0	0	0	0	0	0	0	0
4.10_894.9080m/z		894.908	1	4.10202	0.19925	100 - 93.2 - 24.7 - 5.32 - 6.71 - 1.78	1360.39	15.33	542.421	597.327	812.179	796.55	894.989	806.649	747.888	0	0	0	5.80347	0	0	0	0	0	0	0	0	4.6082	0	0	0	0.978546	0.977633	42.6933	64.8862	59.7697	0	0	0	84.8147	112.952	41.6657	0	0	0	162.446	0	0	0
3.88_709.9023n	709.902	708.895	1	3.88135	0.170683	100 - 29.3 - 2.6 - 0.214	1050.39	23.86	186.093	274.208	341.623	364.778	341.85	404.278	460.582	0	0	0	0	0	0	0	0	0	0	0	0	0	0	0	0	0	0	31.9755	39.7683	54.0939	0	0	0	17.5336	13.9412	0	0	0	0	0	0	0	0
5.45_1115.6020m/z		1115.6	1	5.45325	0.07855	100 - 9.49	219.85	94.02	4.80853	8.11776	2.99291	4.86145	0	0	0	448.064	449.029	422.518	16.2166	40.6251	20.9162	41.6841	47.456	52.805	0	0	0	440.643	322.805	268.541	88.0537	116.561	148.71	49.5894	28.4204	12.3931	8.76343	25.9551	0	0	6.09799	10.9132	0	13.4646	7.23351	35.3096	79.0312	78.4392	140.699
4.12_905.8984m/z		905.898	1	4.12345	0.1071	77 - 100 - 22.2	105.406	35.29	26.3849	22.1987	45.5204	55.5816	25.4126	1.253	36.4942	0	0	0	0	0	0	0	0	0	0	0	0	0	0	0	0	0	0	0	0	0	0	0	0	0	0	0	0	0	0	0	0	0	0
4.31_242.0647m/z		242.065	1	4.30847	0.04285	100	34.6325	77.53	0.134093	0.264908	0.0285373	0.0373216	0	0	0.00874255	5.55339	3.66412	13.7607	5.38553	9.60047	2.61501	0.0737339	1.24456	0.0173467	2.91366	10.2136	4.41958	0.0111204	0.296556	0.0344065	0.0851753	0.187988	0.939618	20.0924	7.24327	7.41323	61.9985	57.4687	73.5487	85.8074	63.1483	84.7541	2.58483	43.7953	10.4198	5.36874	3.65849	2.80881	3.18003
4.30_598.2393m/z		598.239	1	4.30133	0.0357	100 - 26.6	34.7623	97.3	2.3408	0.00633723	0	0	5.34151e-06	0	0	0	0	0	0.0187825	0	0	1.68035	0.265484	0	0	0	2.25991	0	0	2.24411e-05	0	0	1.04694	0.0696908	0.00163063	0.0829138	0	0	0	0.0954638	0	0	0	0	0	0	0	0	0
4.10_858.4668n	858.467	895.41	1	4.10202	0.1921	100 - 42.8 - 8.1 - 3.83 - 1.54 - 0.182	2504.67	19.11	881.077	1036.28	1456.93	1447.73	1772.88	1668.92	1529.49	0	0	0	7.07858	0	0	0	0	0	0	0	0	10.0623	0	0	0	0	0	103.463	134.984	152.267	0	0	0	188.548	211.217	125.795	0	0	0	368.648	0	0	0
3.89_658.8678m/z		658.868	1	3.8885	0.1207	100 - 5.46	111.308	19.16	23.4823	29.1104	46.7995	44.4577	32.3309	34.4945	51.8314	0	0	0	0	0	0	0	0	0	0	0	0	0	0	0	0	0	0	0	3.95682	0	0	0	0	0	0	0	0	0	0	0	0	0	0
4.10_838.9367n	838.937	859.943	1	4.10202	0.177817	100 - 16 - 0.61	787.219	49.02	228.87	328.041	586.366	189.596	798.873	478.179	212.019	0	0	0	0	8.53686	0	0	0	0	0	0	0	0	0	0	0	0	0	24.5264	45.3015	9.47801	0	0	0	83.6965	66.1414	0	0	0	0	90.9163	0	0	0
4.13_832.9281m/z		832.928	1	4.13058	0.1564	100 - 38.7 - 3.34 - 0.321	959.528	23.66	230.155	261.535	379.285	354.127	438.921	445.686	449.268	0	0	0	12.7206	0	0	0	0	0	0	0	0	0	0	0	0	0	0	34.5221	46.4135	49.4609	0	0	0	90.866	102.411	83.8764	0	0	0	103.645	0	0	3.31166
5.46_1145.7570m/z		1145.76	1	5.46038	0.0999833	100	562.633	68.85	8.73434	27.1558	15.4756	0	0	27.8518	0	1075.75	1121.52	1009.49	234.815	302.926	78.6038	89.3814	162.466	138.756	0	0	0	1194.78	957.026	814.986	324.864	312.064	468.75	135.877	89.1969	90.842	61.4187	89.6025	25.1143	46.3753	66.0669	48.994	9.084	78.5126	61.3974	157.951	315.644	207.741	335.645
5.03_171.1008m/z		171.101	1	5.0269	0.0707	100 - 0.495	64.3484	54.87	15.5398	17.6404	19.8478	35.5546	42.288	62.9314	68.0658	5.69873	0	1.21982	15.6147	2.89958	0	0	7.90402	0	54.6828	48.2303	60.8777	5.99493	4.0001	2.5464	0	0	0	1.65268	0	2.70634	3.37445	6.58664	7.57084	0	0	0	2.94905	5.28234	2.30045	6.26742	3.84805	4.84247	7.55714
3.89_659.3739n	659.374	658.367	1	3.8885	0.0992667	100 - 24.1	222.773	21.95	41.409	74.896	75.7321	75.9808	83.0119	81.663	95.1563	0	0	0	0	0	0	0	0	0	0	0	3.30371	0	0	0	0	0	0	19.5911	13.4584	8.57258	0	0	0	0	0	0	0	0	0	0	0	0	0
9.66_315.2418m/z		315.242	1	9.65598	0.04285	100	12.5636	77.21	0	2.69767	0	2.57736	0	3.34206	0	0	0	0	8.40707	0	0	0	0	0	0	0	0.559783	12.9619	16.2406	16.8831	17.9009	18.7122	8.28037	3.76921	4.60467	2.50635	0	0	2.34007	4.47594	0	0	5.10763	4.50222	2.63423	17.9263	5.22526	7.97595	2.64714
4.10_815.4110m/z		815.411	1	4.10202	0.134967	100 - 38.6 - 3.12	241.518	59.57	62.0112	90.2226	88.168	5.37811	84.3955	128.744	28.775	0	0	0	0	0	0	0	0	0	0	0	0	0	0	0	0	0	0	0	0	0	0	0	0	7.83336	0	0	0	0	0	9.66142	0	0	0
3.89_763.3922m/z		763.392	1	3.8885	0.0992667	100	55.8777	38.3	2.85662	15.7799	3.20304	17.861	17.9767	8.56126	17.7956	0	0	0	0	0	0	0	0	0	0	0	0	0	0	0	0	0	0	0	0	0	0	0	0	0	0	0	0	0	0	0	0	0	0
3.92_172.0973m/z		172.097	1	3.91707	0.128533	100 - 6.38 - 0.107	394.362	17.99	76.467	87.4294	106.538	67.4126	96.3804	96.5419	141.24	0	0	0	0	0	0	0	0	0	2062.32	1983.67	1869.44	0	0	0	0	0	0	0.00521804	0	0	1156.51	1088.35	1142.52	0	0	0	0	0	0	0	0	0	0
8.22_1031.8073n	1031.81	1068.8	1	8.21913	0.07785	100 - 45.2 - 2.21	230.348	24.52	148.216	81.1965	41.8372	151.712	98.8678	78.5669	69.7507	122.646	243.696	120.531	137.261	165.153	301.885	329.919	281.605	271.032	173.561	69.5764	82.9065	187.972	220.21	215.817	221.79	228.128	242.185	188.354	159.534	219.194	122.072	148.747	110.643	181.352	126.384	197.068	234.337	148.616	229.86	247.176	269.853	245.339	114.488
11.04_778.3260n	778.326	823.358	1	11.0429	0.0992667	100 - 20 - 2.15	195.178	19.21	190.36	224.424	179.974	138.163	162.467	137.599	143.817	262.694	266.98	209.738	269.817	55.7614	234.097	11.3051	70.1181	17.8585	9.26319	8.38048	25.2933	186.252	177.101	130.478	193.847	159.304	184.89	161.64	83.5987	61.517	370.427	433.975	462.81	44.3952	41.0848	53.4143	25.7116	245.667	74.3249	57.2952	62.843	64.053	258.285
4.13_833.4295m/z		833.429	1	4.13058	0.1564	100 - 15.6 - 1.55	671	20.74	137.929	165.115	260.604	261.098	298.397	288.038	233.684	0	0	0	3.71289	0	0	0	0	0	2.86741	0	0	0	0	0	0	0	0	31.3699	31.1114	29.223	0	0	0	53.6652	59.1343	42.3426	0	0	0	56.5298	0	0	0
4.05_696.3668m/z		696.367	1	4.05203	0.1421	100 - 27 - 0.164	205.059	19.82	45.6328	60.3354	75.3924	84.2958	112.913	70.4364	83.9856	0	0	0	0	0	0	2.69156	0	0	0	0	2.54746	0	0	0	0	0	0	24.636	41.8048	50.627	0	0	0	0	4.28558	0	0	0	0	0	0	0	3.74215
8.56_940.6909m/z		940.691	1	8.5605	0.035	100	21.4933	124.27	0	0	0	0	0	0	0	0	0	0	0	0	0	0	0	0	0	3.33794	4.29697	0	0	0	0	0	0	0	0	0	0	0	0	5.37445	0	0	0	0	0	0	0	0	0
4.10_847.4404n	847.44	868.451	1	4.10202	0.18495	100 - 42.8 - 4.17 - 0.338 - 0.0169	23462.5	24.75	6015.84	7576.07	10774.6	10836.5	13588	12855.7	13973	147.373	100.792	196.818	456.986	617.904	36.977	64.0056	41.1843	85.5739	79.6954	175	81.4556	250.224	10.2933	9.33058	47.1508	38.1216	47.4732	1067.25	1293.88	1441.97	37.0883	40.7849	56.852	2021.1	1829.85	1756.72	0	0	2.37937	2590.64	85.3456	42.5487	247.904
4.09_334.1090m/z		334.109	1	4.08773	0.0571167	100 - 10.7	27.3089	45.72	14.0824	3.44731	10.2569	2.63043	3.60617	0	0	0	0	0	88.3281	65.4869	52.9761	0	1.45129	3.26075	0	0	4.21963	0	1.25801	0	0	0	0	3.48605	7.7829	0	0	0	0	0	14.6584	2.51714	0	0.246711	0	32.6756	32.1783	28.3154	29.086
4.07_775.9089m/z		775.909	1	4.07347	0.11425	100 - 11.4	200.687	20.5	64.5012	75.4662	102.605	109.068	119.125	96.3154	131.768	0	0	0	0	0	0	0	0	0	0	0	0	0	0	0	0	0	0	51.4116	81.0632	77.9827	0	4.63011	0	21.461	16.3252	0	0	0	0	0	0	0	8.38922
4.80_241.1108m/z		241.111	1	4.79908	0.0357167	100	38.5082	17.06	19.8967	16.319	24.164	23.8388	28.8598	39.8592	39.8389	0	0	0.285129	0.089341	3.6535	0	0.296817	2.79363	3.05719	22.6285	26.7523	21.7184	11.3177	11.9018	11.88	1.24308	4.90795	9.4937	3.58362	6.48646	0.598971	0.366914	0.18713	0.0805578	0	1.13465	0	1.85923	4.81898	0.483116	10.0183	9.9234	8.40969	7.30928
7.15_800.5604m/z		800.56	1	7.1529	0.0357	100 - 19.2	19.9344	105.01	0	0	0	0	0	0	0	0	0	0	0	0	0	0	0	0	10.2415	0	0	0	0	0	0	0	0	3.69249	0	0	0	0	0	0	0	0	0	0	3.19336	0	0	0	0
4.34_790.3928m/z		790.393	1	4.34418	0.14925	100	196.76	29.06	12.6312	27.2973	34.2097	32.655	31.8623	12.343	37.0408	12.4789	0	21.4008	0	0	0	0	0	0	0	0	0	0	0	0	0	0	0	4.03163	4.9111	21.0615	0	0	0	0	0	0	0	0	0	4.79116	0	0	0
8.20_302.2290m/z		302.229	1	8.19842	0.0285667	100	8.95058	95.1	0	0	3.62266	0	0	4.75668	0	0	0	0	0	0	0	0	0	0	0	0	6.32054	0	0	0	0	0	0	0	0	0	0	0	0	0	0	0	0	0	0	0	0	0	0
4.07_775.4082m/z		775.408	1	4.07347	0.142817	100 - 34.1	309.385	20.34	106.145	115.494	177.929	176.346	218.808	198.123	174.114	0	0	0	0	0	0	0	0	0	0	3.16857	0	0	0	0	0	0	0	85.0505	128.178	131.394	0	0	0	46.2661	37.8543	26.2043	0	0	0	2.43964	0	0	11.837
4.05_696.8687m/z		696.869	1	4.05203	0.0921167	100 - 8.21	113.073	29.14	30.0545	35.0408	27.3463	44.4208	46.1432	29.6364	58.0592	0	0	0	0	0	0	0	0	0	0	0	0	0	0	0	0	0	0	9.54426	15.6069	27.8151	0	0	0	0	0	0	0	0	0	0	0	0	0
6.71_422.2022m/z		422.202	1	6.71157	0.120683	100 - 9.38	210.983	12.15	139.792	156.185	175.174	114.661	159.672	186.714	152.404	121.591	128.738	146.887	182.726	154.106	165.356	120.732	148.329	145.71	131.061	148.744	134.291	107.576	101.448	103.141	116.756	109.801	101.857	239.038	192.277	176.06	170.562	166.686	203.622	121.709	123.742	137.033	96.5068	121.84	82.3866	83.7399	88.5373	76.1	139.385
10.08_1122.7880m/z		1122.79	1	10.0752	0.0849833	100 - 51.9 - 11.4	80.6024	100.35	0	0	0	5.52301	0	0	0	55.1073	0	20.455	0	0	0	19.0474	34.5646	17.7531	0	0	0	135.768	156.995	169.172	86.0034	131.218	173.42	48.144	39.2635	65.2251	0	0	0	8.15628	25.3484	28.8637	8.183	88.2557	70.2132	330.642	195.417	226.899	10.1452
4.10_847.9417n	847.942	868.952	1	4.10202	0.18495	100 - 16.8 - 1.3 - 0.103	16561.9	24.08	4178.45	5270.93	7584.92	7456.46	9474.63	8935.68	9577.59	109.29	82.7674	133.248	308.134	405.439	0	42.2842	36.3641	37.6196	61.4045	93.18	65.8947	175.172	0	0	25.9225	23.6798	21.215	739.691	891.13	991.353	29.5329	22.6875	33.0961	1365.22	1279.69	1250.17	0	0	0	1761.5	59.1689	14.3369	179.091
4.34_790.8950m/z		790.895	1	4.34418	0.11355	100 - 11.5	167.666	37.63	12.8486	14.3129	9.81644	9.03191	18.82	0	13.0682	0	0	0	0	0	0	0	0	0	0	0	0	0	0	0	0	0	0	0	0	3.88868	0	0	0	0	0	0	0	0	0	0	0	0	0
7.48_328.2499n	328.25	327.243	1	7.47998	0.11355	100 - 16.2 - 0.972	600.591	7.1	421.785	368.581	364.028	415.016	379.676	366.198	350.955	471.125	426.821	476.247	542.062	522.383	480.23	539.252	580.555	500.127	271.651	306.359	320.959	790.664	905.642	832.25	835.646	844.55	961.194	437.343	424.45	466.615	598.831	655.868	589.91	407.239	398.676	392.739	597.215	627.218	771.378	601.68	642.871	640.955	591.549
11.43_419.3710m/z		419.371	1	11.4264	0.0642667	100	19.1802	135.76	0	0	0	0	0	0	0	0	0	0	0	0	0	0	0	0	6.577	0	4.53171	0	0	0	0	0	0	0	0	0.0172253	0	0	0	0	0	0	7.59601	0	0	0	0	0	0
4.12_877.4368n	877.437	914.385	1	4.1163	0.0999667	100 - 23.6	63.4432	53.44	18.2274	19.4724	6.61973	41.8393	11.2323	0	10.5851	0	0	0	0	0	0	0	0	0	0	0	0	0	0	0	0	0	0	0	0	0	0	0	0	0	0	0	0	0	0	0	0	0	0
7.48_928.6313m/z		928.631	1	7.47998	0.0714167	100	128.892	21.66	59.3969	47.2047	40.5676	56.2635	76.9125	69.4259	68.701	0	0	0	4.35707	0	9.44743	0	0	0	0	0	0	0	0	0	0	5.0712	5.05733	0	0	0	0	0	0	659.033	523.618	740.602	0	0	0	2.34121	0	0	0
4.27_757.9034m/z		757.903	1	4.26557	0.100033	100 - 11.5	186.897	28.54	16.3566	0	27.2069	28.3756	21.8469	14.9746	0	0	0	0	0	0	0	0	0	0	0	0	0	0	0	0	0	0	0	0	0	0	0	0	0	0	0	0	0	0	0	0	0	0	0
7.92_431.2597m/z		431.26	1	7.92062	0.14925	100 - 13.9	122.919	32.59	38.2801	18.4056	38.8308	28.504	54.3442	49.4259	33.6269	0.0990955	0.0020287	0.19249	3.77116	0	0.00692129	0.000170189	0.172229	0.255068	0.057601	0.060824	4.35851	0.218928	0.035582	0	0	0.00746776	1.33772	1.27451	0.0892289	1.20388	0.636836	0.219574	0.404586	638.146	590.85	607.637	0	1.97625	0.00038712	0.589564	0.104718	0.301443	1.37574
4.78_653.3883m/z		653.388	1	4.77767	0.639883	61.5 - 100 - 18.2	526.451	12.3	99.9015	97.3581	134.105	122.9	143.613	178.302	179.337	323.898	312.79	329.635	99.5994	103.366	165.468	5.32963	16.9401	8.0661	1905.92	2184.12	2063.95	133.432	116.33	127.921	217.207	221.895	193.653	5.46875	3.82188	5.42747	0	0	2.21291	0.998715	2.17764	0	4.02769	0.0900197	5.24386	0	0	0	158.823
11.43_430.2187n	430.219	429.211	1	11.4264	0.14925	100 - 26.2	600.236	7.14	491.775	557.44	422.64	464.256	524.02	482.918	456.696	532.686	644.417	568.131	750.823	625.669	707.089	496.87	599.375	561.693	410.532	443.308	455.096	661.54	623.644	631.791	598.342	594.406	567.356	525.704	519.666	457.056	664.929	593.263	770.723	526.828	546.62	533.308	468.048	670.138	511.029	606.197	553.825	484.539	627.24
10.08_455.2287n	455.229	500.23	1	10.0824	0.127833	100 - 43.3 - 5.24	368.383	16.66	198.466	123.436	71.5571	163.713	66.6322	57.1758	47.093	0	0	0	67.1261	34.7565	35.145	4.54515	0	4.14913	0	0	0	210.614	166.195	195.527	145.101	156.519	170.768	95.5396	73.5275	104.383	23.8489	44.8083	34.0685	143.882	148.823	139.384	179.964	176.104	231.375	187.02	112.633	112.262	50.1806
7.34_223.1358m/z		223.136	1	7.33787	0.0921167	100 - 88.9 - 7.89	91.5344	16.99	33.505	28.7111	34.0937	17.6843	19.7174	5.3694	11.1891	0	0	0	0	0	0	0	0	0	0	0	0	0	0	0	0	0	0	0	0	0	0	0	0	311.754	294.301	316.628	0	0	0	0	0	0	0
4.09_768.3817m/z		768.382	1	4.08773	0.0499833	100 - 38.8 - 2.06	103.52	23.32	48.7876	65.2806	66.247	57.102	81.2983	120.622	99.4752	81.615	99.9433	76.2606	35.8956	36.2998	74.0478	36.9096	43.2294	52.3088	47.2286	46.386	40.2881	62.9046	52.7015	67.4371	0	3.2429	0	74.8314	86.1777	73.938	179.87	136.736	127.389	0	0	0	0	6.14369	4.58389	98.207	108.869	107.693	78.1149
4.67_479.2401m/z		479.24	1	4.67125	0.0635667	100 - 21.1	27.3752	63.31	0	0	0	0	7.89631	0	0	0	0	0	0	0	0	0	0	0	0	0	0	0	0	0	0	0	0	0	0	0	0	0	0	2.77898	7.67855	0	0	0	0	0	0	0	0
5.49_162.0662m/z		162.066	1	5.48895	0.0357	100	19.0997	45.07	1.75533	0	0	15.0475	19.1901	29.2342	30.9485	0	6.64629	0	0	0	0	2.72466	2.22707	2.57759	39.0037	25.7792	27.3498	0	0	0	0	2.68031	0	2.01793	2.93119	0	0	0	0	0	0	0	7.58141	0	4.69163	0	0	0	0
14.87_864.6630m/z		864.663	1	14.8686	0.255667	100 - 73.9	287.262	16.13	187.372	227.609	211.123	149.88	149.702	123.399	107.104	139.044	142.881	152.621	519.868	460.856	286.563	217.627	292.098	256.507	319.663	462.012	491.988	174.155	209.271	183.777	384.121	363.342	389.159	137.032	124.962	156.352	438.368	440.757	507.942	17.2529	68.6185	36.6439	181.938	284.806	228.941	136.229	150.263	124.821	312.631
4.10_1263.7107n	1263.71	1262.71	1	4.10202	0.0999667	100 - 58.1 - 17.4 - 4.11 - 0.651	2074.86	32.03	0	15.4479	28.1865	38.092	29.9104	54.4803	37.7802	0	0	0	0	0	0	0	0	0	0	0	0	0	0	0	0	0	0	0	0	0	0	0	0	0	0	0	0	0	0	0	0	0	0
3.93_463.1095m/z		463.109	1	3.93135	0.177817	100 - 18.4 - 2.15	616.287	10.34	131.237	162.704	163.052	101.864	150.421	170.298	130.387	2793.68	3163.36	3255.66	0	0	0	0	0.166038	1.17097	0	2.87512	24.0015	0	3.38103	0	37.9399	45.004	41.2856	1.33018	0	4.07074	3.38842	2.80191	2.35887	0	0	0	0	0	0	3.00819	0	2.79956	1.96851
10.94_622.4616m/z		622.462	1	10.9429	0.0714	100 - 41.2 - 14.5 - 0.531	194.049	71.09	72.3763	9.48519	4.27063	70.889	0	0	0	8.90648	8.78264	0	22.6728	0	22.1872	20.0669	43.2502	15.3695	35.7262	21.6035	33.6991	277.904	412.724	399.808	180.981	262.833	260.337	67.5197	75.2764	93.3451	19.1508	7.48861	22.2949	93.2081	67.9768	67.3057	182.081	124.247	199.279	614.286	425.114	420.897	43.2305
6.58_403.1024m/z		403.102	1	6.5766	0.0849833	100 - 13.8 - 19.8	195.383	12.38	53.0174	45.5201	27.8012	25.8271	29.7017	36.0857	22.3836	0.736865	2.05124	5.35998	132.249	105.908	82.731	1.92917	6.524	5.69174	5.34491	0.889455	0.194287	1.44068	1.06933	1.00224	1.13658	1.47229	0.0123598	132.132	95.4765	96.0033	53.2073	31.1588	44.1971	158.081	133.908	124.73	87.9564	129.152	98.1551	362.405	327.966	296.437	69.5951
8.93_939.6238n	939.624	974.615	1	8.93042	0.441333	100 - 43.1 - 30.6	791.03	65.07	11.0503	0	0	8.02615	0	0	0	7.44572	10.5173	5.24694	0	6.62134	0	6.98663	0	4.57258	1802.8	1399.56	1443.14	3.40964	4.0487	3.51176	5.66281	6.69529	9.1667	5.98201	28.4549	33.5936	0	0	0	0	16.822	1.97503	45.8937	11.9802	2.4467	15.4903	13.2911	17.426	0
3.88_714.4032n	714.403	735.404	1	3.88135	0.11355	100 - 37.8	137.742	51.42	20.4925	41.6833	33.9637	30.9572	45.8456	11.1588	9.86597	0	0	0	0	0	0	0	0	0	0	0	0.017083	0	0	0	0	0	0	0	0	0	0	0	0	0	0	0	0	0	0	0	0	0	0
11.30_383.2025m/z		383.202	1	11.2986	0.0642667	100 - 6.87	68.6565	19.4	52.2594	29.2901	39.6497	41.259	21.2404	29.288	14.6951	37.9457	44.7209	33.5061	75.2065	34.7506	46.6299	39.416	44.1352	40.6934	32.8291	34.6567	37.0366	62.1483	61.1299	53.6397	44.1618	51.6731	62.5902	62.1726	54.2916	33.0023	39.1172	40.5122	56.4147	67.4063	54.3359	68.4312	56.5768	59.1639	53.8213	98.7291	77.1445	69.3664	46.6021
4.35_729.2110m/z		729.211	1	4.35132	0.0492833	100 - 24.2	31.3606	24.99	8.58897	17.7397	12.1316	13.209	36.5821	18.195	8.519	0	0	0	0	0	0	115.938	121.834	121.259	0	0	0.388072	0	0	0	0	0	0	0	0	0	0	0	0	0	0	0	0	0	0	0	0	0	5.68568
3.51_174.0247m/z		174.025	1	3.505	0.0499833	100	11.8224	74.58	0	1.74039	2.41753	0	3.21415	3.52166	2.51934	0	0	0	0	0	0	1.66064	0	0	9.85797	10.2029	18.2174	0	0	0	0	0	0	1.46087	0	3.75637	0	0	0	0	0	0	0	0	0	0	0.533856	0	0
6.58_228.4401m/z		228.44	1	6.5766	0.05	100	145.489	35.04	63.6557	45.2858	34.4234	35.8711	0	11.2959	11.9057	0	0	0	184.224	127.074	141.394	0	0	0	0	0	14.3661	0	0	0	0	0	0	107.352	75.0661	53.5843	0	0	0	154.038	178.512	148.305	123.19	143.888	68.3882	203.502	169.997	148.707	92.8053
4.11_894.4116m/z		894.412	1	4.10917	0.0928167	100	44.741	46.44	5.05062	17.6204	8.45234	12.6174	10.0146	8.47162	0	0	0	0	0	0	0	0	0	0	0	0	0	0	0	0	0	0	0	0	0	0	0	0	0	0	0	0	0	0	0	0	0	0	0
10.13_454.2301n	454.23	453.2	1	10.1252	0.1564	100 - 14.5 - 0.0586	443.002	7.53	357.409	340.167	296.529	315.956	292.056	306.676	260.798	107.736	94.8943	106.367	451.443	415.287	420.21	84.9782	102.257	84.8019	40.5356	41.1812	60.6949	356.592	327.828	346.521	363.087	349.104	358.165	280.545	254.32	249.918	190.395	209.639	236.559	373.52	356.943	356.373	161.468	232.765	262.266	332.637	333.339	317.53	384.087
9.24_134.8910m/z		134.891	1	9.23608	0.11355	100 - 0.597	64.0502	15.36	48.3099	56.841	60.6017	44.6752	45.2379	61.5818	43.3433	32.7328	35.6304	51.9278	67.2317	70.3891	43.0781	22.5827	33.7057	29.1474	8.08012	15.0782	18.5783	60.3467	51.9866	56.5386	55.3625	65.1668	52.7321	39.6308	20.3811	25.7798	53.5013	55.283	70.3155	109.022	105.328	101.053	33.2413	59.051	46.0081	35.485	43.9517	28.4229	44.155
7.47_1091.6891m/z		1091.69	1	7.47283	0.0571167	100 - 58.5 - 16.6 - 0.677	258.186	74.87	53.17	14.1126	15.7121	55.5917	22.9808	0	0	65.414	74.6752	60.8565	37.2169	21.9599	72.3437	82.2509	94.105	84.5006	0	0	0	431.162	504.211	477.365	616.758	742.252	766.761	64.797	68.3867	93.9526	69.6047	76.2826	43.9165	152.872	118.611	170.906	334.745	211.638	341.314	510.912	410.461	433.41	91.6499
11.43_402.1797m/z		402.18	1	11.4336	0.127833	100 - 30.6 - 34 - 8.42 - 0.663	2139.74	25.61	1469.37	1024.27	759.92	1422.74	1005.43	893.635	825.496	1428.03	1721.33	1397.13	1559.96	1246.15	1623.62	1365.23	1552.83	1467.29	921.008	866.008	871.431	3188.96	2971.71	3179.6	2718.02	2794.98	2826.28	1629.47	1429.03	1436.34	1420	1280.95	1764.9	1277.43	1226.1	1309.49	2122.98	2378.23	2044.15	3189.05	3576.04	2792.22	1879.01
4.02_595.8111m/z		595.811	1	4.02418	0.07785	100 - 2.49	42.4277	22.16	10.635	16.3871	16.738	14.8131	16.1933	12.4692	9.11555	0	0	0	0	0	0	0	0	0	0	0	0	0	0	0	0	0	0	25.7366	18.2788	17.3532	0	0	0	0	0	0	0	0	0	0	0	0	0
9.86_631.1589m/z		631.159	1	9.85523	0.07785	100 - 12.5	154.656	10.42	149.456	153.765	136.944	153.126	127.505	182.038	179.761	108.04	143.081	150.225	136.594	141.734	148.109	56.5449	71.1041	77.3957	84.9905	82.5942	86.4227	118.936	119.904	135.555	121.738	169.289	83.3699	117.503	118.749	107.826	126.96	155.189	121.561	108.738	112.786	109.549	111.961	133.895	143.025	109.429	50.5603	94.8076	116.973
3.89_770.8745m/z		770.874	1	3.8885	0.106417	100 - 78.5 - 10.8	127.253	37.12	7.9705	8.91839	14.0858	21.0609	0	0	10.332	0	0	0	0	0	0	0	0	0	0	0	0	0	0	0	0	0	0	0	0	0	0	0	0	0	0	0	0	0	0	0	0	0	0
8.10_759.3122m/z		759.312	1	8.09843	0.0571167	100 - 99.2 - 4.39	99.6936	30.34	60.1417	90.2862	101.618	34.2824	77.4542	75.5229	64.9403	0	0.266945	3.83461	180.133	140.842	162.64	0.548621	5.63301	0	0.189291	1.9986	1.47558	84.294	70.9597	50.9683	29.5372	37.5464	33.9821	67.3362	51.102	22.1767	157.72	108.472	111.605	0	0	0	48.7524	107.637	53.3338	9.16201	10.7433	4.23824	44.0474
4.10_815.9116m/z		815.912	1	4.10202	0.1071	100 - 11.9	147.339	64.71	31.1708	53.656	27.7798	0	65.2986	99.1341	19.511	0	0	0	0	0	0	0	0	0	0	0	0	0	0	0	0	0	0	0	0	0	0	0	0	6.19634	0	0	0	0	0	0	0	0	0
12.59_840.6061m/z		840.606	1	12.5855	0.149267	100 - 45.9 - 43.8	1713.5	8.26	1199.75	1104.27	1063.91	1400.57	1169.96	1197.02	1246.74	1154.7	1016.51	851.265	1079.07	1169.19	1130.27	1776.26	1454.73	1509.82	1331.46	1088.09	1086.7	1144.38	1465.57	1290.87	1114.23	1047.59	1304.94	1123.68	1341.98	1422.83	1051.26	1014.61	892.08	1528.14	1698.58	1657.06	1020.35	945.923	1178.38	1262.37	1241.4	1206.77	1104.65
6.08_655.2048m/z		655.205	1	6.07883	0.07855	100 - 25.7 - 2.59	76.9282	14	38.1648	49.0772	37.2101	34.1474	32.2384	40.1703	39.6344	33.3941	65.6386	28.4837	0.733301	0.000730244	0	6.8231	5.47953	12.594	8.17773	39.3148	46.5684	10.9632	2.06965	4.17348	0.000984294	0.000267474	2.44875	0.192496	3.75452	0	0.977207	7.0295	9.34935	0	0.020909	0.339051	43.7588	30.9736	39.3517	0.0939989	0.198917	0	1.82637
4.31_286.0603m/z		286.06	1	4.30847	0.0357	100	23.2351	109.13	0	2.1816	0	0	0	0	0	6.20947	0	0	0	0	0	0.957578	3.42381	1.43334	0.00185925	0	0	0	0	0	0	0	0	6.43535	7.25773	1.99835	30.438	33.0493	41.6704	60.9271	58.511	65.343	0	42.8954	0	0	0	0	0
7.91_698.4321m/z		698.432	1	7.91347	0.1064	100 - 29.9 - 3.42 - 0.411	917.981	15.54	102.186	90.5202	102.21	157.869	139.132	145.249	189.1	0	0	0	0	3.46546	23.497	85.9547	23.0983	40.1841	3979.63	2679.6	2294.28	0	0	0	0	0	0	55.6046	119.912	109.042	0	3.56953	0	0	0	0	287.158	38.7718	68.6573	0	0.107573	0	1.37708
6.93_287.2287m/z		287.229	1	6.9251	0.0499833	100	11.7383	61.64	8.58084	3.63757	3.91238	14.2994	10.4854	22.9905	18.2622	0	0	0	0	0	0	0	1.57645	0	16.9509	32.1124	29.1847	21.6815	18.0967	10.1424	0	0	0	0	0	0	0	0	0	0	0	0	0	0	0	5.22098	5.66153	2.88426	9.76833
5.62_448.0992m/z		448.099	1	5.61678	0.0857	100	116.149	13.54	77.1184	83.8714	81.8499	59.5569	68.0076	75.3467	56.2747	0	0	0	116.666	87.8162	107.558	0	0	0	0	0	5.03043	0	0	0	0	0	0	97.4753	87.9531	73.4474	0	0	0	37.3741	39.701	13.7375	112.69	112.065	86.8303	165.783	179.002	143.236	28.436
5.59_209.0862m/z		209.086	1	5.58822	0.0928333	100 - 2.7 - 0.969	155.146	22.13	35.8982	43.3583	49.1779	69.6833	93.339	83.1509	126.992	94.0187	115.938	114.172	375.819	373.56	490.668	47.99	48.2674	56.5573	86.3805	91.5369	87.722	48.3111	60.631	58.3504	82.9244	69.1428	69.6156	80.2001	86.8674	83.1238	59.7075	56.2458	56.3004	107.42	104.444	144.734	70.5181	58.9864	58.2169	33.9318	41.626	37.0671	46.1144
10.13_311.2799m/z		311.28	1	10.1324	0.0571333	100 - 7.27	26.4766	50.72	15.2304	5.67828	2.48289	10.7662	3.51764	0	0	0	0	0	7.3906	2.97807	0	0	1.70696	0	0	0	0	15.0772	23.6932	18.8734	19.1677	32.9944	31.7209	9.95919	5.01456	1.97729	3.74484	6.88647	7.34946	5.95886	4.46301	0	10.1389	10.8246	16.2594	20.3108	10.367	8.69919	15.0554
10.94_369.1872m/z		369.187	1	10.9358	0.11425	100 - 27.8 - 5.01 - 0.0415	816.613	27.92	387.725	238.895	197.758	408.94	287.111	226.893	224.113	316.583	392.907	276.397	436.989	350.964	468.313	263.773	284.408	257.569	172.869	155.295	155.693	1045.48	1233.27	1169.84	798.865	921.361	920.477	418.535	386.091	394.526	381.824	344.475	425.425	712.26	610.286	728.576	619.737	610.756	640.163	1401.5	1352.16	1185.37	391.825
10.46_411.3116m/z		411.312	1	10.4595	0.0571333	100	12.0367	104.36	0	0	0	0	0	0	0	0	0	0	0	0	0	0	0	0	17.3008	7.6489	18.7556	2.43875	0	0	0	0	0	0	0	0	0	0	0	0	0	0	0	0	0	0	0	0	0
7.35_331.2027m/z		331.203	1	7.345	0.0707	100 - 9.98	57.8646	97.94	0	0	0	0	0	0	0	0	0	0	0	0	0	0	0	0	25.518	53.7572	64.7369	0	0	0	0	0	0	0	0	0	0	0	0	0	0	0	0	0	0	0	0	0	0
9.49_616.3982m/z		616.398	1	9.49245	0.0428333	100 - 27.4	31.0425	91.89	4.74751	0	0	0	0	0	0	0	0	0	0	0	0	0	0	0	20.3635	34.6817	35.1225	0	0	3.30325	0	0	0	0	0	7.13161	0	0	0	0	0	0	0	0	3.43698	0	0	0	0
10.13_455.2118m/z		455.212	1	10.1324	0.1914	100 - 35.2	1152.77	15.05	707.897	483.127	438.264	626.445	501.342	467.559	408.766	49.9677	43.6286	46.1345	593.974	594.387	723.853	86.0735	123.447	75.6859	29.215	28.9307	40.2728	934.304	889.478	986.396	977.958	1133.18	1081.78	405.099	408.982	434.72	293.055	308.494	375.357	710.09	546.048	735.104	693.372	711.163	746.455	815.598	806.724	696.991	498.063
10.06_412.3047m/z		412.305	1	10.061	0.0707167	100 - 12.9	61.7938	73.47	29.7822	18.218	10.435	7.30508	8.46964	0	0	0	0	2.98052	12.4517	11.3733	0	0	10.76	1.84572	0	0	0	55.549	50.8428	54.0207	58.0533	69.0808	101.806	37.677	24.9151	24.9266	0	11.3278	13.7782	20.2229	23.0085	19.7972	37.7703	43.4412	40.5499	128.372	97.8724	70.8837	17.2594
7.48_408.2687n	408.269	429.243	1	7.47998	0.127833	100 - 14.2 - 0.511	158.271	21.33	17.8796	19.7099	26.9719	8.58508	33.6602	24.099	27.8276	0.000936074	0	0	0.203303	0	0	0	0.00267018	0	0	0.0559813	0.306932	0	0	0.0191565	0	0	0	0.00413942	0	0.0115748	0.0263918	0.000662045	0.0942884	765.415	782.957	823.374	0	2.1822	0	0	0	0	0.0459163
7.50_1019.6813m/z		1019.68	1	7.5014	0.085	100 - 53.1 - 10.8 - 0.87	396.987	38.23	175.579	107.79	77.9641	181.332	105.311	96.8247	70.3848	570.193	710.539	514.61	117.797	109.999	184.014	242.48	254.262	201.301	50.1561	46.4802	54.5552	557.004	635.849	584.735	514.177	604.726	602.89	192.04	194.578	254.04	394.897	364.901	365.957	270.076	168.753	221.396	575.138	371.049	521.199	965.367	850.65	851.759	197.584
6.58_228.4728m/z		228.473	1	6.5766	0.05	100	277.18	22.6	93.0279	70.2966	59.7182	59.6985	0	43.1275	18.6033	0	0	0	290.031	220.198	304.392	0	0	0	0	18.7558	24.3549	0	0	0	0	0	0	161.772	123.966	89.413	0	0	0	289.501	281.267	364.527	271.795	234.609	137.511	364.104	352.199	286.896	163.501
4.15_426.2070m/z		426.207	1	4.15202	0.07855	100	42.2572	58.92	3.71551	16.8714	7.16932	9.44122	17.8157	25.2371	8.853	0	0	0	0	0	0	0	0	0	189.85	224.627	219.381	0	0	0	0	0	0	0	0	4.19735	0	0	0	0	0	0	0	4.82919	0	0	0	0	0
7.51_1045.6913m/z		1045.69	1	7.50855	0.0714	100 - 2.1	35.8392	98.14	3.8692	0	0	9.65271	0	0	0	37.3231	54.5004	50.3571	0	0	0	20.0833	29.3519	3.69803	0	0	0	71.9464	94.069	76.2833	49.9146	60.6121	85.9661	9.41835	5.16467	7.47716	7.76419	14.3265	14.9318	6.60932	4.13996	5.1371	51.1762	29.3789	36.8078	132.271	120.651	113.71	8.93927
5.04_507.2503m/z		507.25	1	5.04047	0.11355	100	61.8214	43.45	15.6905	14.7095	11.9601	14.0726	6.62584	4.39389	6.62318	0	0	15.1717	0	0	0	0	14.8272	13.4298	0	3.02932	4.04758	3.12565	0	0	52.7686	45.2512	49.1708	11.0799	3.68461	7.46162	0	0	0	5.2336	60.615	43.7285	0	0	0	11.1307	6.99791	8.46617	0
7.46_524.3053m/z		524.305	1	7.45857	0.107117	100 - 25.4	5051.84	10.63	2597.6	2038.58	1923.72	2449.86	2249.13	2099.89	2170.77	3179.75	4214.01	3328.74	3142.79	3124.13	3961.4	3319.43	3527.54	3130.77	683.173	590	606.917	4697.28	4675.08	5003.4	6297.71	7088.91	6622.84	2770.8	2762.67	2571.91	3332.57	3158.64	3418.66	8593.91	7508.42	9010.21	4612.44	3910.88	4116.97	5715.4	5552.62	5168.05	3722.4
10.95_433.2231m/z		433.223	1	10.9501	0.0857	100 - 30.3 - 2.86	114.597	55.24	40.5446	15.5969	12.1666	41.7492	29.185	6.00444	0	0	0	0	17.3817	19.3851	15.4943	5.04261	3.85691	12.4965	3.34569	0	0	94.656	92.9793	84.0194	73.4898	91.8539	101.191	31.4266	40.5075	33.4736	5.89796	5.86213	9.15173	67.616	57.9689	53.8501	29.8384	46.621	37.7669	125.08	116.946	108.314	20.4745
7.39_160.1114n	160.111	181.086	1	7.39428	0.11355	100 - 14.9	223.097	10.1	93.8018	120.896	115.369	86.7233	109.393	116.629	113.176	0	0	0	57.8019	44.0928	27.9078	0	3.88005	3.5904	0.786304	5.18126	6.73821	2.27129	0	0	4.40503	7.66306	3.40878	0	0	0	0	3.17554	0	1039.6	994.18	1077.12	0.00350929	2.16953	0	0.759225	0	0	13.1546
5.57_636.3515m/z		636.351	1	5.57393	0.19925	100 - 27.1	331.842	17.6	53.1855	43.3795	41.752	52.7702	43.8753	29.9477	45.7556	0	12.2721	52.0787	0	0	0	17.3843	5.26428	12.4677	1289.79	1316.24	1208.69	0	0	0	0	0	0	17.2466	19.6875	18.6754	0	0	0	0	0	0	19.5979	13.0249	25.3951	0	3.60346	0	0
10.41_775.5148m/z		775.515	1	10.4095	0.0357	100	30.8112	69.28	2.27275	0.0214687	0	14.1996	0.439265	0.611842	1.95983	0.104436	0	0	0.416879	2.76566	13.0654	0	0.0979705	0	0.776671	0.0236628	1.07456	0.633935	11.3426	11.0834	7.90257	25.7195	20.9957	0	0.0252772	8.26145	0	0	0.525093	24.0071	5.32571	38.0638	13.5319	0	8.69317	12.7432	26.0614	29.4108	0.529905
10.56_450.1992n	450.199	449.192	1	10.5587	0.1564	100 - 27.7	522.089	5.7	530.076	483.75	483.983	465.924	537.778	445.64	487.095	381.786	405.095	358.178	600.412	528.775	604.12	327.941	418.485	345.767	256.446	262.789	298.036	510.252	470.704	458.496	437.309	483.482	427.481	500.131	423.269	377.625	403.15	400.436	477.416	561.394	655.825	477.956	297.076	434.509	334.204	450.41	466.777	456.269	497.63
7.03_363.2659m/z		363.266	1	7.02507	0.2278	100 - 14.4 - 0.477	484.023	7.74	192.015	203.598	215.158	138.363	200.797	214.672	213.311	0	0	2.31137	48.4597	18.8226	7.14434	0	3.02465	0	0	0	2.24869	12.9604	0	3.812	22.1256	28.2757	24.694	0	3.79028	0	0	0	0	2309.11	2389.47	2479.62	0	3.25733	0	2.31159	0	0	0.246104
4.71_365.0969m/z		365.097	1	4.70625	0.0564167	100 - 4.67	60.1114	18.12	31.4811	37.0746	32.8258	35.6647	41.9877	52.2032	41.5781	114.082	125.065	111.802	53.1529	46.2446	64.9697	7.90582	10.0636	3.39048	0	2.92761	4.90521	84.1594	66.123	61.2406	69.1557	62.269	62.9767	0	2.50997	0.0955884	2.7077	5.0252	2.851	0	0	0.744303	0	0	2.04309	0.0184656	0	0	73.3068
3.88_700.8956n	700.896	735.898	1	3.88135	0.106417	100 - 12.5	101.409	80.5	10.704	25.5842	30.2261	21.4444	15.8048	0	0	0	0	0	0	0	0	0	0	0	0	0	0	0	0	0	0	0	0	0	0	0	0	0	0	0	0	0	0	0	0	0	0	0	0
5.84_331.2021m/z		331.202	1	5.83745	0.1064	100 - 9.28 - 12	252.272	15.53	114.836	157.783	157.366	104.949	133.838	156.017	133.58	239.744	233.717	272.532	49.8048	29.0451	26.1379	18.9354	34.6949	25.8185	132.959	171.515	193.721	107.215	104.608	89.1342	138.623	125.642	140.87	61.4472	61.8573	48.2335	37.0745	47.5201	47.6373	127.838	153.175	120.684	74.3928	94.4967	70.3321	28.6867	27.992	22.4237	116.024
4.11_623.3411n	623.341	644.344	1	4.10917	0.0714167	100 - 10.9	58.5408	122.47	10.5285	0	12.1235	56.0468	7.59169	0	0	0	0	0	0	0	0	0	0	0	0	0	0	0	0	0	0	0	0	0	0	0	0	0	0	0	0	0	0	0	0	0	0	0	0
6.93_419.1343m/z		419.134	1	6.9251	0.07855	100 - 19.7 - 15.6	89.3601	39.05	45.6399	16.9715	7.27429	25.2544	18.9499	15.4336	1.17808	0.0746235	0	0	54.206	57.7228	44.1676	0	2.02348	0.0541553	0	2.33569	1.934	0	0.00310761	0	0.0410165	0	0	47.6608	22.8204	35.7455	13.8058	0	12.1959	12.9653	52.1142	28.4483	21.3008	20.9586	21.7667	249.32	190.705	189.695	8.55745
10.72_476.2011m/z		476.201	1	10.7223	0.0849833	100 - 12.3	37.4993	74.47	30.2525	13.5982	3.45681	13.3002	0	0	0	0	0	0	15.8103	0	0	0	0	2.56599	0	0	0	45.8298	16.0004	17.2776	16.0486	30.2197	41.6297	11.0901	14.7624	8.2872	0	0	4.41947	3.30845	24.239	5.62883	5.53199	36.7915	11.6104	55.5408	32.5264	26.9992	9.87973
8.18_695.4797n	695.48	676.404	1	8.18413	0.1564	100 - 25.1 - 30.5 - 10.4	654.691	4.95	192.741	186.404	191.915	203.384	208.592	196.349	180.432	125.383	177.905	116.625	99.313	75.9557	112.749	258.921	178.054	252.37	1439.52	1420.2	1297.45	51.2895	80.4044	50.3067	67.6836	51.4724	59.6243	232.652	248.43	227.264	20.6762	69.6338	65.6017	80.4344	68.62	77.2349	211.729	114.17	110.389	90.7343	86.2129	103.765	125.303
9.86_396.1952n	396.195	377.177	1	9.85523	0.206433	100 - 44.9 - 3.72	1064.27	5.93	968.306	981.579	1027.51	970.538	1029.29	1077.84	1131.6	914.993	999.994	1056.74	1180.66	1139.67	1209.43	727.2	739.429	799.996	527.456	644.12	570.764	1125.53	1094.49	1040.03	986.486	1047.29	1062.91	882.5	785.327	774.52	1105.69	1173.6	1141.59	1236.17	1220.13	1225.55	773.715	1006.04	980.402	944.966	1044.85	892.732	1001.26
4.15_529.7807m/z		529.781	1	4.15202	0.07855	100 - 13.4	71.2153	19.68	0	3.88031	5.71401	0	0	0	0	0	0	0	0	0	0	0	0	0	0	0	0	0	0	0	0	0	0	0	0	0	0	0	0	0	0	0	0	0	0	0	0	0	0
10.13_405.1901m/z		405.19	1	10.1252	0.184967	100 - 31.7	2034.56	13.39	1294.24	978.873	921.146	1260.67	1106.78	985.089	1031.13	222.819	280.303	201.797	1424.43	1267.11	1750.05	253.451	253.262	269.683	120.347	107.466	101.088	1654.41	1666.84	1753.87	1591.17	1795.87	1714.05	888.698	780.63	918.811	525.186	546.963	589.728	1789.67	1386.86	1824.26	825.984	778.419	904.908	1600.95	1581.15	1414.04	1151.9
5.79_359.0917m/z		359.092	1	5.78747	0.0999833	100 - 10.1 - 14.5	227.35	6.63	121.379	105.749	114.311	107.026	123.802	106.557	118.406	22.1838	25.0798	24.2019	314.253	253.905	263.653	12.7761	23.6822	30.8017	34.4459	49.3541	35.7574	7.14656	13.9077	6.24873	22.727	21.2837	19.4508	139.174	116.785	115.51	65.9171	46.8394	78.4836	112.622	118.131	110.659	144.114	151.785	123.684	410.114	391.675	357.272	172.009
8.13_676.3501m/z		676.35	1	8.13413	0.0499833	100 - 17	117.869	9.31	69.6143	108.139	81.2693	65.5267	73.2504	89.5315	61.9796	114.845	124.08	115.024	86.0035	46.524	78.5401	90.7417	109.344	121.239	142.762	142.137	123.488	17.4364	30.5132	21.9932	29.849	17.3504	28.6379	67.2814	90.9173	43.2893	59.1514	59.8709	52.4069	46.4684	68.5108	83.272	47.2123	39.176	25.9588	37.4188	33.4134	38.6873	75.8879
6.63_197.1188m/z		197.119	1	6.63372	0.0714	100 - 6.25	39.0762	30.2	13.9823	8.64901	12.6839	6.44587	12.7639	10.6634	17.23	0	0	0	0	0	0	0	0	0	0	0	0	0	0	0	0	0	0	0	0	0	0	0	0	184.477	188.47	213.196	0	0	0	0	0	0	0
7.50_995.6793m/z		995.679	1	7.5014	0.0571333	100 - 79.7 - 19.9 - 0.967	135.064	42.84	55.8021	12.0612	16.2305	41.9912	19.6434	8.99121	0	146.079	213.692	166.43	7.3759	0	8.38687	12.1366	38.145	21.3992	7.02575	8.6799	34.237	179.729	210.162	190.415	170.461	196.04	165.693	80.2321	79.5242	90.0205	176.005	172.934	162.667	83.8628	31.5594	55.0644	193.705	161.894	206.295	249.015	224.813	204.969	45.2781
10.70_544.2326m/z		544.233	1	10.7015	0.0564333	100 - 28.4	28.7448	83.08	12.7471	8.50235	6.52612	12.7028	0	0	0	0	0	0	15.5448	5.61308	0	0	0	4.46973	0	0	0	22.8995	15.4517	20.5246	16.9703	18.2749	24.0512	9.77899	10.2557	7.12289	0	0	7.58262	0	4.6965	0	18.6267	24.3462	16.4013	34.5519	19.548	13.6665	5.67129
5.93_349.2237m/z		349.224	1	5.92958	0.0285667	100 - 13.4	68.9323	29.16	36.3096	45.7176	12.4647	20.1137	12.2442	14.9859	31.2709	17.9407	14.1219	15.9565	16.3055	0	0	0	5.04382	7.63248	65.4648	77.8437	58.7994	12.3893	7.21797	7.20459	6.8672	7.58441	9.14809	8.33193	14.5959	6.2161	4.83405	0	23.4724	3.84446	44.19	13.383	9.49352	14.7089	2.86532	3.53398	9.39052	4.54772	4.11675
4.10_772.3857n	772.386	793.394	1	4.10202	0.14925	100 - 24.6 - 1.81	295.318	51.39	48.7663	73.2411	26.5522	0	39.2469	115.717	0	0	0	0	0	0	0	0	2.81654	0	0	0	0	0	0	0	0	0	0	0	0	0	0	0	0	0	0	0	0	0	0	0	0	0	0
7.48_283.2487m/z		283.249	1	7.47998	0.0714	100 - 0.613	25.5804	43.01	19.1451	11.5638	9.35449	23.5135	9.8157	8.30502	0	19.3977	0	23.8058	32.142	21.3697	4.76157	19.1475	30.2458	28.4115	4.12179	20.061	4.55394	44.2604	54.9207	43.2245	49.8513	42.8549	52.1901	23.2059	15.1155	10.7923	16.2511	23.2053	36.1895	1.82277	16.4522	4.32147	13.4631	40.6742	37.316	36.4366	32.4372	33.052	33.9999
5.09_653.3544n	653.354	652.347	1	5.09047	0.754133	100 - 29.1	698.738	22.57	57.5518	50.1866	67.2963	69.1715	78.8602	37.9274	57.1398	6.24361	4.55203	2.68707	2.77088	5.80901	0	9.16642	16.2151	18.5355	3244.54	3535.32	3398.02	0	2.16022	0	0	4.87177	0	26.6675	24.9684	30.2632	0	3.94698	0	4.03855	0	0	17.5439	5.9326	21.9881	0	0	0	0
13.08_926.5503m/z		926.55	1	13.0761	0.14925	100 - 49.7 - 2.4	657.214	6.07	495.024	567.725	564.878	547.925	680.274	630.533	736.279	546.212	538.263	459.01	595.194	416.631	607.792	579.082	522.884	491.23	703.248	506.277	601.807	416.739	440.227	436.371	551.817	488.596	444.623	425.03	386.71	418.554	681.28	686.94	635.247	590.391	553.194	665.329	454.033	559.863	522.346	287.215	382.591	349.904	469.305
4.11_893.9099m/z		893.91	1	4.10917	0.0856833	100	43.6195	47.76	0	0	27.1582	18.2535	7.26912	10.3488	0	0	0	0	0	0	0	0	0	0	0	0	0	0	0	0	0	0	0	0	0	0	0	0	0	0	0	0	0	0	0	0	0	0	0
10.70_458.2333n	458.233	457.226	1	10.7015	0.142117	100 - 34.8 - 6.6 - 0.527	1218.63	14.5	650.395	377.37	365.894	606.05	415.136	351.759	303.648	37.6726	12.6311	30.7584	581.116	519.459	638.334	92.0824	85.4025	90.0582	71.8147	33.9605	46.3125	965.479	963.549	968.424	1155	1305.29	1381.75	532.184	496.948	578.854	355.088	286.687	374.824	384.516	343.898	432.226	943.907	896.972	975.952	1135.23	1119.13	980.882	418.522
8.67_278.2916n	278.292	299.266	1	8.66762	0.1207	100 - 5.09	143.152	10.14	98.8493	76.1032	86.6241	67.935	83.6289	85.5585	103.448	68.08	95.943	69.8282	94.9659	92.181	69.0112	97.4208	154.107	113.702	163.554	172.066	159.013	123.902	111.602	122.923	79.048	81.8279	78.3853	120.578	95.8873	101.685	117.551	123.613	138.691	75.3792	83.4095	83.1062	75.6514	82.8376	71.9041	79.0385	89.2222	68.3726	167.665
7.40_420.1982n	420.198	419.191	1	7.40143	0.127833	100 - 19.8	108.89	33.27	31.2951	56.0758	18.3076	29.5924	32.4797	50.269	11.5743	0	0	0	6.39574	12.0548	0.255465	0	0	0	0	2.9486	2.03905	0	0	0	0	0	0	1.62363	0	0	0	0	0	499.657	514.05	532.321	0	0	0	0	0	0	8.00059
4.71_175.0239m/z		175.024	1	4.70625	0.0707	100	60.7044	11.9	29.8771	39.7797	43.0436	33.2424	40.5916	46.8969	38.0891	119.346	147.86	144.007	68.9165	67.3271	69.2044	19.9898	41.4785	30.256	0	3.26402	0	76.2046	60.2814	62.4314	62.1184	61.4587	60.1735	7.701	2.33543	0	0	0	0	0	0.642989	0	2.12088	2.70099	0	0	0	0	66.4719
8.03_486.3634m/z		486.363	1	8.03487	0.0992667	100 - 12.1	120.709	18.77	71.3842	57.0389	68.907	68.9756	54.1956	37.8636	48.7817	104.317	147.929	139.643	225.601	183.903	196.322	94.864	111.629	103.974	28.7808	43.7701	46.6255	108.245	93.8434	106.294	84.7565	129.13	120.827	83.7175	83.071	61.5164	248.285	204.596	243.849	94.6086	105.009	83.4544	87.9929	101.497	78.3221	159.014	139.243	108.625	101.479
10.08_329.4137m/z		329.414	1	10.0824	0.0357	100	155.51	118.39	79.8453	0	0	0.110286	0	0	0	0	0	0	0	0	0	0	0	0	0	0	0	188.412	94.3434	152.056	102.885	115.408	245.621	26.1773	0.285501	2.08624	0	0	0	0	0.251044	0	46.3323	87.5042	91.2677	157.27	60.1959	33.1596	0
9.39_410.2885m/z		410.289	1	9.39248	0.0635667	100 - 13 - 1.39	52.9582	80.87	24.3249	18.6097	4.53164	10.5858	0	0	0	5.83944	0	5.2055	15.9139	9.82932	0	10.3499	17.2259	16.8811	0	0	0	58.444	53.4902	54.4482	84.7177	108.548	120.685	26.216	26.1155	22.5512	9.66409	5.64166	18.2147	22.0699	27.3394	17.8369	37.863	54.1185	42.9825	140.882	105.31	77.4621	16.6612
7.96_318.2246m/z		318.225	1	7.95632	0.0714167	100	48.5734	33.31	17.1465	14.3724	10.2739	6.6739	5.29851	4.86442	13.0722	0	0	0	6.50826	0	0	0	6.08127	0	36.166	50.7917	57.1569	0	0	0	0	0	0	12.1227	12.252	9.42369	0	0	0	0	2.30191	0	0	5.17879	0	0	0	0	10.8674
9.66_429.3204m/z		429.32	1	9.65598	0.0714	100 - 4.16	32.7687	101.48	2.67224	0	0	0	0	0	0	0	0	0	0	0	0	0	0	0	54.1565	52.5733	66.799	2.45242	0	0	0	0	0	0	0	0	0	0	0	0	0	0	0	0	3.40022	0	0	0	0
10.94_398.1917m/z		398.192	1	10.9358	0.0999833	100 - 25.3 - 0.782	299.137	13.68	212.411	184.357	148.419	219.462	173.593	131.79	132.676	196.02	185.327	198.531	279.238	240.976	284.299	186.18	200.559	197.899	173.828	163.628	159.061	330.637	371.775	373.572	310.832	336.257	319.223	261.699	232.959	222.374	230.509	227.749	269.491	305.089	293.942	250.596	320.753	275.114	275.862	420.031	412.131	368.059	221.464
11.43_470.2192m/z		470.219	1	11.4336	0.134967	100 - 29.6 - 13.8 - 0.0701	907.637	12.2	682.697	618.078	458	622.084	538.725	556.263	523.425	673.418	770.406	713.464	842.728	800.956	841.961	671.488	736.064	741.345	514.513	606.59	534.771	1229.63	1210.31	1408.69	1101.41	1181.11	1134.91	736.96	713.487	638.125	715.89	724.117	866.529	604.459	659.089	583.901	963.035	895.301	882.096	1527.31	1372.34	1210.1	821.16
7.58_607.2329m/z		607.233	1	7.57925	0.05	100	25.2753	78.97	17.0591	0	2.85061	10.4701	11.934	0	0	0	0	0	0	0	0	0	10.5725	6.75414	0	0	0	44.0937	26.1202	41.7069	63.8716	57.1481	61.1946	5.01343	18.0172	8.6952	0	0	0	14.2912	24.4341	29.2083	35.7638	23.343	38.1489	56.5062	55.9248	46.8624	20.0945
10.13_492.2014m/z		492.201	1	10.1252	0.12785	100 - 22.9 - 0.824	116.869	19.22	96.0478	75.8028	49.9926	76.6537	59.5943	36.0351	46.1181	0	8.10727	6.15466	84.614	67.8326	57.8819	16.7063	20.0965	0	0	3.92485	0	88.3905	69.3222	92.9338	80.9064	68.3878	72.0444	62.9985	51.1615	52.7144	13.6444	35.8054	45.247	62.4461	98.5385	61.6398	25.5808	57.1886	51.0947	89.301	65.6586	66.0845	81.3794
10.13_373.2493m/z		373.249	1	10.1252	0.0857	100 - 39.5 - 1.06	204.772	4.47	160.848	147.709	134.421	149.458	134.546	114.703	104.873	39.5036	41.0049	59.0174	170.017	165.733	135.695	45.5696	54.9795	33.167	7.33465	23.2307	18.0405	151.872	134.124	164.079	144.566	153.074	125.049	109.609	100.019	112.108	49.7799	96.6292	107.614	204.968	181.814	194.442	62.9513	100.714	86.631	154.724	126.034	135.789	167.76
10.46_354.3136m/z		354.314	1	10.4595	0.0571167	100 - 4.07	82.1503	76.31	31.5194	13.9605	0	29.7905	8.73639	0.387218	0	0	0	0	17.5968	22.9274	20.3151	0	0	9.5613	4.4463	1.03224	0	120.356	106.521	110.372	94.9355	117.828	120.582	24.1268	15.5896	29.2677	4.5373	12.3673	13.7827	35.1085	20.5974	36.0202	73.0997	57.6295	63.7594	245.828	216.355	175.578	22.9862
5.10_612.3495m/z		612.35	1	5.10475	0.212817	100 - 31.6	156.163	39.21	21.2729	30.2038	33.7333	9.45917	12.1409	22.7137	0	0.210832	0	2.39259	0	0	0	0	0	0	737.711	759.206	727.224	0	0.360849	0	0	0	0	0	0	0.0342148	0	0.164625	0.0588795	0	0	0	0	1.26391	2.46895	0	0	0	0
5.78_596.3530m/z		596.353	1	5.78032	0.1921	100 - 25.2 - 7.32 - 0.859	1663.29	9.36	458.503	547.214	632.425	494.475	662.308	762.721	724.488	262.774	243.748	286.969	38.3426	39.7854	54.0377	236.7	144.743	220.413	7326.16	6747.75	6720.58	65.9526	126.167	78.9836	108.144	112.21	68.4707	220.298	277.962	315.817	69.9894	84.6246	38.9589	20.7561	15.5515	45.586	714.393	254.956	445.494	58.4776	64.8638	89.7016	90.5416
6.58_1441.2694m/z		1441.27	1	6.5766	0.05	100 - 72.6 - 71 - 21.8	139.21	35.46	47.809	31.8134	30.1267	76.0192	34.621	10.9831	0	0	0	0	172.746	130.993	68.1236	0	0	0	24.3499	0	9.02993	0	0	0	0	0	0	87.8256	61.4146	102.382	0	0	0	130.098	129.244	161.927	62.8876	108.666	101.239	146.29	118.834	139.495	76.7974
11.75_780.4115n	780.412	825.416	1	11.7463	0.0992667	100 - 18.2	153.815	41.42	127.086	62.0863	33.4736	89.0447	45.3215	40.064	20.4533	109.235	130.136	67.1365	71.4542	47.6836	107.516	5.83436	22.9021	8.35649	0	0	0.0405043	307.943	415.68	303.321	160.7	191.793	230.334	57.8558	22.3773	30.7604	144.476	128.919	263.015	25.4324	26.8964	20.3407	145.131	315.713	264.263	266.633	191.315	206.196	106.278
10.13_355.2773m/z		355.277	1	10.1324	0.149267	100 - 21.2 - 1.93	3424.39	10.27	1982.36	1563.54	1456.65	1769.01	1600.8	1600.72	1635.26	220.238	304.854	245.79	2291.82	2187.33	2880.25	442.554	500.933	437.866	281.519	242.258	249.173	2754.02	2685.64	2887.15	3525.91	4077.17	3771.61	1395.55	1346.71	1317.03	1616.51	1613.38	1840.55	1875.58	1522.83	1881.3	2641.45	2274.96	2455.2	2387.18	2066.38	2011.71	1948.67
10.13_423.2692m/z		423.269	1	10.1324	0.107133	100 - 11.7	192.682	16.22	117.344	100.609	87.642	102.781	73.8276	74.114	70.1591	0	7.2115	11.8487	121.479	113.383	113.801	7.55389	11.8556	13.8991	0	0	0	168.636	155.81	155.348	184.89	225.167	215.679	63.8761	55.0781	74.1281	71.6973	100.851	139.306	93.6763	85.8817	78.5216	115.462	128.546	130.439	132.796	106.497	103.814	109.141
15.86_621.5226m/z		621.523	1	15.857	0.0642667	100	9.96881	110.15	20.7921	9.16057	0	27.3197	0	0	12.5093	0	0	0	0	0	0	0	0	0	0	0	0	0	0	0	0	0	0	0	0	0	0	0	0	0	0	0	5.94288	0	0	0	0	0	0
3.62_204.1260m/z		204.126	1	3.61855	0.07855	100 - 5.76	67.6023	37.6	13.2378	17.6589	14.8759	8.59052	19.1338	5.09612	12.8651	0	0	0	2.74796	3.71479	0	0	0.0240304	0	0	0	0	0	0	0	0	0	0	0	0	2.41904	0	0	2.47663	342.01	327.25	339.878	0	0	0	0	0	0	0
7.27_380.2712m/z		380.271	1	7.26645	0.298517	100 - 21.3 - 1.06 - 0.15	2761.56	19.39	1016.35	764.006	649.065	1161.29	966.878	908.037	787.758	3246.92	4338.86	3274.61	1043.03	1070.76	1018.39	5231.35	4744.46	5055.02	1868.7	1652.2	1649.78	2217.69	2458.84	2552.73	1924.61	2141.76	2031.63	1781.66	1785.09	1727.25	1210.21	1155.46	1175.07	882.056	893.756	786.577	1687.96	1448.3	1563.98	2737.05	2549.06	2326.06	2089.43
5.18_285.1402m/z		285.14	1	5.17615	0.156383	100 - 5.26	126.653	10.2	35.297	54.4281	36.8517	23.2169	37.609	44.6118	25.4233	0	0	0	0	0	0	37.6358	78.4512	51.2947	15.6696	29.788	53.2659	12.6479	2.11643	4.5228	72.087	98.5882	78.8057	0	0	0	0.851362	1.8353	1.78177	0	0	0	0	0	0	0	0	0	429.313
7.27_448.2648m/z		448.265	1	7.26645	0.0857	100 - 15	81.9268	39.53	21.2968	5.28959	11.6543	27.4265	14.254	0.153957	0	102.067	158.45	109.864	17.9707	5.74441	0	179.547	179.322	181.274	33.5921	23.3228	41.7238	73.2055	65.5693	57.2493	61.624	52.7918	52.2669	53.8246	47.7158	52.3008	14.962	3.2885	19.1394	27.5017	4.96987	5.3312	25.8947	32.0227	38.8852	83.582	69.0516	42.7384	66.758
5.07_575.3413m/z		575.341	1	5.06903	0.12785	100 - 31.7 - 7.63 - 4.85	304.884	15.49	62.5464	57.5437	59.115	63.2272	45.7865	37.702	42.624	10.9458	2.94861	5.87193	0	0	0	0.361119	3.12949	0	1427.8	1663.79	1452.25	2.61481	3.55001	0	0.584311	0.00190884	1.47905	0	0.0184628	2.37638	710.01	656.133	721.889	0	0.540274	0	0.850553	0.337234	2.64931	1.57569	0	0	0
5.08_526.3749m/z		526.375	1	5.07618	0.0999667	100 - 29.5 - 2.69	137.262	18.98	21.0398	30.7712	14.883	23.2364	0	15.0361	12.6919	2.43855	0	1.75194	0	0	0	0	0	0	598.685	746.911	709.147	0	0	0	0	0	0	0	0	0	374.686	330.258	382.079	0	0	0	0	0	0	0	0	0	0
4.14_871.4211n	871.421	908.433	1	4.13773	0.11355	100 - 38.7 - 12	188.847	36.82	3.36757	4.71755	13.4748	3.95398	6.80426	7.02456	14.2842	0	0	0	0	0	0	0	0	0	0	0	0	0	0	0	0	0	0	0	0	0	0	0	0	0	0	0	0	0	0	0	0	0	0
8.20_1115.7736m/z		1115.77	1	8.19842	0.0564167	100 - 63.4 - 10.2	78.8413	161.84	0	0	0	0	0	0	0	0	0	0	0	0	0	0	0	0	80.124	41.5662	53.7265	0	0	0	0	0	0	0	0	6.73124	0	0	0	0	0	0	3.87411	0	4.468	0	0	0	0
7.35_447.3306m/z		447.331	1	7.35215	0.11355	100 - 17.3 - 1.5	182.907	8.16	97.6844	107.551	95.0327	81.7945	100.938	109.877	114.832	274.141	297.659	316.421	55.7059	35.7899	20.4288	44.6289	67.3712	48.3882	50.7688	68.899	78.5292	200.946	174.031	165.175	6.74837	7.95657	7.16478	60.444	52.4739	52.0808	129.535	155.922	151.847	51.6312	74.6975	36.6717	8.6321	23.9778	12.5752	74.776	87.2433	84.5202	108.817
6.91_387.1447m/z		387.145	1	6.91082	0.120683	100 - 10.8	191.614	14.22	120.483	91.3789	84.9829	99.2587	101.345	77.7095	50.8296	0	0	0	177.219	139.546	136.544	12.3905	6.35442	7.88099	21.2051	32.9481	27.9846	0	0	1.7997	0	0	0	125.944	93.1662	98.7701	88.9332	77.8751	98.7801	102.897	108.843	91.3634	96.092	100.956	85.5949	360.907	334.343	283.5	82.6059
8.45_361.2497m/z		361.25	1	8.45408	0.0714167	100	14.2549	105.96	0	0	0	0	0	0	0	0	0	0	0	0	8.91427	0	0	0	5.75573	16.3586	17.8703	0	0	0	0	0	0	0	0	0	0	0	2.58522	0	0	0	0	7.09337	4.99349	0	0	0	0
7.51_279.2396m/z		279.24	1	7.50855	0.16355	100 - 14.8 - 0.703	884.222	5	606.114	529.06	538.523	627.724	578.729	554.723	519.523	1117.21	1117.88	1045.02	644.248	633.321	694.686	658.173	675.2	615.939	1055.07	1105.78	1073.79	891.613	1013.83	921.566	956.101	964.307	1078.58	566.729	561.008	596	1216.67	1305.17	1241.66	495.928	499.671	558.616	1004.63	973.965	1161.11	802.07	852.195	878.353	705.596
4.53_200.1301m/z		200.13	1	4.52913	0.11355	100 - 18 - 0.597	381.614	12.66	81.6839	102.281	109.366	83.5595	123.699	118.674	129.133	0	0	2.05265	0	0	0	0	2.2608	0	1899.97	1976.68	1843.24	0	0	0	0	0	0	0	0	0	918.904	867.281	913.493	0	0	0	0	0	0	0	2.2227	0	9.15909
11.03_787.3062m/z		787.306	1	11.0286	0.0992667	100 - 7.58 - 11.3	57.3557	36.62	42.4594	66.8061	55.8826	23.8681	17.9288	38.8137	47.9877	119.093	59.0944	73.6938	65.8111	32.4935	96.6528	6.1153	7.25903	6.56834	6.91043	7.50533	0	72.8432	54.9158	35.9117	84.2203	58.2706	62.6596	64.1873	46.8388	25.7505	105.159	102.776	150.774	22.6683	14.0899	0	8.42039	82.777	31.744	29.7467	10.3066	31.114	64.2531
7.40_480.1703m/z		480.17	1	7.40143	0.0785667	100 - 19 - 1.05	98.2435	17.36	47.6711	47.0594	57.7056	31.2232	45.2167	48.0604	42.3773	2.87399	3.46454	3.70143	44.6231	34.4505	14.1172	4.96738	1.85326	0.837488	4.00132	7.43692	5.23567	4.11899	8.80481	9.66003	2.4991	6.68561	3.98555	9.00773	5.46212	0.720681	7.58711	6.57239	9.39004	383.758	420.449	381.431	0.134866	2.98376	3.18801	0.886545	1.19523	0.345446	14.1877
6.58_772.1985m/z		772.199	1	6.5766	0.04285	100 - 46.1	51.7762	29.62	22.617	34.738	38.1286	22.7653	21.0314	16.0778	26.0531	3.67082	0.153164	7.22555	46.3643	38.4738	30.4244	3.32369	4.43	3.26499	14.4471	16.3246	15.8043	0	1.59368	0.348693	0.467451	0.395904	0.519305	60.7874	27.7533	36.988	7.51907	5.48197	3.61976	49.5484	49.7029	23.1442	50.6037	49.8608	32.5031	69.5277	64.5897	65.29	42.4917
9.33_444.3296m/z		444.33	1	9.32892	0.0921333	100 - 18.4 - 0.371	92.9094	34.89	42.9775	27.3125	25.2375	36.8024	23.3639	13.0274	7.45312	0	0	2.96765	40.4299	31.2125	10.6578	0	3.32856	10.2835	5.3444	7.32907	1.97419	57.7968	60.7262	66.0356	51.2479	87.0838	88.8107	42.3817	36.4349	38.2545	21.5472	5.31254	28.1851	55.4019	64.8667	47.7568	38.0482	68.8808	44.7416	147.29	125.094	114.218	16.0087
4.93_496.2532m/z		496.253	1	4.93407	0.0571333	100 - 16.8	53.6476	96.38	3.53063	0	0.025503	6.18087	0.00086403	0	5.48883	0.00783604	0	2.43067	0.807878	0.487078	0	1.28298	0	1.77109	0.735559	9.50743	11.1386	1.85648	0.304087	2.39277	0	0	0.0142728	0	0.553548	2.42844	0	0	0.0794099	3.79066	5.70494	0	0	0.272814	0	0	0	0	0.0584224
8.94_932.6064m/z		932.606	1	8.93757	0.4692	100 - 51.1 - 41.8 - 22.9 - 6.51	2368.75	98.75	97.0178	48.8948	26.4882	309.007	215.189	50.9737	15.8975	0	0	0	0	11.6262	5.51553	168.236	15.3153	40.1148	3759.93	2730.52	3039.73	0	2.0756	10.2681	12.6726	615.269	0	146.064	1194.71	636.332	11.5221	0	0	247.977	0.0818754	444.429	2902.27	218.791	238.951	47.6977	12.1219	47.7134	0
4.52_542.2428m/z		542.243	1	4.522	0.11355	100 - 21.7 - 14.8	117.708	18.89	23.7787	37.2048	15.8154	20.4219	37.6331	17.1095	32.0739	0	0	0	0	0	0	0	0	0	0	2.19631	0	0	0	0	0	0	0	0	0	0	0	0	0	474.778	521.204	533.698	0	0	0	0	0	0	0
11.43_351.2634m/z		351.263	1	11.4336	0.120683	100 - 7.83	203.584	9.28	187.049	143.906	104.154	159.564	131.099	156.574	138.921	174.653	202.991	167.546	206.56	180.382	209.883	178.904	189.896	169.866	133.659	144.681	133.806	253.007	265.506	270.966	245.299	251.412	242.689	177.014	171.862	189.297	166.312	216.166	222.873	145.197	167.896	162.483	210.349	223.12	202.252	273.614	229.776	216.791	216.292
7.35_390.2731n	390.273	427.228	1	7.35215	0.1064	100 - 16.2 - 9.67	252.465	6.2	100.497	106.436	110.699	91.2113	89.1633	101.939	121.556	10.9819	0.00049817	4.86778	11.372	8.72603	0.333066	3.66217	13.1278	13.9625	0.00176226	5.59192	4.03959	2.68964	5.91383	9.14105	4.1642	0.0109808	2.04427	7.47889	0.254393	0.197086	0	12.2582	0.654871	1218.65	1253.19	1277.67	9.33552	1.02374	0.0388983	5.37959	2.05346	2.52994	4.6268
9.06_1213.8402m/z		1213.84	1	9.05825	0.085	100 - 61.1 - 20.6	101.788	167.78	0	0	0	0	0	0	0	0	0	0	0	0	0	0	0	0	260.383	176.075	186.278	0	0	0	0	0	0	0	0	0	0	0	0	0	0	0	0	0	0	0	0	0	0
7.13_491.2310m/z		491.231	1	7.13148	0.0714167	100 - 22 - 2.89	74.0485	33.7	30.6879	50.985	41.3366	40.1334	9.29177	21.4414	7.96992	22.675	8.61247	36.3011	4.5109	0	0	203.081	242.604	210.597	0	7.3927	0	0	0	0	0	4.5472	13.6916	48.2208	41.4389	24.9942	47.287	63.1208	70.0697	205.812	309.254	228.935	5.90886	31.321	16.1262	38.867	25.8437	32.0797	0
17.96_890.7508m/z		890.751	1	17.9616	0.134967	100 - 45.1	246.058	70.85	127.624	31.4744	16.7846	130.238	35.85	36.9371	22.4131	40.5571	25.5668	26.7541	3.49416	6.4758	11.4905	63.5117	14.8152	22.0447	108.515	44.0308	48.3816	213.069	291.458	281.807	185.029	211.093	292.119	28.3142	33.2685	97.9317	6.79322	8.29968	17.2885	42.1566	35.4391	95.3135	215.784	93.9279	241.86	447.288	400.935	372.543	33.285
13.62_605.4880m/z		605.488	1	13.6238	0.0714167	100 - 16	25.0692	148.57	0	0	0	0	0	0	0	0	0	0	0	0	0	0	0	0	0	0	0	0	0	3.86652	0	4.82305	0	0	0	0	0	0	0	29.7597	11.0886	25.0395	0	0	0	0	0	0	0
4.16_230.1418m/z		230.142	1	4.15915	0.0849833	100 - 9.42	62.6839	15.59	2.95248	8.12777	7.57754	9.58633	4.19876	0	0	0	0	0	0	0	0	0	0.0442011	0	300.095	325.497	314.622	0	0	0	11.3383	8.98294	16.3434	0	0	0	152.136	128.672	151.2	0	0	0	0	0	0	0	0	0	0
7.39_183.1021m/z		183.102	1	7.39428	0.106417	100 - 5.53	163.116	14.67	65.5912	74.5224	82.9201	62.4608	83.8089	93.2539	97.173	7.78865	3.24956	7.13682	58.4446	49.6783	40.2641	0	9.88401	5.0113	0	5.46176	2.66148	0	2.40164	2.0527	16.8814	9.3066	13.3745	1.3025	0.00105926	0	4.93839	0	2.66308	762.606	740.032	838.735	11.2173	8.52016	5.38975	0	0	0	17.9387
9.70_450.3225m/z		450.322	1	9.69883	0.0285667	100 - 25.8	23.1509	76.94	10.7949	0	0	11.8196	0	0	0	0	0	4.84577	21.6093	7.1558	11.0581	22.5886	31.3969	23.662	0	4.68266	10.3305	4.64668	11.1195	11.0974	11.6268	34.9298	38.8354	13.6813	14.6071	21.37	0	0	0	0	2.87134	0	0	3.73392	10.8695	34.0956	28.396	22.4188	7.90264
10.70_357.2928m/z		357.293	1	10.7015	0.134967	100 - 21.2 - 1.54	2036.2	9.12	1058.3	792.339	723.65	979.427	831.523	817.44	780.465	62.5035	72.3246	71.3876	1181.68	1109.04	1589.96	164.752	183.702	175.316	155.173	106.915	118.889	1286.26	1324.96	1452.49	1950.65	2106.95	2068.16	884.349	891.343	887.73	683.606	673.548	786.334	589.067	494.033	628.122	2068.74	1602.93	1686.31	1740.43	1421.09	1503.6	735.175
5.23_487.2592m/z		487.259	1	5.22543	0.142117	100 - 15.1	178.923	39.13	59.1235	57.1352	77.9386	71.7648	28.0267	22.3131	22.1877	48.3905	7.9831	54.9888	2.94803	18.5799	0	171.445	185.955	190.045	60.1629	85.8145	80.5634	31.3399	33.1683	34.1373	11.3591	6.16726	31.2133	60.3408	73.1472	67.0768	530.708	570.496	492.325	238.499	290.145	272.16	0	33.7779	6.43521	5.80566	15.6112	3.02033	19.1131
7.28_134.1310n	134.131	171.102	1	7.28073	0.0571333	100	50.9	36.47	9.32658	8.24719	7.90782	11.5858	13.4328	1.10077	8.35957	0	0.541954	0	0	0	0	0.0558485	0	0	164.747	181.525	188.948	0	0	0	0	0	0	0	1.42943	0.248444	0	0	0	0	0	0	0	1.62353	2.77534	0	0	0	0
7.15_209.1197m/z		209.12	1	7.1529	0.0921333	100 - 5.28	70.9496	12.04	25.8352	34.482	28.2268	19.3748	30.6363	44.4666	44.4066	0	0	0	0	0	0	0	0.268236	0	208.021	220.243	216.457	0	0	0	0.865621	0	0	2.04974	0	1.00429	0	3.39704	0	12.7096	28.9789	22.1394	9.54039	4.72535	5.82	0	0	0	0
7.57_1102.5551m/z		1102.56	1	7.57212	0.0285667	100 - 70.2 - 11	25.6773	109.23	0	0	0	0	0	0	0	0	0	0	0	0	0	8.47174	0	0	0	0	0	44.5842	51.1737	47.5313	67.9283	63.1338	96.9777	11.0405	10.1518	16.9872	0	0	0	20.187	18.3127	16.7799	22.7481	18.7858	22.1266	83.0521	50.4478	54.7776	11.286
10.13_305.2574m/z		305.257	1	10.1252	0.213533	100 - 16.9 - 0.458	2340.12	10.06	1605.09	1271.16	1168.8	1383.64	1324.18	1292.79	1325.34	380.615	502.431	398.383	1922.38	1796.48	2328.76	482.896	508.538	468.674	335.158	275.505	283.32	1785.07	1727.93	1858.57	1968.77	2183.63	2014.74	1166.12	1142.91	1132.45	840.458	873.066	989.486	1818.87	1475.77	1844.29	1340.55	1119.59	1192.46	1831.09	1615.65	1601.2	1499.01
7.60_283.2484m/z		283.248	1	7.60068	0.11355	100 - 3.69	77.6654	8.89	71.2578	54.8578	56.0017	69.0143	54.7436	60.5149	39.3895	55.4044	34.4458	54.7474	89.4618	85.6313	64.1189	89.5625	87.9574	79.5441	24.7896	50.7541	55.5033	95.7729	102.02	89.4489	90.877	85.5334	116.455	80.8841	71.6368	68.6365	78.7193	88.4755	77.55	40.4161	51.4914	46.1393	76.6081	86.5145	105.044	69.8282	83.5676	84.0623	90.2011
10.13_503.2162m/z		503.216	1	10.1324	0.0714167	100 - 14 - 4.14	82.1145	24.39	53.5672	42.4586	32.6158	39.6127	36.4847	25.7074	30.7187	0	0	4.95607	69.9687	42.0536	28.0177	0	10.7996	0	0	0	0	74.5425	53.026	55.6914	47.7283	73.7621	86.8948	31.2227	25.4247	24.5551	36.5078	12.3931	45.008	35.8393	37.4533	21.5176	25.8538	61.124	59.8884	55.0879	42.6461	39.9256	43.8551
14.90_709.5931m/z		709.593	1	14.9036	0.832033	100 - 24.1 - 1.22	2281.68	34.53	1605.37	718.959	421.076	1622.43	599.874	289.462	410.683	1220.64	1879.91	961.718	1193.86	1396.71	1918.31	1873.67	1246.95	1262.32	895.809	421.628	413.973	2047.73	2926.87	3092.44	2343.46	2865	3064.48	1077.69	1148.28	1781.47	1712.53	1367.75	1525.26	2874.31	1741.89	2995.16	2509.48	1311.17	2179.11	6344.07	5282.41	4790.57	941.381
9.42_798.4816m/z		798.482	1	9.42103	0.07785	100 - 36.2	56.0044	116.15	0	0	0	0	0	0	0	0	0	0	0	0	0	0	0	0	49.9137	52.5313	56.3475	0	0	0	0	0	0	0	6.87217	2.32913	0	0	0	0	0	0	6.96208	0	10.0025	0	0	0	0
7.40_451.2102m/z		451.21	1	7.40143	0.07785	100 - 17.3	48.0451	54.3	28.9204	37.6148	13.6706	19.2481	0	5.76624	0	0	0	0	0	6.94498	0	0	0.674239	0	0	0	0	0.263799	0	0	0	0	1.02653	0.0122514	0	0.00803578	0	0.0469535	0	185.801	264.983	172.182	0.0366964	0	0	0.0897426	0.208971	0.0104971	0
3.89_755.9096m/z		755.91	1	3.8885	0.0849833	100 - 14.2	71.5904	39.12	0	0	11.8411	11.1622	11.3166	0	0	0	0	0	0	0	0	0	0	0	0	0	0	0	0	0	0	0	0	0	0	0	0	0	0	0	0	0	0	0	0	0	0	0	0
7.02_315.2617m/z		315.262	1	7.01793	0.170683	100 - 11.2	334.184	10.21	87.9071	100.168	90.4964	77.3139	87.8804	73.8517	71.3681	0	0	0	0	0	0	0	0	0	1635.45	1769.81	1605.4	0	2.09131	0	0	0	0	0	0	0	871.942	831.414	876.77	5.70254	8.8909	2.93009	0	0	0	2.69798	0	0	3.61799
5.86_636.3521m/z		636.352	1	5.85887	0.14925	100 - 29.3	326.107	13.32	71.2756	78.8401	86.3211	77.6646	78.2965	105.778	83.8271	24.0758	5.95295	19.4924	0	0	0	48.1932	41.0034	44.4624	1036.13	1012.9	1035.08	4.79697	7.58853	8.4409	11.6229	0	8.87672	46.3224	53.7374	70.0467	0	0	0	0	0	0	94.5442	23.228	52.3396	0	3.78568	3.60826	6.6937
11.43_400.2280n	400.228	381.21	1	11.4336	0.2057	100 - 32.2 - 3.53	1204.28	6.44	980.061	1066.93	932.895	1005.74	1059.08	1077	1130.27	1290.86	1299.79	1146.49	1449.57	1344.47	1567.05	1088.12	1152.23	1179.24	769.706	825.675	759.215	1295.92	1340.01	1329.7	1342.95	1272.19	1315.16	1062.58	992.218	927.152	1435.23	1431.33	1583.04	1159.09	1159.8	1172.84	964.03	1147.49	982.215	1189.58	1414.07	1147.33	1286.27
8.94_660.4275m/z		660.428	1	8.93757	0.0571167	100 - 30.8	42.0944	94.48	0	0	0	0	0	0	0	0	0	0	0	0	0	0	0	0	79.6783	58.3154	83.4774	0	0	0	0	0	0	5.71855	8.50686	7.23959	0	0	0	0	0	0	11.8531	0	0	0	0	0	0
8.08_614.5094m/z		614.509	1	8.07702	0.07855	100 - 1.11	673.754	20.62	446.691	470.208	377.462	338.96	348.153	261.421	300.79	0	0	0	764.588	711.777	1053.57	0	27.9456	0	0	0	0	1660.82	1327.33	1408.6	1261.66	1320.81	1066.84	804.005	391.177	417.133	313.703	352.176	512.321	0	0	0	1573.91	1196.46	896.116	353.946	317.327	336.659	249.923
7.49_476.3008m/z		476.301	1	7.48712	0.0999833	100 - 20.8	1633.04	6.83	885.07	732.841	679.189	762.441	771.083	739.949	746.088	2071.28	2567.24	2080.63	1093.33	1064.23	1223	735.368	804.638	714.677	424.694	420.043	407.72	1648.12	1616.82	1716.13	1310.07	1521.76	1423.44	780.353	799.303	679.875	2697.44	2615.67	2812.29	1632.62	1511.13	1727.4	1790.28	1617.28	1576.65	2065.97	1983.8	1830.32	961.319
7.57_1050.6442n	1050.64	1049.64	1	7.57212	0.0571333	100 - 53.8 - 19.9 - 3.2	555.836	35.05	157.741	96.2631	84.5536	192.089	143.868	87.4103	90.3817	60.8467	80.0347	60.3394	112.923	139.656	233.255	205.347	184.015	139.67	0	0	0	607.054	656.803	687.787	1096.5	1192.84	1192.59	239.223	245.084	280.953	35.447	34.2993	26.9591	989.705	582.077	1082.49	473.646	366.617	499.109	907.353	789.9	837.859	246.398
8.20_608.3667m/z		608.367	1	8.19842	0.298517	100 - 26.9 - 11.4 - 1.16	6311.38	14.21	2895.44	3187.2	3445.56	2856.08	3768.54	4393.45	4652.28	3518.23	4452.66	3542.75	2810.96	3007.51	3514.51	3557.1	3429.56	3769.67	11478.7	10312.9	9365.35	1501.1	1518.99	1454.02	1771.73	1776.16	1478.57	2863.57	2926.87	2509.14	3206.62	2993.42	3062.14	3213.24	2966.91	3464.93	2389.46	1918.95	1781.48	1839.67	2098.74	1909.03	2936.37
4.84_958.5914n	958.591	995.594	1	4.84193	0.06355	100 - 25.9	44.8515	64.33	0	0	0	9.34667	11.4991	15.2267	0	0	0	10.4804	13.2731	15.4375	5.65203	4.3065	15.2789	16.1999	0	0	0	57.2895	69.2811	51.0018	0	0	0	59.2445	72.6091	106.019	136.149	74.2856	32.0707	23.3375	7.12985	20.6336	15.352	17.993	31.1162	47.6646	30.7033	66.0443	17.1196
14.14_812.6325m/z		812.633	1	14.1359	0.604167	100 - 47.1	5640.58	8.86	3543.9	4042.47	4185.75	3432.56	4190.09	4788.23	5421.15	6442.94	8116.83	6705.62	5256.07	5905.81	6033.38	6773.18	6639.63	6616.22	5749.98	5655.33	5287.01	2825.25	3294.15	3307.29	4208.77	4081.9	3730.41	3812.01	3860.27	3929.62	4928.75	4593.64	4677.9	2398.73	2125.44	2796.05	4270.43	3283.22	3441.25	5209.73	4824.6	5120.93	3943.86
14.05_660.5742n	660.574	697.524	1	14.0509	0.206383	100 - 51.3 - 1.13	1183.5	7.08	1041.07	938.845	862.075	901.417	861.527	821.349	841.189	1006.54	1130.35	1052.11	989.556	1022.66	995.534	1050.34	1093.58	955.955	1118.02	1043.67	1046.31	887.237	1180.88	1097.77	1286.73	1345.57	1320.1	911.016	876.868	962.537	1161.74	1163.71	1338.41	1146.5	1053.73	1173.37	1270.5	1250.98	1490.78	1134.75	988.375	1081.07	1031.67
5.44_1180.1649m/z		1180.16	1	5.43897	0.0214167	100	72.29	86.26	0	0	12.3836	2.8678	0	0	0	81.3947	122.756	91.974	23.7795	0	22.5102	0	0	11.8455	0	0	0	52.6731	158.884	97.1149	0	47.4018	0	27.4924	14.8497	6.46082	8.58307	0	0	0	0	0	0	8.35373	0	35.9641	38.6619	0	48.7751
3.91_542.1147m/z		542.115	1	3.90992	0.07785	100 - 23.2	58.4269	49.7	2.88406	20.8909	14.5239	6.76672	10.4284	0	0	8.43698	5.6414	19.5679	0	0	0	266.427	285.389	286.166	0	0	4.7755	0	0	0	0	0	5.29359	0	0	0	0	0	0	0	0	0	0	1.33909	0	0	0	0	0
7.98_946.5887m/z		946.589	1	7.97775	0.177817	100 - 34.2	141.275	169.76	2.52501	4.21573	0	0	0	0	0	0	0	0	0	0	0	0	2.59411	0	346.68	262.569	267.867	0	0	0	0	0	0	0	6.76888	0	0	0	0	0	0	0	0	4.43241	0	2.534	0	0	0
7.91_438.2409n	438.241	459.216	1	7.90633	0.0921333	100 - 21.9	67.366	24.53	22.7533	13.7739	27.9315	31.1237	31.9615	31.5287	29.4313	0	1.10997	1.40918	0.0856348	5.20506	21.115	5.10843	0.16594	0	0	0	0	0.378897	0	0	39.444	22.5241	0	0.000694516	0	0	0	0	0	257.02	272.879	200.243	10.4697	1.05308	0	0.306747	0.605914	0	0
10.08_438.2255m/z		438.226	1	10.0824	0.127833	100 - 32.8 - 3.29	209.282	29.73	103.131	53.9821	45.3666	97.1748	55.491	50.8188	32.8831	0	0	0	13.6988	5.92665	8.6015	0	0	0	0	0	0	106.434	118.743	123.321	56.6499	97.5276	61.1499	40.2483	32.1378	46.9584	0	0	0	133.196	90.4786	93.7521	130.618	99.0585	161.54	126.279	106.33	77.8688	7.04749
13.38_653.4792m/z		653.479	1	13.3753	0.0849833	100 - 23.8	37.5819	101.58	15.1145	3.64675	4.55298	5.02347	0	7.10892	0	0	0	0	0	0	0	0	2.60212	0	0	0	2.23409	19.0658	28.1948	31.0422	45.2772	50.8812	62.3665	5.02551	2.9218	0	5.62785	0	7.80773	101.15	101.409	105.286	33.283	21.4729	21.2181	0.72721	0	0	4.62366
5.57_604.3836n	604.384	603.376	1	5.5668	0.30565	100 - 30.6 - 8.64 - 5.22	4390.69	11.12	829.999	969.708	1054.09	859.403	1022.62	1136.64	1136.86	0	0	0	0	0	0	0	0	0	22286.5	22936.8	20637.1	0	0	0	0	0	0	0	2.7013	0	12422.3	11981.6	11971	224.659	287.041	229.088	0	10.2229	4.73706	0	0	0	0
10.70_425.2827m/z		425.283	1	10.7015	0.11355	100 - 6.93	122.19	26.06	68.9835	42.6284	35.9456	55.0277	39.7424	28.2836	44.4181	3.39311	0	4.88419	73.4267	48.4893	33.4683	9.43291	11.0454	0	2.37434	0	6.95711	77.8857	76.7871	89.6673	97.4746	131.861	125.517	53.2154	52.3525	47.5686	25.1769	48.4212	60.5537	19.3614	19.7104	21.7211	102.216	101.16	86.3699	105.337	69.3193	95.9804	55.589
7.05_582.3687m/z		582.369	1	7.04578	0.0707	100 - 15.1	35.5642	124.26	0	0	0	0	0	0	0	0	0	2.04712	0	0	0	0	0	0.00795222	91.5375	96.365	88.0321	0	0	0	0	3.854	0	0	0	0	0	0	0	0	0	0	4.04465	0	0	0	0	0	0
5.63_369.1884m/z		369.188	1	5.63107	0.0642667	100 - 10.3	186.372	7.91	109.602	114.819	124.956	111.946	134.543	136.793	104.823	109.427	92.7866	121.161	69.0765	38.6052	63.3971	177.164	149.137	134.654	167.287	219.206	212.436	43.3644	41.5741	37.6698	195.447	182.255	201.719	100.171	88.7798	98.4808	307.007	301.035	293.995	197.983	204.127	185.533	138.416	157.614	143.015	33.9587	39.4296	31.2851	148.957
6.63_360.2426n	360.243	359.235	1	6.63372	0.249233	100 - 17.3 - 49.3 - 1.27 - 1.07	2738.63	7.08	1126.97	1295.52	1285.57	1077.8	1320.73	1379.14	1317.32	441.265	422.489	465.66	251.768	148.201	117.515	204.045	193.469	176.772	599.43	705.413	695.137	240.287	250.585	238.339	239.612	227.775	311.36	186.453	158.053	182.829	556.022	584.746	575.184	12092.7	12097.3	13037.5	207.298	356.563	266.05	276.188	274.353	274.388	346.452
8.16_669.4237n	669.424	650.406	1	8.15557	0.1921	100 - 29.9 - 6.81 - 0.641	1448.33	7.88	369.257	309.642	332.247	411.112	391.593	374.296	429.582	52.4397	31.3846	52.7909	27.8563	42.6486	43.061	240.048	185.045	215.746	3844.07	3464.51	3355.24	25.4295	49.294	26.0392	19.7665	34.8068	19.7527	319.846	356.843	355.857	13.5594	14.4985	30.5339	33.6862	16.6671	32.4876	357.996	152.258	216.748	68.4744	41.0155	36.0229	94.3189
5.71_596.3534m/z		596.353	1	5.70892	0.319933	100 - 24.6 - 7.96 - 1.36	2003.72	8.96	581.564	667.507	687.183	576.401	738.486	827.935	917.496	541.548	616.72	623.31	52.5177	73.0534	88.903	301.311	234.234	309.838	7813.67	8110.23	7183.76	50.9806	89.8618	65.1331	117.034	125.626	78.2302	252.786	322.64	376.091	189.193	146.556	118.521	15.7798	25.8874	48.0306	802.835	380.459	504.782	66.0928	67.7589	111.482	111.279
8.19_1035.7982n	1035.8	1080.78	1	8.19127	0.0564333	100 - 49.9 - 6.07	120.636	76.78	18.8556	9.24753	0	37.2523	2.063	6.88104	10.5984	9.24108	8.44363	10.2324	12.4695	35.6642	80.7561	11.5152	19.8747	9.6152	0	0	0	299.845	311.724	350.541	223.724	283.351	291.483	61.235	45.4536	100.878	93.838	84.4471	93.4143	24.689	11.2586	13.4087	178.96	110.063	193.342	268.587	193.464	227.353	3.79906
7.31_662.3654m/z		662.365	1	7.3093	0.0642667	100 - 21.9	88.6183	34.64	28.9343	16.6081	24.7466	36.9069	35.5858	11.7951	6.55086	102.98	71.4633	121.781	51.2552	56.7675	59.4145	62.2303	104.218	58.8461	21.1837	43.6714	43.7251	77.4052	74.8064	57.393	58.7136	71.3454	94.0563	71.8977	77.0322	51.7845	68.7896	66.718	52.3877	150.502	138.333	169.576	84.422	77.0733	96.642	53.0933	37.0101	47.1303	74.7933
6.58_499.1187m/z		499.119	1	6.5766	0.05	100 - 19.2	98.2666	12.81	56.9448	66.5172	50.3794	47.1059	79.0915	57.8936	52.12	6.66341	9.08703	6.1871	94.5469	79.0932	84.1579	13.4953	7.95326	6.92753	41.9134	29.0096	24.7551	5.08126	2.76007	4.24286	6.53792	4.40772	1.69249	94.4451	92.7424	53.2282	10.948	21.0662	11.2061	100.839	119.449	107.33	95.3349	107.185	56.5159	149.193	123.163	121.862	58.3784
4.09_378.1043m/z		378.104	1	4.08773	0.0499833	100	39.8063	41.32	19.4941	5.4415	10.5149	12.511	27.1667	12.7771	7.73543	0	0	0	107.671	100.989	76.8234	1.83191	0	0	0.678295	12.2818	17.3567	0	0	0	0	0	0	14.8792	3.05749	12.2784	0	5.25235	8.10092	0	18.4269	0	0	6.84198	1.9827	43.7806	47.561	40.2747	30.7115
9.35_271.2347m/z		271.235	1	9.35033	0.1564	100 - 13.4 - 0.532	2107.99	13.39	1664.44	1243.83	1172.24	1669.65	1488.85	1368.1	1500.62	1656.87	2484.54	1627.33	1516.89	1581.09	2020.51	2929.46	2514.3	2763.23	2206.85	1613.12	1456.18	1599.2	1749.27	1872.19	2167.45	2454.31	2198.51	1869.69	1996.7	2038.15	1498.31	1421.32	1532	1425.18	1158.59	1462.08	2243.2	1519.94	1780.24	2110.73	1870.13	1823.41	1592.23
9.07_1201.8578m/z		1201.86	1	9.0654	0.04215	100 - 59.5	35.9833	127.09	0	0	0	0	0	0	0	0	0	0	0	0	0	0	0	0	116.019	50.9414	47.6972	0	0	0	0	0	0	0	0	1.39415	0	0	0	0	0	0	0	0	0	0	0	0	0
7.37_309.2144m/z		309.214	1	7.36643	0.0992667	100 - 12.6	2108.91	12.03	910.016	1079.96	1154.4	897.291	1271.73	1434.7	1538.71	320.066	405.663	338.592	477.75	494.341	569	410.256	379.286	401.332	6561.38	6673.56	6199.75	298.904	335.743	304.433	364.052	342.564	288.156	528.219	579.485	533.587	498.254	490.42	444.162	296.298	288.494	313.279	862.161	582.336	663.674	237.32	261.212	242.999	462.128
6.58_1121.2345n	1121.23	1142.21	1	6.58373	0.0571333	100 - 57.5	134.502	13.38	64.7399	67.6981	93.0045	110.404	46.9143	31.2915	9.66451	0	0	0	141.37	163.636	93.9357	0	0	10.809	14.3981	36.3402	14.62	0	0	0	0	0	0	98.4383	73.273	103.294	7.07871	29.1919	7.07888	96.1944	160.899	108.907	62.5885	132.725	127.026	133.113	154.35	157.249	104.561
10.70_486.2302m/z		486.23	1	10.7015	0.0849833	100 - 31.1 - 2.24	152.965	23.96	110.503	72.271	65.1882	103.99	68.2272	61.7526	52.6311	0	0	0	113.68	104.267	117.975	5.44992	6.35834	4.271	0	11.5232	3.57921	110.552	84.0157	109.894	142.155	140.504	164.665	69.3626	101.766	79.4936	63.3273	53.2909	68.5214	40.8021	37.8279	30.6771	159.723	168.136	146.435	128.651	106.144	101.854	51.4236
4.27_684.3821n	684.382	683.375	1	4.2727	0.0714833	100 - 31.7 - 7.44 - 0.566	237.136	26.06	35.6396	29.5796	35.7909	40.7074	70.0874	59.3505	71.9167	1036.46	1325.02	1139.79	12.1143	0	0	0	10.8888	0	2.29604	1.39441	4.18575	24.8904	0	0	45.1243	39.4914	49.8221	0	0	1.56293	16.3281	29.637	29.7143	0	0	0	0	0	0	2.98974	6.74855	0	21.8143
4.19_550.2584m/z		550.258	1	4.18772	0.0492833	100 - 19.1	17.7191	124.53	0	0	0	0	0	0	0	0	0	0	0	0	0	0	0.256199	0	58.5357	72.042	77.4334	0	0	0	0	0	0	0	2.68279	0	0	0	0	0	0	0	0	0	0	0	0	0	0
11.07_333.2882m/z		333.288	1	11.0708	0.0635667	100 - 8.84	48.6466	24.14	23.5493	12.6925	13.6619	18.8355	3.47602	6.76591	0	0	0	0	33.1504	18.3111	19.5774	0	2.88355	0	0	0	0	17.6182	15.4565	8.02695	10.2345	16.0558	27.7803	16.1952	23.3645	17.3238	0	2.28114	0	34.3849	39.2038	45.8057	9.73772	15.2775	14.7643	50.3373	32.8438	36.6544	6.25751
12.30_701.4822m/z		701.482	1	12.3012	0.0999667	100 - 37.5 - 3.46 - 0.172	340.541	17.97	164.052	139.59	108.026	191.559	109.021	110.418	91.7006	193.836	249.218	211.602	86.799	58.2889	49.057	46.6874	45.2311	60.3547	82.1027	51.072	69.1511	275.955	326.813	333.53	323.186	379.133	391.798	76.8531	98.3208	99.5958	75.2463	72.7672	106.032	1018.56	876.914	1098.57	189.425	127.304	174.414	171.521	116.862	120.774	137.546
11.96_670.4055n	670.406	715.409	1	11.9599	0.2778	100 - 32.5 - 6.18 - 0.296	5898.64	12.53	4434.53	5614.72	5446.19	4444.04	5447.04	6330.35	7411.71	5934.92	6581.72	5169.36	6834.6	5906.24	7914.75	4143.1	4354.48	4153.29	4137.25	4277.5	3837.31	3889.03	4305.15	3818.47	4488.85	4302.87	4062.41	4495.92	4383.22	3697.77	7310.99	7496.98	8124.6	3972.32	3578.34	4355.3	4049.33	4804.9	3890.38	3528.57	3828.16	3615.27	5222.09
8.66_686.4414m/z		686.441	1	8.66047	0.0714	100 - 16.9	40.1192	115.51	2.07057	0	0	0	0	0	0	0	0	0	0	0	0	0	3.25894	0	33.5155	44.1288	67.6414	0	0	3.37889	0	0	0	0	9.30197	0	0	0	0	0	0	0	5.77261	0	3.60934	0	0	0	0
8.70_704.4568m/z		704.457	1	8.69617	0.0635667	100 - 35.6	109.915	68.19	11.8772	3.67764	0.37757	7.30516	0	0	0	2.63522	8.88503	5.21789	0.35242	0	0	15.8834	5.21449	15.2184	204.9	202.533	230.097	4.45414	3.43272	3.90521	6.77923	4.11733	2.09047	2.57887	33.3284	17.6029	2.40703	0	0.059549	0	0.0658918	0	36.4802	5.21761	11.8285	11.3426	7.85447	2.37166	0
7.85_409.2517m/z		409.252	1	7.84992	0.0992667	100 - 0.816	67.7718	13	46.3706	46.4572	41.2483	56.3122	48.3273	39.8572	39.7456	62.2918	90.5059	67.0153	39.8561	42.3774	46.2486	79.6618	72.2211	82.6878	62.6789	58.0179	55.5198	36.2348	48.9169	40.616	60.398	37.7222	45.8931	62.3036	49.6538	63.8484	41.1413	39.7989	30.5012	49.6032	52.6665	35.8883	48.2372	33.1157	47.781	50.6555	49.4534	58.1588	48.7237
6.39_389.2836m/z		389.284	1	6.39163	0.106417	100 - 18.1 - 2.6	290.509	9.69	187.38	211.422	225.858	171.378	192.596	225.829	188.152	611.468	649.917	677.839	159.609	143.368	132.099	49.2716	71.5065	54.4172	372.843	438.813	399.048	222.183	179.278	195.978	36.7594	39.4835	35.7935	81.9239	79.186	62.659	547.815	535.291	547.217	36.1382	36.2347	46.8495	451.694	566.221	421.497	73.8287	86.0286	74.2114	167.911
9.49_401.1578m/z		401.158	1	9.48532	0.07855	100 - 29.4 - 2.34	168.582	19.73	71.9125	45.6855	38.3558	46.2126	45.817	23.0374	26.5315	4.22032	15.3119	12.5635	201.71	145.873	216.229	8.1832	8.26157	11.1027	0	0	0	200.978	187.869	189.236	133.615	168.303	155.004	72.339	50.7436	50.9319	18.6163	19.1722	37.8389	24.6634	32.9872	21.1025	61.8462	86.7443	65.1866	141.725	134.389	107.592	147.344
7.29_310.2218n	310.222	309.215	1	7.28788	0.0928333	100 - 14.5	3246.63	12.27	1351.23	1557.77	1673.94	1290.97	1769.26	2048.01	2173.64	373.05	412.4	397.334	575.278	622.685	636.684	532.767	547.854	552.599	9832.7	10141.7	9361.77	346.47	392.95	362.841	422.666	377.368	345.715	720.245	758.279	747.857	610.306	610.741	609.45	297.908	325.491	283.282	1201.84	867.597	906.97	286.47	325.202	308.228	613.859
5.31_636.3513m/z		636.351	1	5.31113	0.327067	100 - 30.8	619.055	37.33	66.3041	39.8959	53.1844	50.5006	50.2735	48.5003	11.333	5.86024	0	8.025	0	0	0	21.4491	12.8586	13.1229	2138.42	2350.59	2252.7	0	3.0782	0	0	0	0	23.7952	42.643	45.5303	0	0	0	0	0	0	89.4019	24.7566	52.5621	0	0	1.4042	0
4.54_359.1373m/z		359.137	1	4.54272	0.0564333	100 - 10.1	64.917	22.97	30.5542	29.6239	39.386	26.9574	52.275	59.7584	48.1163	7.81896	13.3974	11.803	9.74973	8.71148	9.52938	35.6831	43.2976	45.3263	72.8652	81.0654	95.427	16.3631	12.2996	13.6289	22.2968	19.5097	5.04354	37.1632	28.0505	45.6702	4.69285	9.41218	1.84116	10.4541	0	1.5192	31.7217	25.2165	19.5823	32.4436	32.0443	24.7583	31.0678
13.08_894.6110m/z		894.611	1	13.0761	0.30565	100 - 44.6 - 15.1 - 2.12	7714.67	17.04	4645.98	5924.14	6471.6	5251.22	7593.1	8903.65	10153.8	5899.43	7171.23	5260.25	6464.2	6627.21	9443.24	5737.9	5044.75	5194.21	9461.38	7784.55	7283.84	3018.87	3140.16	3055.38	4609.18	3896.29	3351.97	4111.06	4235.51	4101.05	7856.52	7888.15	7111.45	5995.71	5013.94	6770.52	4797.85	4569.16	3926.04	2118.63	2724.31	2646.81	4745.12
5.87_207.1392m/z		207.139	1	5.86602	0.0849833	100 - 8.72	123.035	17.7	41.2719	52.1329	54.0707	35.0478	44.1508	55.7884	59.1243	6.24877	3.51433	3.62478	11.4497	2.68377	10.5433	1.88815	1.19341	6.59458	9.8273	7.38827	3.16648	2.56741	3.72665	1.52842	7.19111	3.63863	3.83816	1.62778	2.54743	1.37685	5.4131	4.92042	5.99869	562.302	594.642	642.82	5.58721	1.33555	2.28249	0.914559	2.8383	2.72502	5.02048
8.43_636.4234m/z		636.423	1	8.43267	0.192117	100 - 27	1856.65	5.99	350.769	317.324	324.607	405.369	388.098	386.93	380.952	22.8718	29.0748	41.8769	59.075	11.4624	36.1304	220.182	194.025	181.471	3176.98	2755.74	2703.64	99.9689	101.277	68.836	87.1254	89.4678	65.7884	248.741	300.295	309.496	20.0702	8.85859	39.5477	48.6396	12.4487	36.83	284.384	137.839	194.027	148.607	111.47	103.605	121.175
8.52_1147.8020m/z		1147.8	1	8.51835	0.0564167	100 - 55.2 - 6.31	89.6915	118.33	0	0	0	0	0	0	0	0	0	0	0	0	0	13.5085	0	0	66.7782	12.5248	23.9211	0	0	0	0	0	0	4.60967	4.40868	19.0459	0	0	0	0	0	0	0	0	0	14.3291	7.85425	5.18196	0
7.25_522.2874m/z		522.287	1	7.24503	0.0499833	100 - 25.7	44.6723	48.87	31.2906	12.823	19.1239	21.3466	5.08368	4.26572	0	5.7029	0	3.65011	11.1954	7.15916	0	34.382	26.7519	25.2445	3.75618	1.61897	1.52725	80.7592	61.7985	79.7665	79.1467	82.7051	93.4362	48.4256	32.5228	32.9102	0	6.27886	3.82319	47.6238	52.8214	54.7045	33.9827	58.3319	39.9965	89.8398	79.1444	68.8243	32.9658
10.74_454.2212n	454.221	453.214	1	10.7365	0.0921167	100 - 12.1	111.501	22.72	86.4748	85.4155	58.3803	71.8375	66.1328	20.6621	21.9998	19.5664	7.99639	25.6613	87.664	58.0744	77.0942	24.7152	41.2776	39.1316	24.493	14.9641	15.9068	116.867	89.6021	88.8511	75.7242	95.7299	137.809	64.4087	60.2107	60.0069	45.989	43.9292	58.5351	108.985	146.76	90.5976	35.9027	53.3302	51.192	116.493	89.2689	85.0513	64.5667
4.71_113.0202m/z		113.02	1	4.70625	0.0635667	100	55.2606	8.75	32.822	33.2508	41.8378	29.4526	41.713	45.6641	51.2775	105.736	133.162	115.319	63.7315	74.4165	77.2781	9.76362	23.6221	16.0998	0	0.0268414	1.48172	63.4387	56.8768	53.2008	68.8253	63.848	52.2083	1.66465	2.12555	2.07707	0	5.5179	0.968795	0	0.75491	0.301565	0	1.00615	0.392068	0.593952	0.451244	0.527595	69.0952
7.34_293.2194m/z		293.219	1	7.33787	0.177817	100 - 16	6819.99	16.28	2972.29	3528.22	3941.81	2937.54	4104.11	4768.04	5228.64	573.12	712.409	630.021	824.146	790.099	883.517	229.368	224.719	232.2	666.619	746.218	732.491	473.034	424.669	442.426	628.864	595.782	523.705	248.36	279.611	202.234	387.829	374.573	399.205	18538.7	17518.4	20427.7	456.2	431.11	397.868	163.756	197.601	184.876	430.416
5.15_575.3403m/z		575.34	1	5.15473	0.11355	100 - 39.2 - 9.15	224.878	21.31	36.4275	29.4283	33.2657	25.5967	33.3683	38.7191	19.6412	7.72157	0	2.74085	0	0	0	0	0	0	1039.07	1204.3	1119.35	0	0	0	0	0	0	0	0	0	488.321	470.769	528.222	0	0	0	0	0.3711	0	0	0	0	0
7.35_186.1286n	186.129	221.12	1	7.345	0.0992667	100 - 13.9	98.2817	42.46	27.5597	13.2829	17.6673	10.872	13.0343	7.70905	14.5853	0	0	0	0	0	0	0	0	0	0	0	0	0	0	0	0	0	0	2.06882	0	0	0	0	0	466.748	493.508	511.9	0	0	0	0	0	0	0
4.92_554.3383m/z		554.338	1	4.91978	0.3485	100 - 25.4 - 3.67 - 0.048	519.626	26.29	148.508	104.975	118.124	200.361	131.262	106.462	107.427	133.084	50.3861	119.145	0	0	0	29.9158	24.3609	29.4432	1972.56	2740.34	2320.35	3.08577	13.8947	3.57669	0	2.73705	14.2247	34.3836	43.5822	71.9975	6.77037	0	7.54565	0	0	0	75.1041	66.7393	142.957	5.35082	7.89505	7.91043	2.82538
12.30_633.4880m/z		633.488	1	12.3012	0.128533	100 - 38.6 - 6.83 - 0.163	908.774	10.05	454.234	404.169	338.514	507.183	408.338	394.216	384.19	672.539	805.272	611.566	267.872	254.182	299.041	152.094	150.733	134.532	165.819	180.745	171.993	637.575	685.817	697.242	727.733	812.235	909.083	217.109	244.233	273.304	348.781	368.264	398.117	2730.22	2454.44	2922.8	399.091	374.121	452.078	322.769	227.884	226.958	429.1
10.40_499.2074m/z		499.207	1	10.4023	0.0564167	100 - 35.9	80.5037	18.96	82.5655	57.5694	62.8331	49.7265	59.8727	52.0272	20.4798	0	0	0	114.892	88.1934	76.4447	24.0598	41.0019	7.5925	0	0	0	51.9609	37.7196	40.1297	65.335	70.1661	44.6231	54.0197	39.0206	50.9609	35.0746	18.0838	50.5779	133.465	124.812	127.227	14.1806	60.5076	37.1617	54.8896	49.1422	45.4003	69.7829
12.50_938.6366m/z		938.637	1	12.5005	0.142117	100 - 44.5 - 7.34	240.863	15.33	130.059	116.2	64.7449	150.574	140.06	170.581	164.206	47.8546	33.8396	27.5076	18.5275	8.29778	28.6651	116.844	65.3294	64.1665	606.422	486.345	515.235	5.83513	13.4891	2.54962	0	0	0	75.6225	86.3808	122.288	9.88208	25.2452	10.7162	0	19.8874	12.6209	99.8148	34.1433	71.6292	40.9034	26.2618	60.1847	37.2339
9.34_421.2435m/z		421.243	1	9.33605	0.447767	100 - 14.9 - 0.0634	933.561	8.08	698.12	772.149	765.986	777.473	871.689	987.831	892.369	686.37	884.661	826.688	954.896	954.118	1077	673.789	701.969	738.653	560.059	710.191	619.275	746.641	713.481	720.513	709.959	717.127	672.478	726.456	705.478	627.012	947.546	913.501	1021.41	721.913	841.047	809.11	555.414	746.446	599.541	655.865	654.527	607.729	808.106
6.63_482.3158m/z		482.316	1	6.63372	0.163533	100 - 22.9 - 1.13	296.031	14.44	175.607	135.832	156.398	191.246	131.762	131.069	91.6118	309.226	177.894	280.316	99.0467	81.3505	39.214	343.578	308.05	312.929	381.26	465.196	418.664	379.936	420.989	422.819	144.812	123.584	208.03	247.261	245.74	325.48	380.11	410.758	323.362	122.455	177.152	104.493	157.239	242.32	298.16	279.291	232.422	304.388	338.967
8.08_605.3576n	605.358	604.35	1	8.08415	0.213517	100 - 25.4 - 22.1 - 2.55	1707.55	9.54	1358.38	1539.59	1628.62	1146.91	1422.97	1740.41	1611.48	1054.87	1190.44	1243.3	2124.4	1921.31	2015.73	1066.65	1197.95	1288.06	884.398	1055.11	1015.03	1544.9	1355.48	1373.88	1359.64	1422.87	1262.43	1588.72	1406.59	1021.89	1866.1	1706.17	1939.35	858.954	1036.25	915.84	1477.23	1708.84	1227.61	955.325	1034.45	884.416	1448.06
7.93_291.2049m/z		291.205	1	7.92775	0.0642667	100 - 7.81	68.3724	18.68	16.0379	16.1575	11.0112	17.4674	8.36882	5.38734	25.2566	0	0	3.63116	2.96336	0	0	0	0	0	51.8259	57.0428	53.1294	0	0	0	0	0	0	7.64844	5.3442	11.3386	0	0	0	0	6.28056	0	0	2.10737	0	0	0	0	1.30289
10.58_398.2096n	398.21	379.192	1	10.5801	0.23425	100 - 36.8 - 4.84	1571.08	4.51	1432.04	1555.88	1477.68	1301.86	1457.21	1449.69	1523.16	1163.77	1230.16	1268.86	1858.88	1615.73	1832.57	1099.59	1253.7	1151.3	692.811	867.13	856.596	1546.99	1427.07	1456.96	1353.6	1335.28	1376.87	1411.79	1230.2	1151.47	1448.96	1418.06	1564.08	1689.16	1828.48	1673.57	987.63	1301.95	1158.05	1305.28	1655.16	1377.81	1618.77
10.73_498.2136m/z		498.214	1	10.7294	0.0707	100 - 13.2	48.8195	68.01	37.0218	13.8517	0.0694483	20.7417	0	6.34573	0	0	0	0	4.7675	0	0	0	0	0	0	0	0	43.4127	44.3953	51.1454	56.3211	43.2788	42.8362	17.9442	16.6569	20.5328	0	0	0	38.0135	46.0933	40.9051	30.9117	23.3883	20.3269	58.2004	21.4131	45.6795	20.9174
9.13_577.3463m/z		577.346	1	9.12967	0.1214	100 - 23.5 - 2.17	300.307	32.95	87.1024	70.0057	73.4209	121.345	51.0824	54.4032	41.0648	0	0	3.87234	0	0	0	37.4734	25.1927	41.1829	688.286	687.24	623.259	0	3.17122	0	0	0	2.65817	40.5756	25.6473	57.7278	0	0	0	3.50466	3.60439	0	19.02	10.4401	34.6301	14.312	4.84164	7.03065	0
0.67_687.9569n	687.957	708.9	1	0.667633	0.035	100 - 31.9	214.75	14.59	157.101	194.978	196.09	124.353	187.5	184.296	196.311	116.597	175.344	121.464	140.81	123.461	89.9581	126.63	138.423	208.557	135.078	136.218	79.309	164.796	168.506	179.038	161.672	161.922	110.469	118.334	115.105	105.885	167.616	161.011	201.826	164.633	102.365	158.843	167.751	145.267	118.072	103.897	103.417	116.042	126.042
6.58_227.1826n	227.183	226.175	1	6.5766	0.0571333	100	855.81	39.27	353.504	424.855	406.695	282.29	421.993	686.819	806.388	0	0	0	787.448	1067.92	1488.73	16.0816	0	0	392.614	140.774	128.084	0	0	0	0	0	0	583.401	375.924	513.949	50.3533	114.94	74.9883	1264.48	750.614	1411.42	1061.28	560.458	497.998	900.062	1051.12	790.129	437.424
10.44_437.3836m/z		437.384	1	10.438	0.1207	100 - 11.3	84.1214	150.66	0	0	0	0	0	0	0	0	0	0	0	0	0	0	0	0	148.082	64.2596	31.4343	0	0	0	0	0	0	0	0	9.23231	0	0	0	0	0	0	3.84836	0	3.37114	0	0	0	0
9.14_625.4554m/z		625.455	1	9.1368	0.02855	100 - 22.9	40.4216	55.29	25.0262	6.89108	0.503438	22.0966	0.0567614	4.20067	0	14.4379	9.22263	16.0357	50.5189	56.7119	72.6236	2.62451	0.422683	1.60879	0	3.51832	13.2173	23.7518	25.9551	21.4993	36.4696	33.3477	60.0589	6.95391	12.2891	8.5204	6.01186	0	12.5895	0.869091	2.38834	0.855155	3.83028	7.8045	5.83392	30.436	16.5384	16.7583	53.3423
9.14_1185.8524m/z		1185.85	1	9.1368	0.0714	100 - 57.6 - 12.7	141.598	123.91	18.8052	0	5.64643	22.5048	0	0	0	0	0	0	0	0	0	34.7995	11.8971	16.34	151.759	76.0886	67.1435	8.6106	33.6866	3.41627	0	13.2721	26.9444	18.9158	14.2263	61.8881	0	0	0	0	0	0	0	0	25.2182	120.579	89.9985	93.5684	0
7.57_524.5026m/z		524.503	1	7.57212	0.04285	100	216.947	111.74	40.3916	0	0	0	0	0	0	0	0	0	0	0	0	0	34.7524	0	0	0	0	553.441	352.568	469.887	581.978	607.04	729.035	89.7742	44.5247	44.656	0	0	0	4.87663	224.958	289.51	142.29	231.274	264.293	662.898	511.207	417.53	0
7.84_947.6726m/z		947.673	1	7.83563	0.0499833	100 - 54.8	74.9018	60.78	15.9847	0	0	28.1183	0	0	0	84.9053	139.773	66.6022	0	0	0	97.386	76.2742	82.9485	45.5743	43.3832	18.5053	33.871	27.1161	43.0975	55.1132	54.7261	59.4724	43.4588	48.8629	55.0718	0	0	0	90.1151	34.7512	58.339	55.5868	28.1384	49.8616	131.479	102.555	88.8141	20.9378
9.44_562.2872n	562.287	561.28	1	9.43532	0.184967	100 - 30.1 - 2.29	651.718	66.27	78.7802	47.4099	9.99246	45.9056	14.7052	13.3535	0	1.10642	0	18.5053	102.43	67.9238	120.408	233.657	200.681	210.961	0	9.48483	11.0206	113.91	138.64	132.119	206.13	236.406	295.028	65.753	45.253	53.3834	19.8534	12.9677	10.016	618.663	536.246	595.802	27.1004	66.1299	99.7978	2449.93	1938.65	2040.25	363.049
7.13_391.3009m/z		391.301	1	7.13148	0.142117	100 - 21.6 - 2.12 - 0.0128	3244.61	11.89	1450.34	1677.65	1834.83	1542.22	1857	2121.09	2112.93	1814.97	1909.59	1856.53	532.84	545.736	551.185	5839.75	6256.82	6154.02	696.366	820.109	824.483	404.372	404.447	388.614	1173.63	1112.25	1161.43	2132.13	2173.72	1985.23	3359.09	3297	3082.62	8158.77	7807.77	8782.55	1413.08	1592.78	1437.02	1667.2	1853.97	1789.46	415.066
6.21_343.0966m/z		343.097	1	6.21382	0.0492833	100 - 2.41	41.2858	19.52	19.7789	24.8726	15.4408	18.1557	21.9341	17.7899	13.9849	0	0	0	54.1029	58.3554	43.6015	0	0	0	3.6331	4.86618	6.6852	0	0	0	0	0	0	31.2443	21.2207	21.7976	8.63216	19.7706	15.5254	6.77029	17.9536	4.69193	44.2463	39.2117	27.6623	89.7561	88.8152	67.3984	27.0046
9.94_341.1560m/z		341.156	1	9.94022	0.0643167	100 - 19.4 - 1.96	254.169	12.15	174.378	113.6	93.0679	203.154	128.529	78.9327	101.218	90.9053	103.808	63.1205	166.165	160.537	172.176	80.965	72.7813	67.5708	46.3676	59.5996	40.2816	261.108	281.706	280.845	191.195	220.373	227.167	168.282	144.72	159.983	144.49	175.242	210.323	237.771	187.79	201.68	234.664	202.889	248.675	344.81	362.739	312.505	152.451
8.38_736.4510m/z		736.451	1	8.38267	0.220667	100 - 28.9 - 59.6	274.063	136.73	0	0.682301	0	1.67429	0	0	1.22617	1.03157	0	0	0	0	0	0	0.00757917	0.575777	493.75	449.318	501.572	2.53875	2.20372	0.425236	1.79958	5.12896	1.93741	3.70259	6.99301	8.74951	0	0	0	0	0	0	25.6695	0.178484	0.895672	3.50463	1.77814	4.40448	0.0405339
12.12_842.6100m/z		842.61	1	12.1163	0.206383	100 - 51.2	3278.14	7.85	1529.03	1455.06	1372.97	1927.46	1940.14	2126.84	2227.01	800.772	1034.22	612.705	983.046	1094.53	1506.66	2040.7	1449.79	1655.67	4111.69	3413.8	3355.79	587.523	858.982	746.064	734.124	744.219	676.734	1376.95	1528.85	1698.21	687.406	595.303	645.766	1037.29	806.518	1121.71	1476.82	837.046	1049.19	1148.16	1170.27	1136.75	1040.66
10.13_451.1972m/z		451.197	1	10.1252	0.1564	100 - 15.6	262.975	8.92	178.768	163.416	165.973	195.954	144.679	132.929	106.708	54.2624	55.1901	52.5617	294.845	242.946	251.835	51.7057	69.7781	73.7155	16.5422	21.2964	23.0206	231.221	185.246	213.07	211.756	200.482	229.844	148.235	148.702	146.147	90.8423	126.285	163.755	195.783	243.975	192.856	76.8246	133.314	133.877	201.385	160.14	161.121	202.394
10.41_446.2839n	446.284	467.259	1	10.4095	0.163533	100 - 15.6 - 1.47 - 0.239	568.406	6.94	447.727	396.197	328.735	473.307	387.762	363.559	378.127	46.2342	107.061	63.2493	581.722	510.758	657.488	231.02	298.298	249.879	36.8877	41.2367	26.1628	404.166	388.684	404.528	503.697	530.9	534.004	371.324	372.517	349.953	201.617	254.565	289.756	796.02	788.933	774.902	319.73	310.423	328.502	392.27	308.123	391.661	493.811
7.98_674.4095m/z		674.409	1	7.98488	0.0714	100 - 36.1 - 12.8	126.73	70.08	20.3874	5.00262	0.0524782	2.94111	0.0447052	8.78872	0	7.8354	9.4293	6.16179	0	0	0	0	4.11352	0	326.924	350.902	378.759	3.38425	0.0112884	0	0	0	0	6.85445	0.747834	0.253539	0.000218862	6.92707	3.314	0	0	0	0	5.11126	0	0.94301	0.0293855	0	2.12995
14.21_978.5825m/z		978.583	1	14.2073	0.441333	100	338.898	27.1	178.823	322.75	358.94	144.753	210.885	165.412	206.311	254.632	234.75	365.585	383.674	353.875	164.913	160.001	304.447	216.684	165.325	374.446	324.83	77.4815	155.817	130.713	196.096	135.735	146.421	202.101	152.206	144.201	361.852	325.172	426.615	188.598	250.666	245.927	130.953	222.952	133.585	113.631	97.3614	154.839	342.424
9.43_328.1446n	328.145	327.137	1	9.42818	0.0928333	100 - 30.1 - 14.2 - 0.243	723.565	12.78	502.017	382.809	311.461	463.565	378.278	327.251	323.204	238.674	274.577	258.195	491.183	360.874	340.311	288.638	337.939	323.398	204.955	166.18	183.775	543.152	519.234	568.965	501.557	607.582	575.487	547.369	515.967	533.954	248.095	219.812	343.705	570.262	532.239	586.704	330.286	370.101	371.089	926.142	857.506	776.826	486.608
13.53_989.6205m/z		989.62	1	13.5317	0.04285	100	16.6798	37.54	3.92579	18.8408	30.4165	6.45807	11.7055	32.7207	12.6914	11.1358	0	7.568	8.28808	22.999	0	0	0	6.45061	0	10.233	14.2418	0	0	0	0	0	0	0	0	0	30.4808	25.3036	11.7731	0	0	0	0	3.87861	0	0	0	0	12.6795
10.08_430.1999n	430.2	429.193	1	10.0824	0.149267	100 - 32.8 - 8.15 - 1.3 - 0.111 - 3.85	6278.45	8.49	4468.32	3726.34	3502.54	4367.1	3950.27	3908.65	4070.79	706.691	976.866	705.539	5365.03	5534.54	6946.4	1873.26	1789.76	1681.43	499.99	406.285	408.365	6135.86	5992.53	6462.24	6544.98	7286.01	6738.48	4157.7	3836.87	4085.9	2593.93	2659.92	2797.98	5603.19	4611.99	5836.43	6301.8	5763.78	6004.58	5203.34	5770.82	4889.82	3179.87
11.06_462.2254m/z		462.225	1	11.0636	0.0564333	100 - 22.9	35.1415	49.36	27.4377	21.0635	0	4.24529	12.389	0	0	0	0	0	34.7417	41.1435	33.4328	0	0	0	0	0	0	12.8993	2.66567	7.03855	2.64968	13.3939	20.4828	19.1728	6.83812	11.8175	0	0	0	31.5077	39.2828	36.3648	6.67663	4.26963	8.56666	28.9321	27.0743	24.6099	9.02171
12.62_609.4880m/z		609.488	1	12.6212	0.107117	100 - 30.3 - 1.7	335.91	22.17	180.747	114.725	105.746	190.854	144.167	108.165	95.1388	133.069	120.79	112.561	75.7246	18.0606	30.8669	0.30476	6.241	0.628712	89.8424	61.1216	73.8877	215.904	273.806	271.841	481.618	498.794	559.192	37.6222	48.6009	51.1849	91.3294	140.481	165.755	730.422	688.363	816.384	237.576	213.639	277.681	42.4102	27.2432	3.27243	96.5981
7.03_457.3520m/z		457.352	1	7.02507	0.0849833	100 - 18.2	192.757	6.57	127.214	141.911	125.677	126.623	129.127	145.407	123.565	99.8843	74.6827	76.4267	69.1548	56.7725	45.3171	79.3297	96.7534	99.428	69.6572	109.904	116.288	36.1497	45.7967	31.2174	106.181	98.0271	127.275	187.729	180.876	170.257	198.459	219.794	202.869	206.995	212.294	182.979	227.933	286.769	282.924	213.645	224.646	239.053	97.0789
7.62_1041.6689m/z		1041.67	1	7.6221	0.0357	100 - 34.6	30.6913	48.18	14.2798	4.20801	10.4947	8.21918	4.67871	0	0	25.9389	0	19.8693	7.46024	8.10375	20.2272	7.43285	5.08245	4.67181	0	0	0	37.6434	30.9573	27.6873	5.83803	0	4.92304	31.8239	38.9681	35.8826	11.9539	5.67972	0	0	0	0	0	4.46086	5.57421	58.0238	50.7756	43.8738	43.401
8.87_740.4839m/z		740.484	1	8.86685	0.184967	100 - 34.3 - 16.9	1759.1	17.68	418.494	323.091	312.765	490.158	390.032	343.822	320.104	6.28347	4.91954	13.6134	53.0451	15.5635	31.0595	233.202	106.251	185.13	6066.28	4450.56	4075.06	8.59304	14.1661	25.2983	7.73351	4.03543	3.05503	200.003	308.906	280.475	5.08625	5.64077	10.29	10.9605	1.18268	11.0509	230.49	122.753	181.102	80.3003	49.4332	21.0847	30.3683
12.01_710.4043n	710.404	747.349	1	12.0099	0.206383	100 - 38.1 - 14.6 - 0.262	1261.16	10.13	951.308	1256.63	1190.13	951.332	1129.38	1256.07	1432.69	1350.86	1344.72	1152.19	1528.13	1198.33	1644.52	831.962	975.029	884.202	824.659	940.262	842.876	843.225	874.626	750.955	968.357	934.285	852.535	976.543	945.548	763.315	1618.94	1648.34	1934.96	720.793	722.556	788.104	708.54	1073.7	781.884	620.151	699.554	644.242	1087.69
12.94_775.3794m/z		775.379	1	12.9411	0.120683	100	39.0729	60.27	0	25.1669	7.95115	22.4088	34.8217	23.3984	31.6461	40.6561	29.8671	34.2987	56.1816	34.5617	54.4782	0	0	14.3069	11.3389	63.3742	76.2975	0	5.48922	0	0	0	0	0	0	0	91.2326	140.839	130.357	0	0	0	9.8949	41.0144	15.3159	0	0	0	0
12.78_871.6480n	871.648	892.594	1	12.7847	0.249233	100 - 48.2 - 26.6	7234.42	13.76	4324.17	4709.69	4728.46	5194.65	6079.34	6727.38	7632.88	4410.73	5595.76	3690.2	4177.17	4784.47	6563.96	6024.17	5041.68	5266.32	9658.61	7204.95	7096.05	2848.25	3509.29	3237.17	3475.97	3314.77	3111.77	4286.29	4838.94	5151.07	3909.18	3638.49	3133.07	3800.69	3116.52	4142.69	4753.85	3050.04	3910.15	3242.67	3655.04	3759.95	4229.95
8.87_621.4397n	621.44	666.439	1	8.874	0.1921	100 - 30.8 - 7.06 - 0.301	2640.15	10.6	566.945	425.149	418.258	606.017	526.554	555.021	517.114	27.4737	91.0489	42.0838	150.454	154.656	247.526	533.869	354.515	461.398	4693.95	3824.45	3798.27	98.9414	114.51	112.765	81.2297	120.43	93.7868	630.993	983.448	807.17	80.8044	45.9655	106.65	127.282	50.9775	134.845	1180.87	423.559	537.489	206.199	129.2	138.777	186.483
9.24_460.2092m/z		460.209	1	9.23608	0.0707	100 - 56.8	58.7282	63.01	27.1622	32.4312	30.2597	39.9474	6.33498	4.41441	0	24.0494	0	18.8759	27.9292	1.87552	0	1.19727	0	17.6914	0	0	4.38797	6.12935	18.5724	0	6.80366	15.8248	22.9245	4.52953	0.213107	3.08974	24.6702	11.4436	18.9768	72.547	83.2502	67.1554	16.2449	29.2091	39.2097	15.0804	10.4709	4.49771	4.44868
7.49_1069.6924m/z		1069.69	1	7.48712	0.0499833	100 - 3.84 - 10.8 - 3.2 - 10.8	39.0217	99.09	7.23009	0	0	2.5708	7.54252	0	0	20.6439	39.0059	28.7084	0	0	0	16.8902	13.7866	14.8905	20.8493	15.2582	9.30831	100.707	117.727	109.367	87.5983	100.896	116.27	17.938	17.7275	0	8.40778	11.423	26.1741	15.8621	4.94919	0	55.2223	59.9717	62.8852	142.781	140.182	116.64	4.66477
6.39_436.2994n	436.299	435.292	1	6.39163	0.127833	100 - 18	271.56	11.08	167.352	187.526	205.424	154.471	181.36	211.846	200.022	582.298	629.072	608.345	162.401	146.718	114.835	30.6295	46.7246	32.6616	356.007	392.836	373.111	220.714	185.814	191.23	50.8329	71.3719	47.4133	73.7772	55.1587	64.6211	520.97	483.411	513.268	8.8861	13.9759	11.7909	401.598	517.067	398.865	92.4691	81.3895	76.6297	189.327
4.54_261.1367m/z		261.137	1	4.54272	0.0564167	100	30.008	11.44	32.7981	23.996	26.037	26.8558	39.2136	33.7881	27.3678	22.0678	20.0784	20.9161	11.2771	3.82483	21.8012	18.6105	24.0795	19.826	28.118	38.9504	25.6474	6.96702	7.33848	9.94055	16.8412	10.0375	9.82683	18.3244	23.4504	11.4424	0	3.39789	15.644	6.33991	3.80869	11.408	5.61657	5.81631	3.07802	12.8632	11.3803	9.91706	21.8741
9.85_442.3077m/z		442.308	1	9.8481	0.909867	100 - 28.8 - 0.122	2104.91	8.84	1440.22	1482.73	1518.12	1768.25	1483.18	1343.68	1237.68	1913.56	1897.52	2195.23	2695.97	2406.52	1919.51	2123.69	2424.62	2517.68	1600.45	1366.8	1415.8	2434.73	2298.68	2362.94	2350.65	2969.19	3033.65	1805.63	1653.2	1646.69	2565.22	2657.08	2891.42	838.023	885.796	576.676	2092.09	2565.34	2498.1	1795.14	1710.12	1617.63	1702.26
8.25_786.5442m/z		786.544	1	8.25483	0.106417	100 - 28.8	105.168	9.63	99.6415	102.309	74.3285	80.0574	121.596	135.404	122.842	117.656	108.668	116.44	73.4196	56.4698	67.3712	98.7299	88.8621	111.574	78.9586	79.3443	90.7993	73.4786	50.3058	77.6968	50.2144	40.5699	52.9529	108.977	97.5094	62.8132	56.2457	60.7236	64.3031	57.0511	42.0581	21.1258	61.0937	89.4213	42.6429	49.8001	69.0236	48.1511	98.679
3.75_547.2426m/z		547.243	1	3.74638	0.05	100 - 18.8	47.9034	31.89	22.8115	20.1044	27.8886	24.565	9.46588	10.4005	21.2753	8.64645	0.276608	21.1096	19.3629	13.4788	14.5384	1.24921	8.6737	0.0151839	18.7618	56.3671	47.9687	29.426	27.1247	29.6088	39.2368	26.6374	52.0109	22.966	15.2342	10.3551	39.4665	33.8459	35.7752	51.1759	83.7975	50.0554	66.3235	115.012	76.6594	0	0	0	32.121
15.34_686.6138m/z		686.614	1	15.3378	0.135017	100	469.974	20.45	316.298	219.2	187.843	290.024	205.667	205.356	225.579	114.4	164.452	117.01	160.464	146.622	224.1	340.873	274.465	291.861	420.216	277.731	263.79	394.599	483.773	499.425	870.769	1023.17	917.768	185.744	180.842	205.32	219.634	207.787	218.795	609.071	490.754	699.936	499.793	300.552	419.672	489.034	424.713	385.729	258.286
11.36_341.2808m/z		341.281	1	11.3628	0.0992833	100 - 12.5	68.5421	41.42	20.0416	18.7552	8.81096	9.29143	8.29894	8.51488	11.7371	8.29253	0.000792026	5.8837	6.68172	0.0165208	6.54409	9.05664	5.88608	6.83329	203.694	157.009	139.116	2.92312	1.75448	2.21722	0.130929	5.05306	2.72237	7.61194	3.35243	4.89478	0	2.61875	3.01943	0	0.525112	4.27436	7.19119	0.0530231	6.06735	0	0	0.0341604	5.67597
9.94_241.2206m/z		241.221	1	9.94022	0.0571833	100	18.7089	47.31	17.2951	8.94863	0	16.4011	0	0	0	0	0	2.66374	8.39323	0	6.60373	0	0	0	0	0	0	21.0071	20.581	21.9255	17.355	10.5272	14.1252	10.4013	11.4875	10.9962	0	11.3895	7.39122	9.76456	3.51166	11.0327	13.0915	21.7579	17.6165	23.4342	22.3387	25.7369	6.22326
7.28_686.3691m/z		686.369	1	7.28073	0.0785667	100 - 22.8	96.6826	52.63	39.835	16.401	8.80373	33.7303	17.012	8.12833	0	50.3917	26.7236	55.2662	65.463	41.2528	9.1391	46.9391	60.4781	33.4178	0	5.03708	20.2212	64.9559	45.4564	37.0478	91.6939	101.485	116.574	57.2115	39.5504	38.2015	10.7828	34.5698	60.1598	237.283	200.844	235.134	64.8048	90.956	70.9884	23.0343	4.79742	9.82255	90.1727
1.12_318.9694m/z		318.969	1	1.12258	0.11425	100 - 31.6	92.0927	70.84	3.83449	5.44315	4.65191	65.5004	107.941	140.433	149.645	0	6.7006	6.89318	12.5394	12.298	2.25295	5.05347	8.52048	8.94581	38.1642	39.0426	25.1579	11.008	4.7829	3.9258	0	3.5516	2.27758	3.41402	8.63026	5.13929	0	0	7.88688	2.13166	5.593	0	0	4.20679	3.37672	14.8378	6.81027	0	6.44442
7.57_598.2768m/z		598.277	1	7.57212	0.05	100 - 33.1 - 0.362	82.9885	13.68	41.4594	34.0168	21.0856	47.919	32.2048	33.1592	26.5841	56.1551	59.1872	63.536	35.4896	17.4894	42.9994	53.0194	73.1234	64.1946	74.0744	59.919	74.404	20.2168	12.0062	16.1791	20.768	12.2907	21.7723	65.6878	65.1459	54.7025	22.63	23.5467	16.0515	17.5113	24.5724	29.9646	22.9984	28.891	29.5239	44.8995	50.3986	36.0066	38.4834
5.53_453.3039m/z		453.304	1	5.5318	0.0707	100 - 17.5	84.602	16.22	35.3141	27.5765	36.2215	29.5528	27.0596	27.1414	22.9917	3.51971	0	8.285	0	0	0	181.35	222.398	195.108	0	18.5691	13.5243	2.62873	0	0	0	0	0	54.0657	38.1282	31.1701	134.792	128.109	144.445	241.277	238.477	245.223	0	11.0515	2.29165	11.3476	17.1494	8.6118	18.3033
9.07_704.3815m/z		704.381	1	9.07253	0.07785	100 - 8.96	1069.89	14.26	512.837	491.163	471.115	462.918	466.345	565.228	666.518	261.638	340.611	296.288	384.113	386.981	504.588	301.257	320.345	329.042	1094.83	1684.36	1402.25	177.185	198.488	192.028	219.232	212.803	170.524	297.063	333.782	248.229	416.07	380.665	399.488	268.67	304.613	267.268	328.966	315.738	242.202	106.772	131.275	137.726	283.509
4.71_297.1063m/z		297.106	1	4.70625	0.0992667	100 - 11.8 - 1.34	973.781	10.42	493.809	581.803	637.311	498.332	666.458	728.802	822.507	2011.14	2467.99	2262.45	1175.12	1156.8	1191.2	136.519	171.727	145.789	72.0142	116.772	111.167	1196.3	1028.86	1021.17	1153.56	1091.16	948.2	45.1414	35.2157	26.9508	111.867	108.154	124.27	54.0364	68.8907	47.8555	5.12258	38.8803	40.0688	26.2625	23.9435	17.3106	1030.82
5.89_285.1326m/z		285.133	1	5.88673	0.0921333	100 - 0.793	142.649	13.14	107.949	146.092	131.88	100.117	122.3	140.126	151.233	115.036	122.504	120.073	160.465	122.622	156.332	94.0645	99.7636	111.613	117.444	130.686	115.933	68.2458	64.8329	63.4371	83.5537	93.5559	88.5881	75.6387	86.2179	64.116	122.886	130.477	144.544	109.099	96.1056	105.916	99.4398	101.654	73.9393	52.0738	60.3869	50.7096	108.76
10.74_391.2115n	391.211	436.211	1	10.7365	0.163533	100 - 34.7 - 4.86 - 1.17	607.811	8.79	536.245	427.028	362.868	473.846	399.263	339.072	305.558	160.883	228.677	191.896	496.235	466.227	452.282	251.474	277.7	278.874	235.219	206.568	216.935	548.281	516.461	610.331	540.158	546.847	626.052	429.743	420.945	396.149	295.076	325.002	339.989	642.447	666.521	637.931	348.845	436.968	391.962	623.28	595.682	505.532	406.305
8.84_892.5867m/z		892.587	1	8.83828	0.3128	100 - 37.8	576.632	80.57	4.34477	0	0	2.27789	0	0	0	0	0	0	0	0	0	0	0	0	986.331	839.738	780.948	0	0	0	0	0	0	0	59.6041	19.9569	0	0	0	0	0	0	280.707	3.69891	4.5001	0	0	0	0
9.35_453.2151n	453.215	498.215	1	9.35033	0.142117	100 - 19.6 - 5.41 - 1.6	368.633	24.62	253.382	143.981	103.599	210.742	91.3754	59.3466	69.1898	0	0	0	37.3374	15.5018	12.7484	0	0	2.08414e-05	0	0.196238	0	270.842	217.394	272.737	134.027	135.8	180.699	50.5897	36.5681	36.3755	0.041019	0	4.14865	294.612	278.228	354.914	213.041	185.272	201.776	144.369	87.8247	66.2091	14.5568
9.51_508.1510m/z		508.151	1	9.51387	0.0357	100	26.2252	34.77	21.3719	9.35643	0	12.3442	0	16.3754	0	0	0	10.7241	6.61969	9.48589	11.0348	6.11887	15.1342	14.5478	0	0	0	46.4485	30.0764	19.8487	31.417	33.5767	36.4873	15.0349	12.2534	9.83824	0	0	0	12.2735	18.6813	21.729	5.08986	21.7683	6.02837	35.6142	23.4	13.6704	18.1842
10.13_474.1941m/z		474.194	1	10.1324	0.107133	100	67.1791	23.94	45.0334	33.3151	27.7436	34.7083	11.9991	14.1325	9.88037	0.154839	5.08122	3.40295	56.3791	40.1771	30.574	9.92404	8.8288	10.8891	0	0	0	59.3795	52.2285	52.5555	56.3519	73.5175	63.6148	35.8985	28.6006	35.8529	14.1049	20.3216	21.7436	25.1175	53.3233	26.0379	39.4649	52.1596	59.6231	48.085	40.9826	42.5378	42.4275
5.07_498.3119m/z		498.312	1	5.06903	0.106417	100 - 22.7 - 1.91	235.617	12.71	160.903	168.211	228.351	169.023	196.618	163.267	171.161	592.121	404.487	559.764	81.7164	70.632	79.4904	121.498	142.225	127.454	173.058	291.213	256.351	207.632	213.096	213.515	73.541	52.5045	81.8132	106.174	117.52	89.9501	302.027	290.02	258.566	124.797	148.016	112.155	101.016	168.973	174.015	71.5364	88.5897	95.7753	201.256
14.18_917.6629m/z		917.663	1	14.1787	0.4699	74.9 - 100 - 26.5	1608.94	8.61	1237.04	1358.51	1404.87	1150.22	1296.06	1401.19	1641.92	1252.03	1564.21	1418.75	1496.83	1493.73	1412	1612.85	1533.56	1588.24	1223.24	1336.79	1245.62	971.303	1264.03	1177.64	1523.76	1487.65	1347.64	1175.2	1095.62	1167.26	1459.62	1551.32	1532.47	1757.96	1478.75	2014.53	1528.08	1122.8	1300.6	1276.78	1270.82	1447.81	1519.78
9.49_1287.8978m/z		1287.9	1	9.49245	0.0428333	100 - 55.6	40.1079	187.71	0	0	0	0	0	0	0	0	0	0	0	0	0	0	0	0	190.276	74.3384	99.0697	0	0	0	0	0	0	0	0	0	0	0	0	0	0	0	0	0	0	0	0	0	0
3.99_496.2216m/z		496.222	1	3.98847	0.0707	100 - 9.73	44.5142	125.42	0	0	3.27807	0	0.48838	0	0	0	0	0	0	0	0	0	0	0	0	7.18142	9.01381	0	0	0	0	0	0	2.28114	5.48612	4.72231	0	0	0	0	0	0	0	0	2.72939	0	0	0	0
14.07_678.6409m/z		678.641	1	14.0716	0.0849833	100 - 26.5	48.977	87.91	16.1374	5.34954	0	21.4868	0	0	0	3.85654	0	10.5533	8.67585	11.6964	0	0	0	0	6.75009	0	0	16.9707	29.5719	36.3706	36.7834	50.8387	48.5185	12.1273	9.46048	12.9828	19.3465	7.25491	0	13.8011	5.09293	0	13.5355	16.1946	39.7354	149.728	119.018	108.157	10.9553
7.91_468.1121m/z		468.112	1	7.91347	0.0707	100 - 15.5	31.2961	70.91	0.0169505	5.04823	4.52905	8.99605	21.3498	12.8328	6.47009	0.0112647	0.459285	0	0.2128	0	10.1139	0.00482297	0.000122352	0.0497866	0	0.0036401	0	0.000668067	0.100208	0	6.41553	3.33427	0.134461	0	0.0881702	0	0.0154198	0.381343	0	112.596	166.376	99.3902	0.576623	0	0.072929	0.00533877	0	0.0568731	0.0139606
14.18_818.6240m/z		818.624	1	14.1787	2.13315	100 - 53 - 11.9 - 2.38	132948	7.38	103627	110772	123576	117329	114477	120482	130038	130183	121852	112447	120978	152806	122322	141313	122533	127929	97537	114951	100435	86163.8	118743	105769	113109	98018.2	118932	94263.1	112651	118185	155976	149467	120425	121368	126817	132755	102356	92458.9	119673	99845.2	92687.5	108626	125373
8.19_522.3079m/z		522.308	1	8.19127	0.0707167	100 - 30.7	24.4434	148.19	3.79186	0	0	0	0	0	0	66.2995	30.1623	125.092	0	0	0	0	10.6955	7.0077	20.7857	46.2773	60.3302	0	0	0	0	0	0	8.12462	2.65727	3.53796	5.87974	0	0	0	0	0	0	0	0	0	0	0	0
0.73_1002.2250n	1002.22	1001.22	1	0.7312	0.29925	100 - 30.7 - 12.8	6873.71	9	5129.7	5796.61	6853.35	6177.89	6995.19	7045.47	7425.22	6595.49	6119.28	5776.3	5611.71	6286.76	5464.19	6667.38	6080.92	5910.84	4203.56	4853.39	4298.57	5054.92	6451.13	6351.68	6326.74	5290.64	5908.57	5465.22	5845.45	5733.24	5729.65	6105.38	4967.84	6796.77	6543.66	6864.77	5028.35	5652.31	6208.31	4137	5011.82	5385.18	6328.46
7.84_1086.7588m/z		1086.76	1	7.84277	0.0635667	100 - 5.18	26.6744	80.87	0	0	0	0	0	0	0	64.8921	97.6628	54.305	0	0	0	28.2519	15.2689	16.2347	10.0724	5.21867	0	35.6502	42.0601	30.4995	14.3094	31.8935	17.7086	13.8412	9.03747	20.9041	0	16.2084	6.16899	0	0	0	22.7251	10.3056	25.4477	57.6498	69.346	67.3839	9.2308
5.45_1215.9311m/z		1215.93	1	5.45325	0.107117	100	359.622	63.85	18.5772	0	3.33779	3.53887	0	18.1504	13.465	273.524	294.293	226.145	156.309	259.681	0	32.3413	71.7674	52.9598	0	0	0	1023.92	835.135	797.73	191.309	78.0671	175.554	121.583	25.8748	49.3123	77.1071	115.081	37.4328	18.6434	21.2313	0	0	48.7482	7.18998	85.7981	268.974	267.433	218.508
9.01_271.2336m/z		271.234	1	9.00897	0.0992667	100 - 3.45	82.5594	7.76	47.9514	45.746	48.7173	44.3244	40.9652	40.2644	41.4082	24.844	44.068	33.9548	52.4372	37.4004	43.5191	43.5514	43.7133	48.8759	124.773	91.2937	81.7874	26.2889	28.4331	40.2827	51.2369	53.6424	55.8819	53.5791	54.0638	49.0656	49.8013	60.3221	58.0131	37.0152	29.7971	28.7845	44.577	36.0034	34.9956	37.9279	36.6728	39.7619	40.1244
8.03_980.7356m/z		980.736	1	8.02773	0.0707	100 - 37.5 - 0.625	147.353	14.91	78.5172	61.8901	56.5718	65.038	59.9726	41.6602	23.2694	142.759	155.021	163.291	309.263	284.228	252.451	85.3881	113.944	100.86	19.727	22.8282	33.9575	100.806	69.912	88.747	76.2283	79.8138	93.4542	62.807	55.1198	49.7126	395.934	338.177	366.699	163.305	145.004	159.15	62.5739	77.3733	84.9359	96.1922	73.1319	60.7251	111.354
8.54_657.4225n	657.423	638.405	1	8.53978	0.334217	100 - 30.1 - 6.3 - 0.601	8358.91	5.3	2070.54	1764.4	1739.13	2264.65	2188.87	2086.56	2326.85	369.762	539.026	355.444	595.453	603.941	922.488	2269.88	1441.58	1857.13	17161.1	13105.8	12558.2	553.049	703.971	620.501	398.989	489.798	370.087	2287.97	2879.36	2982.59	402.135	339.466	425.907	462.98	257.78	484.573	2996.01	1227.63	1839.85	1018.13	829.83	913.704	631.374
10.74_407.2042m/z		407.204	1	10.7365	1.30833	100 - 23.8 - 2.88 - 6.9 - 1.33 - 0.08	7069.21	3.64	6511.67	6581.32	6268.54	5981.59	5958.62	6196.77	6238.69	4930.43	5289.63	5394.04	8115.06	7174.33	8036.03	4560.23	5463.51	5114.09	2937.23	3561.88	3492.28	6380.75	6074.35	6266.28	6450.92	6672.06	6674.63	5673.94	5241.78	4525.28	6579.2	6441.33	7718.62	7741.48	7669.32	7709.38	4298.6	5510.1	4519.95	6720.57	6693.58	5990.02	6297.79
11.04_710.3353n	710.335	691.317	1	11.0358	0.14925	100 - 55.5 - 13.5 - 1.85	1375.95	5.36	1365.17	1340.42	1187.1	1202.44	1009.5	1214.37	1265.7	1619.36	1719.45	1280.41	1281.42	1068.5	1623.61	563.141	660.99	579.399	503.459	696.839	600.869	1625.84	1766.44	1672.4	1323.14	1336.99	1427.29	1254.21	1115.83	1047.55	1919.72	2116.77	2215.33	484.084	410.211	564.783	1301.94	1814.21	1536.95	1279.61	1249.03	1399.08	1330.41
5.47_242.1801m/z		242.18	1	5.47467	0.0856833	100 - 8.64	344.349	18.87	144.666	160.138	173.921	136.006	185.504	208.352	247.939	158.083	230.639	195.656	131.987	120.717	180.479	97.5001	96.7766	105.664	319.886	365.096	324.391	61.1821	80.3453	70.4485	74.5942	83.2667	62.0174	81.4287	86.4815	57.2955	283.367	254.347	299.111	135.994	127.036	161.538	82.1808	64.2723	60.2152	105.809	129.692	130.43	131.983
9.05_1227.8046m/z		1227.8	1	9.05112	0.142117	100 - 50.3 - 2.34	244.267	17.93	110.571	86.4347	119.169	136.678	153.076	111.762	135.204	93.9594	115.389	111.746	107.289	142.077	159.784	139.641	147.179	139.773	255.237	171.277	157.414	74.9931	114.914	107.14	87.8925	78.6928	108.681	123.156	100.005	137.775	162.702	166.532	116.386	101.224	100.388	79.9885	81.9594	87.6376	113.166	118.994	111.394	127.304	103.859
8.08_329.2586m/z		329.259	1	8.07702	0.192117	100 - 16.8	501.853	5.6	388.507	355.094	385.086	383.883	333.425	356.575	358.43	87.9291	84.5334	97.2307	574.351	552.451	503.908	174.596	167.611	169.886	45.6456	64.2867	63.6243	850.23	1037.34	894.909	708.452	722.869	863.331	499.443	425.962	508.748	421.505	465.965	397.51	121.517	129.34	121.164	638.729	656.737	846.52	464.545	415.787	468.048	359.43
11.10_781.3845m/z		781.384	1	11.0993	0.0928333	100 - 14.4	89.5554	22.56	82.2058	83.4852	45.411	83.7657	48.2964	61.7911	43.0943	129.733	183.277	105.658	64.5998	30.3142	64.6468	13.2871	12.7929	6.93331	11.2261	13.6047	13.4972	173.84	169.355	160.392	110.836	140.594	142.209	102.395	80.2408	74.837	75.195	129.581	139.322	13.3995	0	7.51494	82.3892	110.951	118.15	148.821	123.399	149.542	73.1017
10.08_1080.7774m/z		1080.78	1	10.0824	0.0499833	100 - 44.7	25.0469	137.08	0	0	0	0	0	0	0	0	0	0	0	0	0	0	0	0	0	0	0	18.1795	38.8902	43.4371	13.214	24.4916	41.0656	0	0	0	0	0	0	4.3418	0	0	32.6024	12.6201	27.4699	29.261	12.4086	6.15337	0
7.78_484.3858m/z		484.386	1	7.7785	0.1214	100 - 28 - 2.52	256.858	18.14	23.0733	19.6967	8.76752	13.5434	0	7.28319	0	0	0	0	0.351965	0	0	0	0	0.219517	1219.92	1280.51	1351.84	0.0297182	0	0	0	0	0	0.0180945	0	0	245.478	244.24	315.731	0	0	0	0	0	0	0.00164164	0	0.0468349	0
10.95_333.2876m/z		333.288	1	10.9501	0.0571333	100 - 6.27	24.1035	99.93	14.2133	4.72665	7.20003	3.08276	0	0	0	0	0	0	8.29224	0	0	0	0	0	0	0	0	17.28	12.6792	18.679	0	25.8106	15.3823	2.88104	2.85816	3.64274	0	0	0	10.4304	10.1646	0	0	3.61208	6.66879	17.7277	15.4454	15.382	5.01847
4.12_913.8825m/z		913.882	1	4.12345	0.0928167	100 - 79.8 - 10.2	40.8054	58.59	4.09311	4.09485	5.66862	14.7078	0	0	0	0	0	0	0	0	0	0	0	0	0	0	0	0	0	0	0	0	0	0	0	0	0	0	0	0	0	0	0	0	0	0	0	0	0
8.11_207.1397m/z		207.14	1	8.10558	0.0999833	100 - 12	98.7937	13.43	36.3567	44.7976	44.2369	29.8582	54.0657	52.4262	48.8052	0	0	0	40.2681	31.9414	20.5553	0	0	0	0	0	0	10.0678	1.57062	0	44.5877	32.6138	43.3617	0	0	0	0	0	0	417.33	465.166	472.359	0	6.4866	0	0	0	0	10.3188
8.10_755.3133m/z		755.313	1	8.09843	0.0642667	100 - 8.27	18.6871	39.65	18.0599	6.31742	19.7882	5.72495	0	5.98345	13.0556	0	0	0	58.5002	47.9773	35.1561	0	0	5.97136	0	0	0	29.5725	10.1758	8.0789	0	11.2416	0	24.5727	11.6399	4.35962	11.6843	25.5818	32.1741	0	0	0	0	33.3171	10.0667	0	0	0	16.2718
12.94_879.4264m/z		879.426	1	12.9411	0.120683	100	66.5172	53.7	5.33566	19.328	48.0359	4.48849	18.8226	53.8528	62.2874	39.8725	20.6094	32.4392	73.0264	0	118.469	0	0	0	97.6323	108.579	75.4132	0	0	0	0	0	0	0	0	0	168.789	218.47	168.289	0	0	0	0	0	0	0	0	0	12.2078
6.48_650.2793m/z		650.279	1	6.47733	0.0571167	100	19.5045	132.57	3.73825	0	0	0	0	0	0	0	0	0	0	0	0	0	0	0	86.6765	67.9945	84.4217	0	0	0	0	0	0	0	0	0	0	0	0	0	0	0	0	0	0	0	0	0	0
5.42_1325.4463m/z		1325.45	1	5.41753	0.0285667	100	74.8649	86.61	0	9.30878	3.62641	24.0665	0	0	0	48.899	69.8114	22.2814	38.2507	45.43	36.0407	39.3551	35.7661	60.6635	0	0	0	129.715	186.015	162.229	41.0946	77.092	65.8495	117.352	31.8026	34.0774	17.3891	0	2.0481	14.7631	0	0	0	52.7037	28.6522	49.2136	92.1402	62.5981	44.5083
8.36_368.2652n	368.265	413.247	1	8.36195	0.142117	100 - 18.2 - 1.83 - 0.0373 - 0.0821	536.541	5.18	247.411	257.19	256.13	214.979	248.358	249.369	246.967	0	2.32771	17.2314	412.556	320.468	340.449	42.121	75.5625	53.3262	3.51489	20.8761	44.6238	318.152	280.212	275.161	570.163	562.282	554.504	89.4344	66.6911	53.6284	147.057	120.46	177.872	456.868	472.407	485.724	358.225	388.028	297.03	71.1851	65.6713	45.3213	133.343
11.04_719.3153m/z		719.315	1	11.0358	0.1564	100 - 34.2 - 21.1 - 1.05	563.234	5.17	552.106	559.898	430.116	494.49	448.691	470.774	503.981	667.222	761.763	565.221	538.815	419.345	572.227	254.608	274.666	236.873	219.96	264.103	230.992	718.548	767.274	653.188	521.058	537.126	594.329	495.348	521.401	429.15	785.611	873.147	948.789	192.887	150.017	193.523	607.685	756.487	658.968	567.86	517.263	562.827	542.075
10.08_397.2515m/z		397.251	1	10.0824	0.192117	100 - 19.4 - 1.7	2777.48	6.91	2019.79	1801.24	1720.15	1943.64	1895.83	1970.6	2116.11	588.515	744.169	565.818	2740.88	2706.36	3199.51	1076.09	1186.51	1099.67	375.467	348.863	335.862	2555.6	2539.05	2637.34	2837.25	3119.74	2813.33	1943.31	1845.31	1781.26	1627.09	1699.01	1760.12	2558.84	2111.83	2593.55	2819.45	2534.63	2559.29	2176.51	1969.72	1939.78	1717.14
8.08_1251.7714m/z		1251.77	1	8.08415	0.0571167	100 - 54.2 - 7.98	78.3793	18.09	45.5003	47.5996	51.366	34.2258	46.9226	45.4756	63.2815	0	0	0	128.861	112.798	145.724	0	6.0361	0	0	0	0	144.687	132.25	135.705	100.881	103.768	85.8752	60.4962	45.8557	29.7135	55.4331	63.1983	67.8638	0	0	0	85.7397	146.41	113.253	11.2143	0	14.8158	31.7747
4.46_278.1125m/z		278.112	1	4.46487	0.0499833	100	26.1528	89.85	2.02565	0	0	2.55515	0	12.0327	0	0	0	0	0	0	0	0	0	0	54.1687	67.211	66.3387	0	0	0	0	0	0	0	0	0	0	0	0	0	0	0	0	0	0	0	0	0	0
3.90_212.0044m/z		212.004	1	3.90278	0.198533	100 - 7.86 - 4.16	19502	25.19	9846.76	12446.3	14580.3	10643.3	15763.7	18120	24070.3	14035.3	18535.1	14430.9	3431.33	3843.27	4935.33	65249.5	65143.8	65521.3	6247.81	6250.88	5704.8	6423.77	6293.94	6483.29	9169.03	8946.49	7406.5	4922.91	5430.44	4839.05	4796.15	4466.77	4422.46	10015.4	9115.61	11994.2	5603.24	4602.68	4090.74	2778.71	3261.06	3076.68	8481.68
6.14_581.2713m/z		581.271	1	6.1431	0.0714167	100 - 25.1 - 0.118	138.351	20.91	87.8963	104.164	74.7988	64.8862	54.1418	72.0245	48.7214	92.4225	70.8756	122.285	117.143	74.124	47.712	250.732	353.34	287.154	20.4721	53.9864	57.1854	82.4219	75.3074	46.2803	235.106	238.135	230.372	126.453	107.951	98.7576	121.526	119.92	102.719	107.808	123.417	98.2114	81.3136	175.584	107.989	74.8933	118.994	108.618	137.743
9.24_477.2152n	477.215	522.216	1	9.24322	0.0778333	100 - 27.2 - 2.82	118.46	46.39	52.5258	22.3446	11.0926	55.5861	22.5209	10.2639	0	0.0108934	2.2943	1.1824	9.56435	0.921033	0.303757	3.25452	0.602272	1.37936	0.0224999	0	0.964179	48.4013	45.4832	41.9763	34.3679	38.5844	39.9024	7.51149	1.52917	7.66181	1.96149	2.5035	4.61259	160.027	132.181	93.9398	51.2895	75.1063	64.5359	51.6295	35.6556	30.8087	9.11042
10.08_446.2114n	446.211	427.194	1	10.0824	0.12785	100 - 27.8	299.391	20.18	246.654	155.977	157.551	196.1	147.624	130.549	93.5457	4.75461	0	5.37015	263.465	194.895	198.292	47.9989	50.9592	34.9006	0	4.78587	5.97634	369.994	344.068	343.562	310.109	365.598	355.724	192.54	140.08	181.068	87.6475	66.2711	102.921	256.953	252.395	255.112	197.445	272.113	284.543	258.224	267.636	220.857	125.473
9.10_704.4493m/z		704.449	1	9.1011	0.334217	100 - 36 - 20.6 - 6.52	5610.42	10.96	2012.26	1605.49	1786.26	2242.1	2290.65	2058	2101.4	664.206	957.617	689.983	742.402	744.966	1184.63	1564.33	1198.14	1315.37	9986.35	8356.12	8008.81	663.301	897.068	800.973	729.917	835.787	796.306	1526.81	1653.38	1914.5	550.757	583.274	495.277	703.471	536.501	619.482	1765.67	1093.51	1354.34	896.66	875.761	913.184	985.5
4.04_835.4590m/z		835.459	1	4.03775	0.0778333	100 - 34.7	101.823	49.05	0	0	6.19087	9.31326	0	0	11.211	0	0	0	0	0	0	0	0	0	0	0	0	0	0	0	0	0	0	0	0	0	0	0	0	0	0	0	0	0	0	0	0	0	0
8.30_694.4360m/z		694.436	1	8.29768	0.398483	100 - 26.8 - 18.9	930.066	21.37	140.566	141.889	204.861	159.302	148.046	197.917	236.442	36.5839	113.26	59.972	98.4846	178.495	256.987	260.513	177.863	239.056	1378.34	1062.57	1219.03	39.8915	53.0485	54.8343	64.2458	62.7022	21.1951	285.51	505.437	282.894	60.1214	36.9553	55.3545	144.938	12.3871	193.344	447.193	183.613	167.362	86.7268	82.7368	65.824	44.9303
5.98_666.2742m/z		666.274	1	5.97957	0.0571167	100 - 38.6	30.3324	124.64	0	0	0	0	0	0	0	0	0	0	0	0	0	0	0	0	145.077	159.13	150.778	0	0	0	0	0	0	0	0	0	0	0	0	0	0	0	0	0	0	0	0	0	0
4.73_244.1332n	244.133	243.127	1	4.73482	0.0992667	100 - 7.55	139.325	26.65	26.1895	29.2731	35.2837	19.0734	10.6053	27.4558	16.4698	0.114926	0	0	0	0	0	0.817845	3.93813	4.64336	668.786	719	692.191	0.374727	0	0.00267606	0.446692	1.02904	0.146657	0.055922	0.540916	0.013816	357.308	310.431	342.279	0	0	0.0375365	0	0.00601412	0.152303	0	0.0374075	0	0.350867
10.13_422.2099n	422.21	403.192	1	10.1252	0.0857	100 - 27.2	102.652	35.89	70.9648	40.0648	14.3424	52.5594	19.4916	0	6.37494	0	0	0	59.6788	34.3986	12.2083	0	2.17179	0	0	0	0	94.6867	73.5698	84.8965	54.1812	48.7439	77.936	26.2383	20.1575	29.4692	0	0	0	57.8974	56.7141	59.8487	5.23412	25.6386	29.7631	76.8329	76.675	63.5953	58.0093
3.63_447.1310m/z		447.131	1	3.62568	0.05	100	25.7736	47.41	2.78014	3.41322	5.3297	2.55117	0	0	0	0	0	0	0	0	0	0	2.10266	0	0	0	0	0	0	0	8.6009	3.33747	6.65841	0	0	0	0	0	0	0	0	0	0	0	0	28.4592	35.7756	21.4949	112.735
9.36_1132.8349m/z		1132.83	1	9.36462	0.120683	100 - 54.1 - 5.21	126.982	171.23	0	0	0	0	0	0	0	0	0	0	0	0	0	0	0	0	306.833	61.6569	19.9173	0	0	0	0	0	0	0	0	0	0	0	0	0	0	0	12.449	0	1.71499	0	0	0	0
4.28_230.9992m/z		230.999	1	4.2799	0.1636	100	540.613	13.25	128.643	153.563	186.604	125.247	178.091	206.628	220.587	2154.4	2746.28	2369.34	104.991	82.1313	114.559	39.3692	46.3428	48.2174	88.7358	64.9847	72.8673	60.6884	64.8898	51.3942	49.1467	38.6561	33.8219	88.5976	71.2333	66.2656	108.541	92.1111	100.055	103.253	89.0839	95.7558	83.3378	68.4235	54.4033	55.5561	53.5918	46.0821	77.8428
8.93_716.4574m/z		716.457	1	8.93042	0.1564	100 - 31.4	303.15	33.66	28.3599	21.7057	25.0323	50.3027	12.9165	11.5193	10.5249	3.19192	9.82835	3.15949	0.00746534	2.18866	4.64432	24.9296	0.8596	8.91915	649.99	616.77	605.158	2.15064	1.25044	3.62776	3.81518	3.97333	1.47265	8.71141	28.9842	55.7433	2.75272	2.67635	0.861761	1.16036	0.823507	4.75469	35.5062	3.00845	11.0637	5.28831	5.34628	6.41951	0.488991
8.80_1215.8710m/z		1215.87	1	8.80258	0.0571333	100 - 53.1 - 13	82.0449	174.84	0	0	0	0	0	0	0	0	0	0	0	0	0	0	0	0	102.416	19.4625	42.7429	0	0	0	0	0	0	0	5.09026	29.4427	0	0	0	0	0	0	8.806	0	5.61826	0	0	0	0
5.98_534.3112m/z		534.311	1	5.97957	0.0928333	100 - 25.4 - 3.62	232.304	18.34	59.6944	72.9256	65.6111	41.7817	60.7694	56.583	47.15	0	0	0.742647	5.1998	0	0	30.006	24.6315	23.4462	1020.52	1227.15	1145.16	0	7.7072	0	5.02726	8.99637	6.3893	28.7337	27.4095	53.9121	7.35976	9.52273	13.1631	0	0	0	76.3943	50.4042	91.6869	0	0	0	8.3247
3.77_149.0257m/z		149.026	1	3.7678	0.0857	100	40.0089	23.64	10.0284	15.9674	19.2806	14.4294	11.6584	11.903	19.4826	41.9483	51.3938	43.1845	55.4223	65.2721	81.9622	0.503551	3.67197	1.40987	2.25454	11.4517	13.2521	75.2732	78.6283	74.5053	10.0798	4.1867	4.48865	0	0	1.27513	8.08385	0	15.6211	0	0	0	0	3.82494	0	2.41819	1.44206	0	33.7364
4.31_608.3021m/z		608.302	1	4.30847	0.04285	100 - 20.4	26.8222	136.92	0	0	0	0	0	0	0	0	0	0	0	0	0	0	0	0	0	0	0	0	0	0	0	0	0	0	0	0	0	0	0	0	0	0	0	0	0	0	0	0	0
8.57_492.2016m/z		492.202	1	8.56763	0.0564167	100 - 7.12	20.0421	96.25	8.7977	0	2.1459	2.28241	0	8.43055	9.58178	0	0	0	18.5649	6.75104	0	0	0	0	0	0	0	3.02704	0	0	15.3322	19.9219	16.1459	0	2.4916	0	0	0	0	51.1867	50.793	11.5795	0	0	3.15466	0	0	0	10.5448
0.74_1338.3091n	1338.31	1337.3	1	0.738333	0.213567	100 - 42.9 - 19.1 - 1.61	3589.5	6.75	2650.02	3014.26	3565.31	3022.73	3633.48	3569.03	3741.03	2877.47	2571.44	2546.78	2976.18	3017.66	2569.46	3055.07	2983.93	2830.42	1497.23	1641.6	1527.43	2931.25	3932.93	3686.92	3423.59	2781.82	2953.41	2605.27	2772.52	2635.28	2194.91	2311.86	2104.92	3681.3	3579.88	3764.17	2495.12	3117.68	3138.84	2516.19	3176.23	3306.41	3218.62
7.56_438.2823m/z		438.282	1	7.55783	0.04215	100 - 11.4	21.3207	36.81	21.5754	3.06516	4.40473	13.8645	5.93989	0	0	15.0365	20.9528	19.9941	22.7503	19.8313	35.3624	32.3976	27.8966	20.0861	4.5911	3.97282	3.01887	25.2574	30.4995	38.1628	23.2162	36.3551	26.831	23.5431	24.4248	18.2281	18.8797	19.0048	18.3462	6.38042	14.9372	8.8444	25.3208	31.3017	20.0198	53.2061	43.8357	40.9792	13.6944
10.08_465.2429m/z		465.243	1	10.0824	0.09215	100 - 19 - 1.14	249.614	23.99	242.44	215.631	197.267	183.576	148.847	103.162	144.112	32.7736	18.3537	16.3253	347.979	248.522	233.353	94.5179	129.139	88.9039	11.3675	12.8051	4.57657	270.235	207.543	244.731	151.191	218.111	230.208	243.455	180.149	132.88	116.145	163.319	211.6	178.181	264.208	176.834	138.391	294.082	173.029	209.695	189.995	148.679	177.736
11.43_678.1925m/z		678.192	1	11.4336	0.0571167	100	22.5531	45.59	9.12443	7.44733	9.04675	5.37624	0	0	0	10.1185	0	7.94954	21.8348	0.790581	8.03957	13.6018	31.842	13.1672	0	0	0.0362444	43.0197	38.4408	36.3334	48.8969	48.4644	46.3796	5.41263	18.1973	0.000328507	26.0966	1.69459	21.6794	8.7329	24.6689	3.62373	26.1719	15.7355	18.8919	37.1341	10.1962	40.0361	12.2601
8.96_704.4515m/z		704.452	1	8.95898	0.114267	100 - 23.2 - 15.9 - 5.38	451.353	14.33	107.665	93.3784	128.17	146.165	120.361	155.16	159.074	59.6153	106.656	80.4123	70.7795	94.1105	116.749	117.443	76.9455	82.4083	786.914	704.082	703.13	48.611	56.8339	43.3399	63.8313	74.7056	36.0726	85.3832	135.439	135.341	106.946	98.8192	83.9998	62.3654	48.3706	63.2525	171.667	53.6938	74.2304	87.1796	71.5287	66.6893	45.4201
8.43_672.4212m/z		672.421	1	8.42552	0.0921167	100 - 49	52.7144	163.42	0	0	0	0	0	0	0	0	0	5.2906	0	8.74681	0	0	2.98662	3.92967	63.8988	60.0198	71.2321	1.82312	0	0	0	0	0	2.79321	6.31083	1.96749	0	0	0	0	6.04045	0	0	0	0	3.77986	2.52219	2.98783	0
11.04_642.3718n	642.372	687.375	1	11.0358	0.1921	100 - 31.2 - 4.36 - 0.126	1781.78	5.74	1784.79	1700.05	1613.53	1623.03	1539.65	1713.79	1841.54	2006.86	2382.73	1674.87	1777.1	1536.79	2349.42	957.16	976.783	926.614	936.809	1023.96	848.94	1911.76	2154.76	1906.28	1755.85	1790.76	1792.31	1658.09	1542.5	1416.68	2562.93	2744.15	2870.1	848.571	673.517	885.183	1833.71	2267.14	1886.55	1540.61	1550.39	1681.84	1671.84
6.40_331.2582m/z		331.258	1	6.39877	0.1207	100 - 12.5 - 1.42	312.967	11.56	72.2382	84.7366	70.8296	58.0964	72.5393	80.1465	77.9801	0	0	0	0	0	0	0	0	0	1503.68	1640.55	1547	0	0	3.27769	0	4.43815	0	0.11722	1.46698	0	737.789	680.942	756.165	19.8024	25.6228	14.318	0	0	0	0	0	0	0.265207
8.84_689.5165n	689.516	726.465	1	8.83828	0.319933	100 - 32.8 - 18.1 - 3.14	1504.55	16.92	247.096	154.635	197.939	392.204	288.638	206.177	258.938	0.0779394	0	4.60189	3.14154	5.54782	10.1713	204.603	69.7196	139.053	6169.58	4769.57	4449.1	2.69073	21.157	1.44054	12.7983	0.439581	10.6547	215.664	380.199	375.109	0.452336	0.0195708	0	4.20049	0	0	487.471	126.324	265.372	32.588	0.448175	6.60498	19.7468
11.44_663.5205n	663.521	708.506	1	11.4407	0.11355	100 - 52.7 - 28 - 6.24	469	23.14	367.093	307.799	184.086	398.166	246.792	227.833	152.765	357.64	394.675	315.886	411.212	411.43	368.681	380.115	380.234	369.594	401.649	334.81	374.628	600.602	646.145	691.302	556.769	605.238	630.371	373.817	418.099	418.419	378.84	327.818	437.199	345.95	334.194	273.42	553.626	496.054	538.415	753.228	751.388	673.844	392.418
5.70_634.3363m/z		634.336	1	5.69533	0.16355	100 - 30.2 - 69.7 - 15.4	531.899	23.44	80.9473	70.1529	80.7153	97.7486	114.33	132.832	72.1149	10.2435	0	6.39771	0	0	0	42.4297	27.1498	48.7264	2124.64	2126.66	1975.76	2.92313	0	0	0	0	0	62.51	65.9145	82.6079	0	2.49348	5.37403	0	0	0	132.29	26.3182	82.7638	0	2.6275	3.28193	9.98389
4.11_1161.6476m/z		1161.65	1	4.10917	0.0856833	100 - 52.1 - 14.6 - 3.14	548.796	40.98	0	3.3621	0	10.589	11.2096	10.6033	10.3232	0	0	0	0	0	0	0	0	0	0	0	0	0	0	0	0	0	0	0	0	0	0	0	0	0	0	0	0	0	0	0	0	0	0
5.40_634.3367m/z		634.337	1	5.40325	0.362783	100 - 29.7	490.15	56.56	40.9018	21.5036	23.0064	25.3692	9.21964	12.8965	7.09371	4.03104	0	0	0	0	0	26.1585	3.26554	6.98676	2073.42	2313.35	2295.72	0	0	0	0	0	0	7.37081	8.27131	31.405	0	1.59828	2.1533	0	0	0	30.4741	7.32535	11.9431	0	0	0	0
6.14_548.3272m/z		548.327	1	6.1431	0.0714167	100 - 21.6	32.32	98.43	0	0.0634679	0	0	0.320244	0	0.103145	0.46436	0.217502	0	0	0	0	0	0	0.211409	170.71	157.995	155.199	0.00290353	0	0	0	0	0	0	0.0244948	0	0.0937485	0.111793	0	0	0.0400142	0.727907	0.145878	0	2.97691	0.0400175	0.0331118	0.0510438	0
8.18_645.4204n	645.42	666.408	1	8.18413	0.11355	100 - 16.6 - 1.39	267.684	15.44	54.2985	45.8509	56.7701	52.567	71.6199	80.7188	97.125	39.3831	53.8651	26.0374	13.0751	25.3346	40.691	47.371	37.4682	57.7238	739.111	646.181	633.408	17.042	17.3781	10.4585	35.3298	27.4773	17.7983	60.244	102.232	50.7088	29.9316	21.6237	12.7902	17.0291	23.1368	27.7217	86.0225	11.6781	33.0145	13.1038	23.475	18.9051	13.2665
10.08_477.2018m/z		477.202	1	10.0824	0.1207	100 - 21.6 - 28.6 - 4.53 - 0.681	633.88	4.12	535.584	504.732	513.298	518.312	437.263	450.185	464.336	119.985	158.27	150.114	704.948	687.572	712.342	304.273	341.731	343.05	96.6563	77.8854	87.103	577.106	549.91	616.041	608.826	609.152	582.752	532.868	504.528	469.612	417.624	442.918	469.507	572.545	515.889	558.831	666.846	630.329	593.988	520.833	473.862	434.063	434.187
8.67_776.4870m/z		776.487	1	8.66762	0.16355	100 - 29.7 - 16.1	946.247	44.65	42.5489	28.6428	6.02349	56.5364	20.1346	17.9293	10.7111	0	0	0.237363	0	0	0	9.38925	0	0	1374.22	1061.16	1038.79	2.62254	6.53605	2.0102	2.92664	0	1.90824	11.9456	76.6146	73.1856	0.192698	0	0.0436294	0	0.0262069	0	156.741	6.16727	0.0193943	4.43656	1.17909	0	3.18739
10.08_285.2658m/z		285.266	1	10.0824	0.134983	100 - 17.6 - 0.218	1152.65	8.03	756.059	619.308	597.407	708.928	650.215	669.622	659.788	126.165	188.486	154.77	944.248	956.638	1176.52	352.819	374.232	342.874	96.8282	84.268	96.421	1072.73	1053.93	1137.15	1194.1	1376.7	1256.63	736.481	692.691	755.406	480.267	534.662	532.512	886.086	686.166	888.807	1323.22	1048.01	1138.99	958.113	858.632	807.072	576.497
11.43_235.9295m/z		235.929	1	11.4336	0.0642667	100	59.2188	22.94	35.1505	26.1892	12.9392	36.2398	28.0705	14.3579	8.729	33.3757	58.5839	29.3292	40.9901	26.7444	41.6506	30.9367	34.7852	40.0738	23.8788	25.0094	29.3228	79.7924	60.1872	75.3268	87.8163	83.6418	60.5197	45.2227	44.4059	37.0097	24.2454	31.0458	46.8691	22.16	42.1598	26.3881	75.4769	68.4462	57.2101	80.4326	66.7374	66.265	44.7658
5.45_1182.1213m/z		1182.12	1	5.4461	0.0714167	100	166.109	76.88	0	36.4162	0	0	0	0	0	98.1831	150.588	177.383	72.3718	74.7417	28.6789	16.4616	50.9167	46.5573	0	0	0	310.769	168.749	337.469	65.0316	69.4339	83.4884	13.127	44.9741	12.2532	13.4881	22.9429	6.12703	10.5276	0	22.7305	0	48.094	44.9238	68.1385	106.734	37.8665	6.73087
7.94_787.2450m/z		787.245	1	7.94203	0.1207	100 - 24.6 - 18.3	138.847	49.37	80.6033	215.049	179.659	135.566	84.1522	20.6699	4.57868	140.638	43.8327	232.246	244.448	215.888	34.3709	177.485	145.877	240.079	17.2131	46.8606	29.913	84.7251	62.0552	56.0999	66.0983	48.8418	73.266	181.847	155.844	113.653	244.983	161.943	211.658	0.593692	3.21098	0.097782	21.1524	133.045	83.8343	92.6533	71.43	80.5271	213.181
9.33_425.1636m/z		425.164	1	9.32892	0.127833	100 - 18.2 - 21.7 - 0.692 - 0.0851	502.519	9.3	401.456	425.654	457.187	441.541	504.859	514.451	427.649	269.288	224.53	241.884	604.439	542.779	562.07	183.304	149.892	170.191	130.911	108.47	77.8023	491.573	460.476	462.057	475.118	465.05	468.786	380.91	349.332	334.867	376.426	426.847	388.208	413.526	410.811	351.509	274.094	373.052	344.999	379.034	358.826	360.523	453.699
9.15_627.4480n	627.448	662.417	1	9.15108	0.3842	100 - 41.7	2298.44	7.41	1366.57	1085.64	1159.62	1440.1	1220.11	1057	1233.48	683.471	748.236	750.479	1030.39	1084.45	1129.09	1426.82	1134.83	1269.95	2852.19	2537.66	2637.09	1010.23	1079.57	1100.03	1088.85	1194.99	1100.81	1424.72	1628.33	1666.21	693.642	676.956	799.238	915.138	760.982	985.289	1742.59	1362.23	1472.38	1221.13	1127.44	1113.55	968.204
9.35_436.2098m/z		436.21	1	9.35033	0.127833	100 - 30.1 - 3.62	239.481	27.29	154.451	63.1907	37.2068	102.764	63.7488	45.294	42.3065	3.78131	0	0.160195	27.319	7.33763	0	0.462972	4.94934	0.430318	0	0.186665	1.19507	108.262	105.98	122.078	59.4525	55.5341	100.2	34.2702	21.6033	22.8511	4.90313	0	0.664307	174.012	146.721	198.827	142.918	91.1812	137.59	68.9796	58.6257	43.7325	12.5661
11.43_368.2152m/z		368.215	1	11.4336	0.1064	100 - 18.8	96.0194	12.99	83.7724	75.8866	69.9277	79.7433	79.6824	67.5766	41.1475	96.5884	68.3957	87.3976	111.081	106.741	99.4603	77.9855	106.634	107.069	67.8537	82.3633	95.9685	114.786	96.6277	121.339	84.7304	109.511	95.4581	87.2295	94.4295	81.0955	105.378	95.9987	117.941	59.1653	76.2327	71.4158	100.569	115.07	106.782	119.45	111.122	91.7558	100.242
12.30_864.6029m/z		864.603	1	12.3012	0.334217	100 - 54.2	2900.26	19.78	1562.3	1418.22	1253.35	2095.41	2006.19	1868.86	2121.28	649.409	805.743	484.267	785.476	925.006	1479.84	2427.82	1565.96	1845.22	2872.62	2137.14	2060.36	727.509	1198.34	1048.11	1073.13	1111.88	1026.77	1439.5	1813.07	2326.51	518.325	604.293	481.601	430.161	490.769	447.201	2477.44	1075.19	1857.69	1132.58	1194.41	1109.33	935.942
8.54_578.3773m/z		578.377	1	8.53978	0.2771	100 - 27.2	1125.08	9.06	320.708	265.381	267.366	324.829	287.263	244.556	209.638	21.9826	48.2082	30.9979	70.3075	66.4981	78.3921	345.833	225.667	274.368	2281.23	2034.04	1924.69	87.0971	101.287	69.4666	17.6378	52.051	52.4481	345.669	409.915	474.959	32.5774	27.3152	49.5648	32.3511	9.18809	27.7381	393.01	211.431	295.687	134.092	80.6876	99.5651	94.9638
9.33_577.4533m/z		577.453	1	9.32892	0.07855	100 - 26.6	74.9811	25.13	40.5378	31.429	13.2157	28.9529	19.3264	15.6949	7.03287	0	0	0	32.894	20.3292	40.0603	0	0	0	0	0.242093	0	115.821	91.3356	98.3566	56.5683	67.4599	70.7849	35.4399	35.7153	26.388	0	0	0	12.106	15.9962	16.8877	6.88267	24.459	24.1565	55.7454	47.1725	38.4311	50.3389
5.67_604.3831n	604.383	603.376	1	5.67392	0.177817	100 - 33.7 - 10.6 - 2.07 - 0.118	2400.35	8.38	440.118	447.547	517.146	422.479	467.539	519.014	564.779	11.8989	6.03848	20.0369	1.91188	0	5.57468	0.190911	3.86841	2.52987	12328.7	12372	11247.6	1.83268	0	2.95031	0	0	0	6.05308	5.2215	12.0869	6854.02	6671.52	6727.25	104.903	185.861	113.654	4.33833	5.70064	2.10562	3.13481	3.54909	8.43348	0
13.73_827.6818n	827.682	864.634	1	13.7302	0.5406	100 - 53.7 - 18 - 5.74	11344.2	11.07	8908.66	9443.75	9550.15	8417.13	9938.13	10858	12006.1	8706.59	10447.6	8300.54	11152	12492.1	13129.9	12698.2	11702.6	12275.4	9253.79	8402.26	7980.96	7418.24	8726.32	8676.56	11564.7	10919.9	10309.8	9572.8	10114.3	10050	10181.6	10355.7	9531.64	14359.5	12089.3	15803.6	11804	9305.58	9649.32	7620.61	8240.23	8180.13	10693.4
8.37_461.2300m/z		461.23	1	8.3691	0.0564333	100	12.3368	119.04	0	2.6297	0	0.701374	0	0	0	0	0	0	0.00600361	0	0	0	0	0	0	0	0	10.7151	0	0	4.54923	9.93837	11.2828	0	0	0.783392	0.00465254	0	0	6.09939	4.58233	0	0	9.22452	10.9075	0	0	0	3.03769
8.96_695.4694m/z		695.469	1	8.95898	0.0714	100 - 80.1 - 21.5 - 36.4	124.982	84.6	20.0032	15.6622	3.63584	10.4564	0	5.40939	0	1.82195	3.12354	1.97628	0.978914	0	0	24.8597	5.23657	5.1503	194.355	190.235	225.522	4.03969	2.08715	3.77099	5.44727	2.28201	7.17966	7.91317	85.6716	17.4565	4.06281	0	1.1129	0	3.50842	1.03505	112.868	8.27049	13.1761	5.05245	0.899977	10.5727	2.47566
4.91_979.4288m/z		979.429	1	4.91263	0.0857	100 - 42.9 - 35 - 9.26	155.509	39.97	13.7835	25.8355	43.3407	36.3377	41.6644	54.6206	58.6177	0	0	4.46731	4.02929	0	0	6.57024	29.3821	14.9925	0	0	0	0	0	0	0	0	0	9.1835	0	0	10.6434	0	12.7402	786.752	691.415	798.165	6.15621	13.2705	4.30592	51.8509	51.0364	30.1984	2.14274
3.96_646.2811m/z		646.281	1	3.9599	0.0499833	100 - 8.17	22.2876	83.46	9.27601	5.43338	0	12.8692	4.29626	0	8.47423	0	0	0	7.43109	0	0	0	0	0	0	3.00237	0	8.6733	19.4159	8.56304	31.7867	39.6012	55.8592	5.33137	7.46618	2.55772	6.04059	0	0	42.6046	64.2039	51.6216	5.24585	6.80329	15.1913	0	1.83595	0	0
9.43_375.1437m/z		375.144	1	9.42818	0.0714	100 - 8.13	71.3343	11.59	57.6944	57.299	47.8956	51.8301	46.2418	51.9928	34.4944	28.8119	42.5398	39.7603	71.88	68.5982	45.6257	48.8679	47.7552	42.4009	50.3292	33.0265	27.6551	65.3356	53.3275	48.1075	49.376	63.7033	63.2238	61.889	58.89	46.4786	34.8952	39.8206	57.9026	56.5871	78.8928	56.4879	29.997	55.4058	49.0774	68.0603	68.8145	62.9816	69.3227
14.21_868.6236m/z		868.624	1	14.2073	0.639867	100 - 86	3842.2	10.38	2872.39	3404.45	3416.57	2541.79	3229.24	3564.8	4059.71	2838.94	3145.03	3038.29	4390.73	4620.53	4135.93	3105.82	3331.55	3477.05	2910.66	3303.86	3242.38	2442.41	2592.34	2622.81	2909.59	2773.11	2621.24	3027.19	2944.25	2879.47	4149.25	3846.91	4183.46	3090.2	3116.17	3263.79	2952.39	2830.59	2684.32	2166.38	2504.48	2494.05	3697.66
9.08_679.4467n	679.447	678.439	1	9.07968	0.362783	100 - 34.2 - 49.8 - 12.5 - 4.93 - 0.866	2308.21	6.97	705.777	536.566	601.28	711.971	601.751	495.808	620.557	28.2542	39.8018	45.9799	81.3537	48.6736	78.603	378.732	214.079	290.35	5944.84	5565.47	5416.04	86.4381	94.4028	81.3292	52.3896	50.223	58.4234	553.9	854.894	795.395	37.4526	46.5129	36.9113	49.8929	10.6657	21.4326	832.036	354.389	447.269	94.0565	57.0476	41.7709	135.26
6.19_665.2966m/z		665.297	1	6.1931	0.085	100 - 21.1	47.466	101.29	0	0	0	0	0	0	0	0	0	0	0	0	0	0	0	0	198.968	245.16	267.862	0	0	0	0	0	0	0	0	0	0	0	0	0	0	0	0	0	9.42557	0	0	0	0
4.72_212.1305m/z		212.13	1	4.72053	0.0778333	100 - 9.66	48.7936	21.93	1.90765	6.10291	0	0	4.09327	7.82042	0	0	0	0	0	0	0	0	0	0	218.96	258.002	254.942	0	0	0	0	0	0	0	0	0	114.597	104.876	123.658	0	0	0	0	0	0	0	0	0	0
7.52_1052.7372n	1052.74	1097.71	1	7.52283	0.0564167	100 - 42.9 - 23.6 - 3.97	108.292	59.92	45.6331	26.4354	29.7835	74.8053	23.0435	14.4429	0	166.874	240.949	149.955	16.0327	10.2454	11.4846	69.1907	83.1568	70.9444	92.447	103.5	114.539	164.255	165.889	164.911	158.227	203.554	194.31	58.5691	55.8509	83.3577	56.4171	107.762	101.516	0	10.6828	0	126.251	124.105	183.845	185.189	169.07	178.68	59.1381
7.69_1381.9918m/z		1381.99	1	7.69352	0.0635667	100 - 71.6 - 37.7 - 4.45	75.5652	27.69	23.3402	40.5919	12.5521	31.5858	56.1541	27.0725	28.6228	0	0	0	0	0	0	0	0	0	0	5.27792	4.11803	0	0	0	0	0	0	0	0	0	0	0	0	315.038	262.414	387.663	0	0	0	0	0	0	0
8.27_634.3721m/z		634.372	1	8.26912	0.419917	100 - 27.5 - 9.17 - 0.853	4936.17	14.88	3566.58	4042.5	4398.4	3593.96	4866.58	5731.04	6239.68	4187.17	5613.7	4284.15	3822.3	4266.74	5419.39	4143.45	4065.32	4296.51	5783.95	5066.55	4797.08	2675.65	2736.87	2667.97	3316.33	3237.61	2712.59	3887.31	3883.32	3349.28	4414.62	4199.08	4200.03	3453.07	2817.74	3791.65	3876.45	3207.6	2938.65	2669.95	2996.86	2825.72	4186.25
7.01_350.2216n	350.222	395.198	1	7.01078	0.142117	100 - 13.2	175.672	32.11	2.81841	7.76076	4.43502	10.4995	8.96335	8.79834	0	0	0	0	0	0	0	0	0	0	210.87	250.553	267.776	0.488507	0	2.27704	2.15086	0	0	3.91493	0	3.86485	0	0	0	3.86169	20.3126	7.02417	0	2.61482	0	1.63054	0	0	0
5.13_293.9876m/z		293.988	1	5.12617	0.127833	100	45.5862	19.2	43.7557	44.107	51.5417	29.3385	33.2814	35.5423	49.0757	20.0411	12.4455	39.0172	83.1925	85.2657	54.9188	32.7256	37.553	33.1271	27.2162	31.03	37.6601	28.5651	20.8514	22.238	29.812	29.3457	38.1059	40.4853	28.833	16.29	63.8199	62.8776	66.7825	19.1194	11.083	4.50699	19.7514	44.9315	27.0546	16.053	23.4115	28.1047	39.5893
9.23_475.1822m/z		475.182	1	9.22893	0.0707	100 - 29.5	50.8842	38.49	43.0769	54.76	62.8988	41.7319	33.7573	21.9989	11.745	28.6231	8.5387	41.4156	53.4976	26.7144	18.0656	9.12943	16.0311	8.05403	1.3351	20.1346	5.11766	43.6703	49.3164	54.7936	42.3422	46.4818	50.8187	29.2181	14.0257	13.4849	36.1329	45.6438	65.7029	52.2369	80.0618	34.6025	17.5063	59.6126	47.3851	35.8369	18.843	22.3762	39.5817
11.86_816.5933m/z		816.593	1	11.8606	0.199233	100 - 44.1	7920.14	17.92	2426.88	1970.3	1842.16	3044.62	2704.6	2688.54	2836.05	333.436	480.152	255.473	390.185	491.285	738.528	1737.42	932.512	1243.65	20484.5	13396.8	11824	254.763	536.723	460.34	570.844	603.884	510.521	1428.12	1820.76	2551.22	392.652	384.319	305.339	84.5137	77.2506	82.4579	3807.86	1126.92	2566.87	670.939	576.492	730.279	486.252
8.78_982.7805m/z		982.78	1	8.78117	0.0642667	100 - 35.3 - 1.01	53.8425	88.84	19.634	0	0	18.9981	7.39812	0	0	16.6421	20.8073	5.39281	6.01878	0	0	17.4597	17.4384	21.4938	9.31753	0	0	147.285	200.29	164.013	43.4061	53.0208	71.8808	40.8678	50.3758	75.8047	0	5.8705	0	0	0	0	46.7186	68.7195	84.7049	169.031	108.492	134.761	28.4195
14.14_753.6054m/z		753.605	1	14.1359	0.177833	100 - 9.8	335.073	14.48	253.17	182.296	167.332	259.049	171.955	153.134	136.202	422.251	343.287	430.585	279.342	306.889	160.349	478.304	414.407	447.448	340.709	330.162	292.099	216.847	290.88	272.539	295.598	256.051	288.415	235.736	286.11	337.565	257.161	256.595	241.838	146.417	154.291	119.757	210.136	197.09	287.37	379.902	301.546	403.577	203.986
8.70_633.4368n	633.437	654.412	1	8.69617	0.1207	100 - 2.78	66.6065	79.12	7.00825	2.80519	0	3.51837	0	0	0	0	0	0	0	0	0	8.73446	2.41028	7.27782	71.379	70.0699	86.3719	3.48016	3.99113	0	0	0	3.26387	16.1925	22.7055	30.3529	0	0	0	0	0	0	21.3369	11.455	6.92469	0	0	0	5.14605
6.15_343.0947m/z		343.095	1	6.15025	0.0357	100	23.492	32.77	13.4559	12.6644	3.53238	0	7.52511	5.73239	0.212879	0	0	0	22.4273	31.3281	20.4923	0	0	0	0.181509	0	4.99339	0	0	0	0	0	0	18.14	13.9524	8.66146	8.34806	7.71692	7.2072	36.908	24.7239	12.3846	0.0299006	17.8828	0.247036	35.3552	23.7758	22.8783	6.62304
10.08_498.1993n	498.199	543.192	1	10.0824	0.07785	100 - 20.2	158.025	15.73	121.297	90.2856	90.604	92.5764	96.0571	109.856	72.4248	11.0741	7.11866	17.2069	165.102	146.54	126.046	40.1603	50.4142	62.4232	9.46411	0	3.64982	155.445	161.615	134.997	88.616	136.935	179.054	120.361	67.6476	90.8577	63.3596	75.8629	88.0499	115.254	88.7873	83.4871	94.1617	172.913	136.41	136.506	101.633	58.4321	96.1596
12.95_698.4390n	698.439	743.443	1	12.9483	0.170683	100 - 31	1877.72	16.38	969.245	1407.98	1388.02	1051.47	1442.22	1937.02	2103.8	1810.81	2104.42	1482.58	1966.62	1801.5	2497.61	853.354	800.732	768.682	2150.79	2333.95	1949.27	507.28	505.106	447.141	1016.14	793.929	741.466	756.593	738.073	559.84	2940.66	3178.79	2882.93	443.62	389.03	476.31	1034.76	1187.06	951.124	180.049	250.032	260.849	1054.45
9.33_378.1639n	378.164	377.157	1	9.32892	0.177817	100 - 28.8	2938.8	9.65	1834.08	1507.22	1414.15	1775.23	1544.56	1532.57	1525.19	349.759	451.164	436.295	2137.24	1965.21	2364.91	272.16	288.933	268.292	180.186	140.114	187.885	3275.85	3159.47	3332.29	2586.05	2827.9	2783.92	1402.75	1276.81	1330.52	618.632	689.744	809.676	1878.58	1399.87	1908.9	1642.78	1475.19	1627.47	2221.94	2143.07	1995.28	1872.25
8.06_1384.0096m/z		1384.01	1	8.06273	0.0849833	100 - 71.3 - 19.8 - 2.89	152.195	23.52	68.9987	106.242	118.903	69.5571	93.8966	109.856	129.563	0	0	0	322.975	299.848	326.219	0	5.09547	5.20868	0	0	0	117.674	104.841	113.395	314.098	298.602	291.2	16.6215	5.14951	8.62707	99.0216	58.5168	55.3022	0	15.5356	0	28.7525	124.673	86.7383	3.69616	6.10092	0	73.4235
0.74_1278.3686n	1278.37	1315.32	1	0.738333	0.2207	100 - 42.4 - 12.3 - 0.797	4167.24	12.19	3045.33	3665.29	3897.21	3308.2	4264.83	4597.3	4968.88	3116.91	3275.61	3039.03	4377.29	4715.47	4643.91	2962.67	3136.32	2927.64	2058.21	2043.38	1897.7	2986.78	3948.14	3644.75	3328.11	3009.64	3194.49	2581.41	2785.61	2560.85	3106.88	3368.9	2885.78	4522	4076.74	4536.26	3749.49	3813.3	3698.87	2803.87	3367.26	3480.18	3742.4
10.07_269.2194m/z		269.219	1	10.0681	0.106417	100 - 7.7	82.5691	18.6	43.8747	41.6406	34.5223	54.227	51.3855	34.0851	27.6794	0	0	0	3.25993	4.68515	7.84437	25.6593	12.6954	13.5892	377.183	224.213	200.45	2.28148	4.04415	0	3.03036	0	5.2209	22.7277	18.0927	28.2598	0	0	0	0	0	0	33.3862	11.3403	29.3488	24.1416	21.2846	15.6656	7.46435
8.69_386.2521m/z		386.252	1	8.68903	0.362783	100 - 24 - 3.21 - 0.338	920.037	11.23	743.913	633.513	584.597	705.201	536.995	573.838	545.414	634.023	722.84	708.361	549.918	534.268	550.524	1081.24	1062.73	1114.78	841.773	827.241	791.704	1212.96	1144.04	1235.47	1330.93	1549.95	1646.72	975.317	924.343	955.372	461.013	429.66	521.248	676.911	691.443	693.901	951.761	989.281	1002.7	903.719	770.843	684.556	656.419
7.91_489.1268n	489.127	488.171	1	7.90633	0.106417	100 - 17.5	93.9446	35.45	25.0144	32.2279	73.2627	43.8378	57.9023	79.4392	88.6422	0	4.64591	3.80527	34.5217	15.209	47.8225	0	0.0012766	0	0	0	0	0	3.96203	1.61043	59.7201	28.4072	5.39244	0.492338	0.00465039	0	12.6383	0	0	297.565	393.248	326.418	16.7841	0	0.107094	0	0	0.00525428	4.71537
8.57_368.2638n	368.264	367.257	1	8.56763	0.0992667	100 - 3.4	59.4205	35.24	48.2404	38.2872	25.4229	28.9345	20.4698	27.2509	7.09732	16.3088	25.1907	29.4528	45.2572	6.46523	20.4908	5.03989	12.2878	7.68504	0	10.1796	18.3906	115.549	96.5636	82.2542	28.9237	31.9803	33.2795	6.83451	0	0	48.6198	47.2628	68.4579	101.466	117.03	99.0364	0	21.7449	10.3067	9.66458	3.71027	3.48881	30.9011
8.79_607.4075m/z		607.408	1	8.7883	0.184967	100 - 34.4	225.258	28.87	131.255	96.9724	63.4813	124.207	64.4209	39.7087	44.9467	135.923	161.449	127.079	43.266	44.4827	21.2636	180.15	197.788	248.283	215.85	232.884	274.332	164.804	159.955	144.391	118.833	105.622	136.36	183.075	155.945	210.713	38.4183	57.6868	49.2745	79.1978	70.728	28.9158	144.543	148.854	142.525	272.677	214.897	193.727	131.34
11.43_420.2622n	420.262	441.221	1	11.4336	0.1214	100 - 21.9	180.928	20.34	135.013	94.0544	52.5965	119.409	49.5447	47.8778	50.2794	100.527	138.838	123.221	160.42	96.8103	104.223	116.561	145.929	146.263	86.1786	124.552	123.323	262.623	252.703	262.664	228.683	235.272	242.013	147.106	157.66	167.559	110.103	164.595	127.67	66.6197	137.769	50.5321	157.077	215.488	188.406	266.809	223.906	240.618	152.602
8.36_346.2624n	346.262	345.255	1	8.36195	0.220667	100 - 19.8 - 0.123	6206.4	14.11	2842.04	2850.1	3070.37	2651.04	3284.61	3414.65	3961.86	304.537	371.556	374.093	4329.57	4179	4861.52	909.309	973.299	946.772	499.494	555.296	560.062	3891.07	3525.8	3831.02	7801.9	7948.8	7246.76	1064.92	1058.11	864.409	1862.72	1655.05	2006.23	5560.56	5182.72	5953.08	4770.72	4414.64	3788.77	978.138	949.296	824.078	1639.37
6.16_331.2033m/z		331.203	1	6.15738	0.0571333	100 - 4.21	67.456	18.46	31.4319	41.3599	32.1211	19.4007	31.2587	40.2851	27.0728	8.94537	24.5317	28.4998	0	0	0	0	12.3587	0	29.6537	52.5397	63.8644	49.0024	35.0357	40.9621	0	0	0	22.1671	9.3333	7.53993	14.3741	19.7558	16.763	19.7154	24.051	3.11825	0	2.9244	0	37.4244	33.1352	28.9322	18.3861
8.05_540.4795m/z		540.479	1	8.04845	0.1564	100 - 8.99	8245.38	17.34	5346.72	5461.26	5192.31	4981.14	7271.91	7422.04	8421.18	8109.76	10954.2	7454.8	5288.68	5812.13	7955.51	8805.2	8282.35	8673.31	6781.56	6232.36	5358.03	3910.69	4574.16	4295.29	5721.74	5770.89	4441.8	6563.21	6526.77	6807.22	5192	4971.39	5230.18	6044.31	5538.45	8226.18	6447.21	4461.43	5045.39	6059.83	6653.56	6961.87	6015.27
9.43_538.3604m/z		538.36	1	9.42818	0.07855	100 - 42.1 - 50.6 - 9.34	674.203	21.89	456.597	272.367	232.79	497.71	307.69	258.496	249.413	239.656	315.906	254.885	309.836	286.444	306.689	460.241	400.421	396.396	294.711	202.771	204.61	525.803	584.098	605.715	520.485	682.935	658.26	573.665	631.085	771.114	132.825	121.451	182.131	473.229	401.765	465.645	477.391	353.888	457.219	1302.52	1090.9	1025.65	382.83
8.39_720.4698m/z		720.47	1	8.38982	0.163533	100 - 36.2 - 49.1 - 2.75	417.537	40.95	42.0828	26.7622	21.4735	60.6908	40.3401	14.3754	16.6061	0.00811744	0	0	0	0	5.39461	15.7508	14.6019	16.9966	922.528	817.376	828.135	0.097333	5.63	0	6.02635	4.61155	0	11.5821	67.6036	30.7875	0	0	0.0030549	0.330055	0.0534997	0	126.084	8.52966	8.01186	6.57915	0	0	3.71047
5.53_550.3426m/z		550.343	1	5.5318	0.07785	100 - 23.6	38.9497	85.89	0	0	0	0	0	0	0	0	0	0	0	0	0	0	0	0	160.642	180.855	158.301	0	0	0	0	0	0	0	0	0	0	0	3.28354	0	0	0	0	0	0	0	0	0	0
4.61_544.2589m/z		544.259	1	4.60698	0.0928333	100 - 24.5 - 3.38	105.399	24.63	26.4704	28.0276	25.2422	27.2679	31.3668	13.0508	20.4258	0	0.42802	0	0	0	0	0	0	0	12.4642	12.0176	36.8702	0	0	0	0	0	0	0	0	0	0	0	0	564.961	490.104	525.92	0	0	0	0	0	0	0
11.07_433.2224m/z		433.222	1	11.0708	0.0707	100 - 33.6	50.8752	64.94	6.08818	13.8706	5.40369	16.7763	0	0	0	0	5.05009	0	14.3285	17.3155	29.0789	0	0	5.09736	0	0	0	19.0945	13.1008	7.9506	14.5123	17.7488	15.6903	17.358	13.7732	8.2969	0	0	4.20061	49.8503	54.9292	56.1215	0	13.2966	6.83195	39.5494	38.4868	31.3532	11.3296
5.37_1385.4400m/z		1385.44	1	5.3747	0.0849833	100	533.345	96.81	16.0493	0	18.8392	0	0	0	0	341.289	356.333	511.762	19.1547	17.7001	20.1057	404.899	833.597	604.443	0	0	0	1499.51	907.788	1202.43	603.857	589.514	888.101	334.504	239.172	159.869	0	0	0	0	0	0	25.3987	137.753	12.9252	1406.33	1257.32	952.133	304.362
8.94_393.1839m/z		393.184	1	8.9447	0.149267	100 - 3.93	202.12	12.82	185.574	179.163	193.077	137.856	182.028	188.053	139.861	132.371	149.004	186.878	256.044	227.337	192.266	129.624	172.266	141.788	87.3641	121.088	137.205	99.9387	94.2592	95.0681	111.139	104.63	103.87	131.854	120.934	94.6747	267.311	254.882	258.174	138.696	177.81	131.753	52.998	130.805	101.736	72.8451	77.6185	70.1331	203.631
8.54_629.3773m/z		629.377	1	8.53978	0.0992667	94.9 - 100	35.1613	122.52	0	0	0	0	0	0	0	0	0	1.28617	0	4.23577	0	0	3.82495	0	50.6674	78.7053	103.8	1.35331	0	0	0	0	1.99477	6.5204	0	4.47219	0	0	0	0	0	0	0	0	2.17808	0	0	0	0
13.01_831.6502n	831.65	876.634	1	13.0125	0.341367	100 - 46	7891.75	11.07	5734.67	6457.62	6438.14	6125.32	7331.04	8128.04	9189.79	7322.67	8320.64	6636.54	6544.05	6891.35	8380	8105.44	7271.68	7270.33	5331.55	4600.1	4465.4	5099.23	5300.28	5373.18	5388.55	4934.07	4821.57	6517.04	6867.36	6698.43	5821.67	5486.06	5229.12	6814.88	5795.08	7622.31	4688.21	4295.92	4082.06	5520.49	6417.3	5900.28	6890.58
3.63_248.9908m/z		248.991	1	3.63283	0.0285667	100	13.2698	69.59	0	6.25238	8.13407	3.62293	0	4.3623	7.8756	0	0	0.342038	0	0	0	1.91668	5.24102	0	0	0	0	8.23586	12.0131	1.70925	5.60464	1.25305	4.75482	1.91157	1.8763	0	0	0	0	0	0	0	0	0	0	0	0	0	0.431887
10.13_633.5148m/z		633.515	1	10.1252	0.05	100	10.299	122.39	4.04115	0	0	0	0	0	0	4.09051	0	2.82911	0	0	0	0	0	3.93537	0	0	0	4.01392	0	3.9362	0	0	0	3.2475	0	0	0	0	0	0	0	0	0	0	0	13.9742	7.35692	15.1699	0
8.47_686.4428m/z		686.443	1	8.46837	0.0642667	100 - 32	33.6126	170.7	2.37852	0	0	0	0	0	0	0	0	0	0	0	0	0	0	0	51.1427	44.3081	51.2656	0	0	3.15168	0	0	0	0	3.61736	0	0	0	0	0	0	0	0	0	4.00479	0	0.061389	0	0
11.92_426.2257m/z		426.226	1	11.9242	0.0499833	100 - 13.5	49.9748	32.88	26.1125	25.2659	3.63631	29.4618	9.86037	6.66446	0	32.2121	29.9189	39.0029	32.4374	27.5312	26.436	24.6297	19.0546	8.02102	17.1235	9.30812	6.07733	63.4083	79.2566	85.1926	53.0337	57.5491	44.6346	27.3515	35.0529	30.3936	24.4714	44.664	46.8724	29.7114	22.7721	19.592	56.572	44.537	51.8977	99.442	84.0061	73.8355	27.6827
7.64_546.3025n	546.302	583.23	1	7.63638	0.0499833	100 - 33	38.9135	54.04	26.1496	21.4302	10.2959	15.1609	0	0	0	11.3238	15.6663	10.2195	20.151	14.923	15.3774	6.14536	24.7405	11.7122	0	0	1.92195	60.0075	55.3609	57.406	29.2339	36.1859	48.9713	27.0716	12.1133	34.2893	19.8487	23.2093	0	17.14	40.2879	7.8467	18.3914	48.4316	35.7382	104.149	81.7627	85.1104	26.5254
11.60_842.6092m/z		842.609	1	11.6043	0.19925	100 - 46.9 - 54.1 - 20.5 - 7.47	7529.1	10.42	3014.82	2666.09	2431.1	3966.92	3549.42	3511.46	3715.75	1222.63	1500.92	1082.12	1233.86	1630.91	2069.6	3131.94	2116.03	2468.49	11790.2	9930.85	9194.33	914.071	1414.29	1294.29	1060.89	1138.69	1078.8	2120.75	2682.14	3259.03	1057.06	975.927	994.734	1168.59	925.942	1037.94	3083.2	1647.06	2590.33	2165.07	1663.66	2015.42	1474.5
4.04_645.8378m/z		645.838	1	4.03775	0.0707	100 - 19.1	43.9324	24.99	0	10.2029	10.4565	8.02539	16.0507	0	0	0	0	0	0	0	0	0	0	0	0	0	0	0	0	0	0	0	0	4.20335	0	9.86804	0	0	0	0	0	0	0	0	0	0	0	0	0
9.09_623.4156n	623.416	622.408	1	9.08682	0.16355	100 - 30 - 5.64 - 0.481	5287.09	8.83	1362.48	1360.16	1530.71	1494.55	1715.17	1753.35	1910.75	134.631	163.367	139.979	297.195	307.979	436.744	655.324	490.256	571.228	17398.6	14974.9	13318	161.007	198.346	195.442	209.612	183.542	162.213	825.47	911.027	1155.4	293.219	310.893	259.574	216.159	155.494	169.193	1116.62	512.716	822.576	121.04	133.03	109.352	332.965
8.75_404.1444m/z		404.144	1	8.7526	0.0642667	100 - 64.8	80.2006	21.73	57.7929	53.1814	54.0169	47.7973	38.5169	25.8153	49.5135	3.26995	0	0.0723336	81.2869	94.2558	80.5478	3.92352	0.395156	0.31462	0.0889837	0.22897	0.211448	114.852	86.1101	107.202	83.1547	81.9954	95.9726	47.9499	46.4106	18.8957	16.5678	16.1703	18.6069	3.48242	9.75409	1.217	4.73029	45.1961	26.1304	37.1653	39.7991	23.349	94.5867
10.08_681.5252m/z		681.525	1	10.0824	0.09215	100 - 43.1 - 5.2	584.519	9.99	384.138	267.565	229.284	395.531	274.689	271.932	246.842	9.07682	18.3233	18.6135	459.927	440.844	537.326	135.032	111.489	107.746	11.9751	2.62041	6.07124	557.029	600.551	630.66	628.458	731.31	699.821	352.589	312.581	414.281	155.991	221.756	161.818	431.691	304.559	389.61	579.254	558.718	641.94	514.877	448.808	440.638	238.232
10.03_732.4926m/z		732.493	1	10.0259	0.355683	100 - 36.6 - 39.4 - 17.4 - 4.11 - 0.429 - 0.491	9678.87	12.57	3351.28	2594.82	2452.52	3956.92	3314.52	3240.56	3459.07	1087.78	1619.13	1033.82	928.932	837.742	1236.86	2928.43	1851.79	2268.7	17463.2	13742.7	12960.8	1055.15	1512.01	1459.92	861.083	991.893	910.529	2237.27	2466.22	3216.01	716.234	886.458	889.388	528.396	325.161	475.909	2893.23	1586.3	2289.25	2515.12	2093.54	2386.77	1150.64
11.75_862.6323m/z		862.632	1	11.7535	0.163533	100 - 41.3 - 14.4 - 4.62	11103.5	20.7	4423.26	4218.56	4010.9	5886.64	6085.84	5961.31	7345.45	1687.15	2154.39	1076.96	1084.17	2184.34	2731.22	3763.06	1818.74	2464.94	32662.2	25950.3	21931.7	1001.09	1864.62	1894.99	2102.01	1895.37	1555.49	3018.52	4121.52	5330.09	1864.92	1739.65	1021.24	1012.64	612.319	1167.82	6215.28	2118.09	4540.65	2074.27	2477.3	2316.93	1365.16
10.03_299.2674m/z		299.267	1	10.0259	0.134983	100 - 11.8	306.635	19.72	186.727	160.122	106.555	193.401	139.424	149.276	135.889	301.937	458.069	337.384	121.944	106.161	137.606	234.91	233.568	245.802	313.06	239.077	246.282	275.903	284.326	313.467	218.571	277.737	264.794	276.208	261.845	271.847	213.035	235.04	260.07	148.089	115.237	139.961	260.317	186.567	218.204	610.372	533.096	485.908	275.004
10.47_539.1623m/z		539.162	1	10.4666	0.07855	100 - 10.9	87.8204	10.6	82.9999	72.0824	77.6211	79.5342	64.147	62.6605	70.2981	79.5443	101.244	84.1778	103.966	76.3846	103.724	62.8486	67.2727	71.6673	48.799	56.8705	52.8448	70.3867	63.5795	71.5196	60.4074	56.2779	53.6535	65.074	57.2196	62.5838	85.2534	84.8924	123.229	54.1821	71.3824	55.0188	68.1293	73.7914	57.7353	50.0778	45.2798	67.6429	85.824
10.96_325.2853m/z		325.285	1	10.9572	0.0285667	100	11.4871	73.5	5.0354	0	0	0	0	0	0	0	0	0	0	4.09312	0	0	0	4.98382	0	0	0	0	5.67278	0	0	5.88733	0	12.1713	4.46502	0	0	0	0	0	0	0	7.45996	4.48665	4.0701	19.0426	13.0501	18.8431	0
10.41_450.1837m/z		450.184	1	10.4095	0.0921333	100 - 43 - 42.1 - 17.9 - 0.748	818.528	8.39	645.381	579.604	502.557	541.3	483.446	435.536	377.007	106.598	130.627	152.441	874.126	840.689	896.77	321.76	411.23	350.938	67.0223	96.8531	113.887	505.858	445.233	496.852	599.942	648.916	686.52	544.644	495.094	419.498	331.124	311.904	458.655	1124.92	1168.39	1133.71	375.809	484.036	439.698	559.301	611.102	457.807	634.478
10.13_694.4677m/z		694.468	1	10.1252	0.170683	100 - 56.2 - 17.3 - 3.27	699.165	19.19	368.092	249.93	188.314	402.613	233.786	213.619	147.509	9.21332	37.0686	11.4254	255.315	288.27	291.099	46.353	38.4176	27.3458	204.753	129.407	212.452	412.339	464.084	525.273	389.282	455.904	449.81	207.96	271.247	309.657	62.3849	56.1559	54.8855	465.528	326.55	456.624	207.226	176.325	260.947	606.145	458.179	438.835	282.832
3.90_80.9602m/z		80.9602	1	3.90278	0.11355	100	138.833	21.31	61.7084	79.027	98.073	67.4394	97.988	102.94	140.254	83.9073	106.673	93.6217	21.9273	17.4534	16.7981	498.986	504.076	517.031	35.687	36.8218	34.9327	42.7372	35.7685	36.0737	48.8752	53.7552	44.6103	31.258	32.2825	30.9357	24.5508	16.3458	26.2815	59.3539	56.9752	58.1007	23.516	24.8924	18.4053	16.0673	19.0669	13.7072	49.0807
11.01_395.2028m/z		395.203	1	11.0143	0.0921333	100 - 29.5	48.5628	84.66	28.7239	39.3313	0	9.20789	6.31132	0	0	0	0	3.58892	5.95588	0	0	0	3.73986	0	0	0	0	50.7531	33.2614	32.9868	23.7642	22.4317	30.0238	14.0267	17.8269	12.6775	0	17.6275	8.44733	56.9262	57.1313	48.826	4.2587	9.47083	5.73959	61.988	51.4998	46.4504	7.34789
6.31_483.3458n	483.346	520.33	1	6.31378	0.1564	100 - 25.3 - 1.46	567.41	15.91	142.105	139.499	110.158	176.357	155.363	128.777	120.954	106.957	42.0909	107.364	3.11691	0	4.30623	54.511	43.4398	42.9933	1862.47	2130.69	1956.79	9.48904	15.711	20.4694	9.68384	2.4934	14.8309	63.5595	56.0082	97.4503	2.06212	9.28521	7.84683	2.27895	2.3099	0	155.661	85.0853	188.401	11.362	13.4263	12.5046	15.2669
3.46_674.2532m/z		674.253	1	3.45502	0.0642667	100 - 18.7	63.5972	16.87	23.3367	18.9431	30.4772	38.8789	35.6591	27.9999	65.1749	37.8366	12.7962	48.271	8.78421	0	0	80.652	119.517	93.7616	12.8498	4.94846	32.2532	17.9174	31.2922	19.3116	2.38926	1.09721	6.50798	40.673	32.6908	56.8279	0	0	0	0	4.09448	0	18.2782	40.9684	32.81	23.9673	27.1861	26.5369	18.5288
7.81_455.3352m/z		455.335	1	7.80707	0.07855	100 - 4.23 - 0.521	46.2208	27.35	31.7295	24.9356	33.3761	40.765	20.7167	7.11158	15.7095	21.3246	0	5.11058	0	0	0	0	0	0	9.1937	18.5111	17.7406	28.0955	24.742	17.0501	3.41941	3.62671	7.74297	28.5029	18.8724	8.8084	82.2591	71.262	75.1412	6.32431	30.4305	19.8265	35.7045	48.4695	40.9426	42.0266	50.1493	48.6809	43.4561
10.20_630.4129m/z		630.413	1	10.2038	0.0564167	100 - 31	28.2462	105.15	2.33101	4.29391	0	0	0	0	0	0	0	0	0	0	0	0	0	0	66.1326	50.5704	85.2801	0	0	0	0	0	0	2.69638	0	7.22022	0	0	0	0	0	0	0	0	11.5238	0	0	0	0
11.33_655.4575m/z		655.458	1	11.3343	0.0571333	100 - 26.9	30.7825	93.23	2.18059	0	3.7085	0	0	0	0	24.5189	0	21.975	20.7691	9.04686	0	0	16.7613	2.28525	0	2.83219	3.11729	35.4528	22.4706	21.5148	21.6062	37.6647	56.5806	2.64463	2.42942	0	5.22073	7.69864	5.52505	34.9841	30.4068	15.7053	0	17.882	3.59374	92.39	64.9399	49.0389	4.06086
8.94_736.4762m/z		736.476	1	8.9447	0.07855	100 - 25.8	93.3123	57.47	0	3.61005	0	9.01294	0	0	0	0	0	0	0	0	0	3.908	2.35011	0	198.557	190.244	199.292	0	0	0	0	0	0	0	3.12125	8.26867	0	0	0	0	0	0	7.2514	0	0	0	0	4.95351	0
6.22_535.3568n	535.357	580.357	1	6.22095	0.327083	100 - 32.2 - 4.37 - 0.136	2187.81	7.46	548.411	689.325	618.458	677.169	753.658	836.619	774.572	3618.71	4592.92	3834.26	139.571	121.865	154.491	406.639	295.97	325	6429.77	6371.72	6016.59	179.569	189.732	140.353	258.351	230.707	244.916	247.535	264.823	283.321	215.162	287.794	159.07	52.2069	72.7946	58.5435	811.988	474.139	597.708	123.6	129.213	149.353	264.072
4.10_850.9359m/z		850.936	1	4.10202	0.0999667	100 - 54.4	92.1463	73.92	7.29843	9.91934	22.2267	7.57358	48.9196	0	0	0	0	0	0	0	0	0	0	0	0	0	0	0	0	0	0	0	0	0	0	0	0	0	0	0	0	0	0	0	0	0	0	0	0
6.58_1214.1954m/z		1214.2	1	6.5766	0.0571333	100 - 44.9 - 30.1 - 5.31	79.0009	36.11	33.7083	19.2596	38.5943	44.412	26.5605	0	19.4746	0	0	0	114.045	111.456	45.6144	0	0	3.26412	14.2924	13.2841	10.4752	0	0	0	0	0	0	68.8896	23.1017	53.606	0	5.27662	0	84.8546	89.2102	55.0436	20.9499	62.5536	64.8708	55.2487	65.2222	85.0904	67.7832
3.75_202.1094m/z		202.109	1	3.75352	0.0999667	100	62.0814	17.9	8.05858	7.3453	0	0	0	0	0	0	0	0	0	0	0	0	0	0	312.981	313.648	304.592	0	0	0	0	0	0	0	0	0	119.536	112.768	136.89	0	0	0	0	0	0	0	0	0	0
13.08_898.5578m/z		898.558	1	13.0761	0.1564	100	251.677	7.31	199.914	229.652	246.12	189.411	278.791	216.596	261.542	194.874	200.435	191.5	267.444	212.162	259.253	204.966	223.688	212.719	298.911	248.077	284.091	141.331	152.955	129.342	204.645	170.283	142.674	170.601	174.015	182.151	276.429	296.215	245.088	212.503	198.41	250.416	181.405	225.357	176.404	127.238	155.619	145.984	203.888
4.10_785.3956n	785.396	784.388	1	4.10202	0.0999667	100 - 40.3 - 4.59	221.346	82.64	14.8648	46.3796	8.45136	0	17.6498	126.215	9.77044	0	0	0	0	0	0	0	0	0	0	0	0	0	0	0	0	0	0	0	0	0	0	0	0	0	0	0	0	0	0	0	0	0	0
6.22_193.0906n	193.091	228.06	1	6.22095	0.0921167	100 - 10.6	291.862	23.83	116.026	154.107	154.186	128.374	167.496	228.845	262.067	3.64325	8.46544	3.58057	253.4	260.558	380.289	8.15906	12.8467	12.3797	90.7095	66.2691	69.6073	0.805328	0.340575	0.0644989	1.9117	1.80614	0.624545	172.331	166.84	156.099	48.2196	45.7938	43.197	415.895	320.479	445.743	345.225	233.398	192.015	717.758	810.407	709.487	85.8954
11.43_283.2714m/z		283.271	1	11.4336	0.170683	100 - 15.2 - 0.699	2230.01	22.58	1396.33	978.698	738.633	1430.58	1099.01	1052.43	954.929	1382.19	1885	1212.81	1417.42	1384.27	1927.61	1419.13	1361.25	1285.39	1359.66	1058.75	973.143	3246.07	3670.08	3742.71	3266.6	3587.98	3357.24	1445.28	1522.27	1571.02	1386.41	1436.96	1526.66	1363.6	1101.06	1427.54	3160.48	2110.19	2491.69	4102.72	3850.36	3715.73	1635.45
9.04_1221.7702m/z		1221.77	1	9.03753	0.127833	100 - 46	188.414	11.54	114.601	136.045	186.476	133.215	192.328	224.944	195.985	107.056	139.833	133.733	221.596	285.656	260.583	117.151	99.545	117.063	139.657	175.432	168.234	70.5887	76.9442	78.9314	90.0248	76.6723	88.5123	95.5636	87.3045	87.1508	236.414	276.189	247.562	166.715	152.882	123.573	63.5654	122.935	115.381	72.3919	74.5303	89.8694	156.351
4.18_468.3294m/z		468.329	1	4.18057	0.0921333	100 - 23.7 - 1.55	749.394	17.75	412.141	554.64	593.922	481.736	719.896	806.388	807.302	324.052	425.163	328.716	321.407	352.275	389.2	617.317	642.024	675.502	485.334	510.191	495.333	459.9	442.995	452.632	666.058	595.374	542.348	485.424	486.349	438.72	331.13	301.051	314.844	788.556	692.692	804.777	374.913	353.092	303.202	397.963	470.099	416.83	374.692
10.74_307.2727m/z		307.273	1	10.7365	0.170683	100 - 13.1	410.252	11.39	277.82	185.446	131.119	257.434	190.345	161.499	138.345	57.5603	89.5512	65.97	223.168	190.763	249.539	102.689	129.555	98.5364	85.4357	57.4145	67.8997	306.491	352.94	371.33	411.105	423.933	410.14	201.683	209.806	234.553	106.862	100.945	136.024	421.417	353.111	435.844	245.896	192.618	227.283	408.936	343.223	325.761	187.315
10.41_1051.7982m/z		1051.8	1	10.4095	0.0564167	100 - 53.3 - 32.6	59.2133	74.53	27.3729	7.44347	8.85663	19.944	0	0	0	0	0	0	8.94269	0	0	0	0	0	0	0	0	13.0936	10.4154	30.1476	30.7937	25.5599	64.0248	5.54495	0	5.00366	0	0	0	103.65	121.253	55.91	8.47108	0	21.3619	51.8402	0	30.0537	7.81926
9.49_685.4569n	685.457	666.439	1	9.48532	0.632733	100 - 33.5 - 17.7 - 1.04 - 1.16 - 0.252 - 0.139 - 0.0286	22143.7	6.13	8072.35	6372.55	6375.84	8919.24	8005.47	7793.8	8475.43	1853.41	3186.55	1908.4	2327.33	2718.35	3792.94	9111.95	5631.77	7416.11	51513.8	39987.1	38464.3	1962.88	2585.19	2593.55	1909.97	2475.05	1670.19	8122.89	11654.1	10895.6	1836.9	1701.06	2095.75	2453.22	1174.99	2559.23	11810.6	5190.54	6895.38	5228.01	4260.41	4560.72	2645.19
17.81_700.6529m/z		700.653	1	17.8052	0.0714	100 - 10.8	56.0145	60.94	35.5792	8.32432	0	38.9511	9.47376	0	0	4.22458	0.412242	3.05509	7.99483	0	19.742	10.8385	18.4047	11.9379	0	2.13022	7.67044	48.0153	74.8927	68.5399	24.4281	55.22	83.2475	0.0116123	1.02423	10.0159	6.14983	0	0	51.3386	41.6511	76.4599	31.3895	17.743	47.4729	71.9247	79.1741	76.0796	10.6324
11.49_721.5118m/z		721.512	1	11.4907	0.1564	13.6 - 100	172.141	19.96	103.579	94.6873	66.1457	124.433	83.1425	88.7999	81.1335	98.4256	103.02	87.3022	110.657	150.689	129.945	103.579	102.639	118.947	223.693	205.602	225.444	233.92	217.937	271.209	208.148	211.771	206.843	109.221	126.128	104.685	93.9265	112.363	90.7826	118.508	96.8301	126.984	288.297	227.395	225.141	194.391	193.403	149.132	126.092
10.14_484.2099m/z		484.21	1	10.1395	0.0642667	100	55.0086	21.02	40.5946	37.5865	36.5718	41.8736	34.501	20.1929	27.1717	0	4.82623	0	59.6693	71.5408	26.2081	4.78105	10.5748	4.65816	0	4.99497	0	56.5774	38.477	38.2642	60.868	59.7785	57.9907	36.3601	32.3451	24.6871	25.4689	49.8418	55.9189	22.7748	37.6217	10.0019	39.2587	60.3161	57.0512	55.2589	46.3982	43.5991	37.1798
8.58_342.2269n	342.227	341.22	1	8.58192	0.106417	100 - 9.77	400.26	13.57	156.145	155.648	138.887	174.999	192.769	248.461	263.596	76.2924	165.094	62.8138	132.128	101.807	157.065	129.576	115.546	121.563	196.576	198.011	197.988	108.81	144.081	99.8334	152.87	157.852	118.591	124.842	134.325	144.627	94.1981	136.078	123.514	140.407	129.95	121.711	165.155	119.858	123.051	188.703	170.826	215.349	117.689
6.21_710.3899m/z		710.39	1	6.21382	0.0564333	100 - 44.6 - 37.2 - 8.08	51.3457	73.37	7.20269	1.50816	0	6.48948	12.7378	14.7828	4.58926	3.80998	0.812334	0	15.0162	0	0	0	4.28022	0	2.43008	0	0.60284	0	0	0	0	0	0	17.2124	7.0285	9.4819	0	0	0	144.026	92.547	76.9332	14.9936	24.1623	11.2202	183.645	203.512	153.892	0
9.24_459.3665m/z		459.367	1	9.23608	0.1207	100 - 2.43	46.6834	63.11	32.8543	0	10.8668	25.313	2.87679	5.9335	6.96401	51.3176	73.5348	52.8964	19.8074	12.1912	8.41899	56.6509	52.3139	46.7014	14.0006	4.90897	18.6733	94.8145	99.0599	94.961	18.089	28.4125	49.9079	77.0851	45.4624	57.6272	8.13662	0	20.0791	11.788	15.2737	5.87988	35.2063	60.6373	52.6912	89.4681	79.532	73.6846	63.2532
4.88_355.1351m/z		355.135	1	4.87693	0.0707	100 - 13.2 - 3.81	139.991	7.53	28.2992	42.0318	39.7314	30.4835	45.4023	41.2827	40.8447	12.0927	5.43877	25.4389	4.26756	0	0	41.8996	53.8744	56.3228	4.29683	12.8699	13.3871	0	0	0	4.94817	7.07114	4.0138	22.1641	17.0061	19.0522	0	1.18371	3.46508	54.4491	62.8032	65.9641	1.96954	10.4075	8.20436	11.8603	8.52398	7.26273	19.1386
8.21_1129.7849m/z		1129.78	1	8.20555	0.11355	100 - 55.6 - 17 - 1.1	434.782	21.36	52.6528	24.4684	42.0575	76.7786	63.1021	50.9801	54.9858	5.53434	27.6338	11.9488	0	0	0	83.5652	55.4948	61.9363	582.554	374.323	331.559	34.9074	21.5185	18.5141	23.5501	22.1781	21.8424	61.6623	71.9109	97.3134	0	0	0	0	0	0	68.2261	16.7576	37.4838	55.2844	49.7095	60.8299	2.59228
6.08_594.3376m/z		594.338	1	6.07883	0.170683	100 - 25.9 - 5.09 - 0.27	1178.83	10.19	253.796	307.932	275.467	276.518	293.343	376.915	366.466	46.3286	61.2026	55.607	42.0418	50.9072	40.981	150.441	143.013	175.591	5354.04	5283.66	4977.01	36.059	76.1793	48.3259	75.8991	82.2822	60.8994	203.417	238.793	225.268	61.1111	40.8197	52.4818	9.44367	27.0649	9.16082	533.684	272.919	369.818	48.6368	50.6454	50.1584	64.3107
10.08_329.2602m/z		329.26	1	10.0824	0.16355	100 - 22.7 - 2.17 - 0.0707	25185.1	8.96	16246.4	14255.8	14229.5	15781.5	15953.3	16855.9	18289.5	3911.37	5431.16	3891.84	21953.2	22970.9	30620.8	9145.64	9016.07	8687.23	3222.98	2527.62	2451.14	23506.6	23233.9	24830.8	27203.7	29640	26903.8	16114.6	16785.7	16300.8	12700.8	12592.6	13257.5	20934.6	16196	22364.8	29706.7	22498.7	23648.5	20178.7	18948.2	18432.6	13205.6
22.89_597.3377m/z		597.338	1	22.89	0.0492833	100	22.2049	86.61	2.51583	2.67336	0	4.99426	0	0	0	8.86677	0	4.72946	0	6.08088	0	0	4.92473	0	0	7.68638	3.17458	5.56125	10.0369	6.31594	0	2.99797	2.95588	0	4.7741	9.2662	0	0	0	4.30299	0	0	7.40722	2.47808	6.37103	27.6864	12.7925	25.8657	2.68501
9.24_425.1635m/z		425.163	1	9.23608	0.106417	100 - 17.8 - 24.1 - 0.967 - 0.069	461.261	6.5	435.955	463.566	484.834	422.954	439.456	374.752	471.257	401.555	339.928	408.062	603.007	553.556	463.283	286.362	277.214	306.415	227.83	284.732	254.576	466.378	410.302	447.448	468.656	429.937	440.229	318.784	303.194	280.582	574.14	519.407	531.34	531.547	575.092	493.408	358.018	497.318	425.435	330.645	339.274	327.513	422.258
7.25_598.3458m/z		598.346	1	7.25217	0.106417	54.7 - 100 - 15.9	86.2201	49.31	53.7249	31.9455	44.0382	41.2121	64.3871	16.0008	7.48334	38.4217	0	19.1806	64.1474	76.1062	51.4845	40.5803	31.6826	39.0518	34.3348	27.4402	23.3813	168.666	157.219	143.061	196.424	191.433	173.827	61.8076	51.4725	71.2549	80.0971	66.5793	45.1097	31.7232	32.1673	13.974	90.2849	100.446	86.7009	93.5323	109.185	77.9365	73.6724
8.09_762.3196m/z		762.32	1	8.0913	0.0642667	100 - 15	71.662	16.39	34.8587	61.5887	51.9371	24.9995	46.5097	61.4284	57.2074	5.60911	0	5.61415	120.191	94.3523	127.412	0	0	8.21515	0	0.000356026	0.429027	59.8469	49.9802	50.8637	46.9918	39.101	31.3646	65.2964	31.1485	10.3469	74.2003	69.8076	83.9148	0	4.11437	0	53.9567	64.7217	32.7252	4.63795	3.01548	9.43318	37.8573
8.97_704.3815m/z		704.382	1	8.96612	0.04285	100 - 19.6	115.299	22.91	64.9639	98.7557	132.652	77.6313	108.474	143.872	128.939	59.8735	88.7225	75.8711	131.833	130.17	154.937	80.3202	75.1781	67.3429	66.9315	89.3424	156.743	41.1736	50.6003	31.6322	54.6938	55.8627	43.6616	65.9335	61.9957	78.9291	136.651	127.721	127.166	60.0889	55.5804	76.7775	57.2189	68.0073	53.7325	43.2532	33.6699	37.3228	65.1752
9.34_475.1807m/z		475.181	1	9.3432	0.0921333	100 - 26	48.0636	42.16	43.8651	31.5088	30.4407	18.4274	22.2498	18.6256	12.141	9.47455	5.35813	15.2561	67.8852	63.7698	16.5626	1.84075	0.977523	3.74262	0	0.86642	0	50.3582	34.5122	40.536	20.5392	43.1971	38.9529	28.7535	20.3071	24.0576	14.2542	32.6371	22.1234	33.3711	31.6754	7.23232	0.13735	25.8603	14.063	35.3732	19.0018	18.0833	33.8204
12.80_895.6436m/z		895.644	1	12.799	0.199233	100 - 60.6 - 22.8	871.499	5.29	568.507	578.061	578.538	786.767	809.513	815.808	804.61	250.509	364.057	224.221	327.708	308.725	522.792	687.366	503.481	542.632	1745.67	1299.19	1244.06	188.362	324.773	274.871	368.572	317.919	356.699	525.209	625.295	788.173	321.135	237.338	313.169	304.152	265.27	298.601	806.904	408.273	665.5	336.869	341.581	347.05	429.721
10.94_457.2102n	457.21	456.203	1	10.9358	0.05	100	38.2976	64.97	17.2057	4.73415	0	24.3946	0	7.8112	0	4.74168	5.03136	6.66472	21.9773	9.44034	7.20899	2.37388	8.94107	2.5685	0	8.16981	5.45678	46.6671	59.4825	49.1884	31.8307	29.6199	34.3265	23.5424	18.1854	11.7588	0	0	8.97251	20.5022	23.6238	0.861898	17.9437	24.1178	36.0874	79.0666	37.9953	48.236	8.97227
10.58_99.9210n	99.921	134.89	1	10.5801	0.170683	100 - 5.67	182.358	10.44	179.05	192.987	172.68	159.47	189.415	147.404	152.952	124.617	140.559	169.642	223.335	212.249	148.078	149.541	161.857	159.358	81.2462	109.733	96.4685	171.145	137.763	170.93	126.263	156.02	149.689	178.428	151.057	130.361	147.595	151.417	178.625	193.754	200.344	171.238	90.4297	164.232	125.279	165.408	182.016	158.643	199.983
7.49_576.2300m/z		576.23	1	7.48712	0.0357	100 - 9.89	29.9874	49.94	16.3125	0	5.32951	2.50156	12.4527	0	3.29521	43.5605	45.4848	63.7727	23.1	22.4123	9.16729	6.45299	16.7528	7.04162	0	0	2.80253	22.4591	25.8706	27.4274	12.4051	10.9518	4.19845	14.9026	11.9646	11.3106	54.5405	78.7326	76.5023	20.6752	36.5833	13.6559	18.706	29.4755	30.4379	33.5066	39.1724	32.9247	26.6865
10.09_413.2213m/z		413.221	1	10.0895	0.0714167	100 - 86.6	35.6517	69.45	24.3909	21.4537	14.7552	21.1259	21.7371	0	0	3.2431	0	0	37.1456	8.38441	0	0	0	3.29711	2.88621	0	0	51.1295	35.513	35.2315	21.3936	9.5923	39.2257	25.5567	6.3158	26.8868	3.11046	2.61887	4.5756	12.0529	31.3765	4.14016	20.9614	35.589	38.5711	31.046	16.333	28.0714	13.2511
9.36_664.4586m/z		664.459	1	9.35748	0.16355	100 - 31.4	1505.38	11	369.943	341.171	369.232	444.01	433.851	454.415	429.674	11.575	27.7863	40.033	48.8443	24.395	91.8043	228.431	128.927	178.47	2994.54	2481.39	2525.9	55.5371	92.849	71.5408	66.6567	120.924	60.8851	283.346	345.82	410.783	33.689	31.0093	39.9664	129.978	38.7648	94.7376	332.035	135.312	243.574	144.046	125.654	92.0757	87.8545
9.84_99.9222n	99.9222	134.892	1	9.84095	0.213567	100 - 3.7	283.329	2.9	269.619	292.201	268.461	238.319	279.695	289.834	285.082	224.591	229.82	254.516	342.699	304.279	280.827	202.986	214.088	220.539	91.4021	133.899	125.64	274.918	232.794	253.955	226.353	282.224	234.674	256.966	187.495	175.008	278.068	248.935	299.024	347.324	350.937	323.101	166.446	271.649	220.166	235.447	262.236	207.032	323.598
8.05_1021.6972m/z		1021.7	1	8.04845	0.142117	100 - 52.5 - 10.6 - 0.831	1331.86	6.54	939.748	814.013	850.982	849.858	900.171	973.511	846.051	203.782	281.777	218.225	1296.36	1445.33	1554.73	383.298	425.926	389.155	6.47208	12.4626	25.0004	1715.29	1702.22	1808.5	1888.81	2070.16	1980.1	1383.82	1338.61	1213.61	784.679	707.188	695.652	872.443	721.749	921.098	1815.02	1775.68	1809.3	1458.58	1393.54	1293.78	864.817
6.59_1168.2010n	1168.2	1167.19	1	6.59088	0.0642667	100	64.1232	27.53	41.9087	45.315	35.0534	55.081	52.6762	15.9699	8.05844	0	0	0	88.7977	115.776	27.9337	13.0386	10.2808	0	14.3856	18.6993	26.6295	0	0	0	0	0	0	52.1435	22.8772	53.997	39.2318	0	15.1761	53.1322	60.7357	49.2557	30.4569	59.0054	54.2628	51.734	72.5756	72.658	57.4778
0.79_1452.2401n	1452.24	1451.23	1	0.788333	0.135	100 - 33 - 16.8 - 0.52	639.747	5.69	530.614	635.27	659.745	499.002	586.844	624.549	624.192	478.499	579.05	497.73	502.153	450.244	415.588	751.586	835.872	747.098	288.663	342.03	293.947	512.903	593.357	548.3	623.987	502.276	528.264	762.908	616.734	564.91	282.046	306.104	385.33	563.076	590.544	491.752	394.8	478.462	367.07	334.704	393.372	418.31	614.472
6.91_308.2070n	308.207	329.186	1	6.91082	0.11355	100 - 7.95	216.105	6.8	148.129	171.639	168.566	122.675	159.934	187.478	171.289	2.20321	6.05543	7.35644	63.8302	37.8149	30.184	35.9276	48.8292	46.9103	388.59	417.761	447.817	86.0422	69.9282	72.1259	98.9684	85.3975	83.2929	31.5505	8.62923	26.0382	88.658	90.1519	116.983	68.1643	99.1279	72.8043	56.46	99.1163	77.268	27.4567	32.5439	20.9693	164.543
8.09_714.3127m/z		714.313	1	8.0913	0.0928333	100 - 22.6 - 2.03	241.872	17.92	151.093	195.451	224.215	118.551	195.948	218.656	221.599	48.3895	51.4723	79.7545	362.962	375.454	324.03	58.0062	55.1328	76.3335	65.0636	85.2808	80.0368	210.538	190.781	173.675	150.351	169.394	147.217	164.523	132.086	103.874	292.339	338.048	345.738	12.438	22.0957	9.68056	173.521	215.114	177.336	71.7819	88.4986	77.4689	162.543
9.33_338.2037n	338.204	337.196	1	9.32892	0.113567	100 - 22.1	207.126	9.59	178.709	147.251	160.452	171.235	113.865	167.324	122.632	92.778	102.925	115.771	165.682	154.63	186.102	80.169	99.7406	94.3821	44.3324	76.7619	77.9878	217.42	196.105	203.226	131.645	177.093	182.232	133.236	124.304	111.367	140.733	152.692	127.243	115.986	141.977	103.478	132.22	137.283	135.598	155.947	149.305	142.33	182.473
5.52_263.1327m/z		263.133	1	5.51752	0.0492833	100	20.6812	28.9	18.4339	23.2647	26.0954	16.9772	10.0135	14.795	20.913	48.4024	54.8485	53.6284	5.76906	0	0	3.70355	7.60741	0	2.38852	4.2473	6.21676	8.12234	3.20261	13.1486	40.0138	33.7963	40.7892	3.37592	3.77852	0	46.991	39.88	72.9151	0	12.1119	0	0	3.92777	0	7.14701	6.99345	6.20105	36.5497
4.11_921.8677m/z		921.868	1	4.10917	0.0856833	100 - 56	34.6308	81.23	0	4.06004	4.63481	4.41669	0	0	8.30984	0	0	0	0	0	0	0	0	0	0	0	0	0	0	0	0	0	0	0	0	0	0	0	0	0	0	0	0	0	0	0	0	0	0
9.33_324.2414n	324.241	345.216	1	9.32892	0.1207	100 - 14.5	423.764	10.67	384.935	274.349	238.096	281.124	251.155	254.467	267.207	62.411	84.1388	85.1761	450.92	337.094	379.331	47.0505	103.382	59.0211	20.5273	20.0859	50.2214	450.587	432.312	426.018	330.612	368.186	360.095	258.424	221.338	219.865	118.073	119.954	165.714	239.952	233.503	240.245	208.374	263.891	229.951	304.77	277.386	260.469	381.361
10.08_413.1973n	413.197	458.197	1	10.0824	0.1207	100 - 87.4 - 24.2 - 0.486	1019.12	3.99	853.331	856.171	829.024	800.521	756.066	835.191	762.462	249.304	283.895	295.514	1206.58	1291.29	1176.29	603.399	617.399	586.655	207.095	200.385	179.202	1028.98	970.509	1056.73	1077.69	1070.07	1069.49	928.898	871.721	851.813	741.732	781.711	797.238	826.313	865.519	772.926	928.272	1095.76	1007.21	881.953	942.839	784.75	789.689
9.14_782.3759m/z		782.376	1	9.1368	0.0642667	100 - 25.9	60.0464	114.44	0	0	0	2.47415	0	0	0	0	0	0	0	0	0	4.63314	0	0	216.647	194.481	186.93	0	0	0	0	0	0	0	0	0.420817	0	0	0	0	0	0	0	5.13098	0	0	0	0	0
5.65_419.1017m/z		419.102	1	5.65248	0.0214167	100 - 20.5	49.7662	13.97	29.0298	37.6235	37.2848	31.4487	43.1762	45.1152	37.1099	14.1307	13.9117	12.3782	13.1492	22.6325	31.4919	14.0047	17.9285	19.1776	65.1317	61.2997	63.6401	6.6717	9.05997	10.8189	12.1486	7.75783	13.7031	18.1692	20.2969	21.8333	21.1655	18.4143	21.2723	35.7128	38.3958	44.7458	30.931	13.3175	21.3142	28.5268	28.8986	32.6719	20.3186
13.15_870.6380m/z		870.638	1	13.1547	0.284233	100 - 37.1	3634.34	9.89	1725.37	1782.8	1829.46	2119.44	2613.87	2811.58	2996.97	1667.37	2148.47	1359.7	1313.39	1584.12	2143.35	2188.79	1597.16	1803.71	7654.79	5615.45	5594.65	628.534	767.193	767.4	764.972	712.54	662.731	1427.85	1602.42	1860.32	1626.98	1461.12	1170.04	1259.06	1102.38	1468.13	1442.42	926.118	1116.95	942.071	1162.5	1128.98	1405.74
8.11_428.1826m/z		428.183	1	8.10558	0.0714	100 - 94.3 - 21.3	86.7164	29.8	38.4318	28.0565	26.3731	23.7609	25.562	13.3729	21.4534	0	0	0	20.1829	12.1801	0	0	0	0	0	0	0	2.05543	0	3.31199	4.68241	29.6692	30.2538	0	0	0	0	0	0	366.136	453	410.435	0	3.78031	2.78877	0	0	0	0
4.76_201.0242m/z		201.024	1	4.76338	0.177817	100 - 8.24 - 2.95 - 0.171	11295.2	22.38	5565.59	6783.84	7911.05	5829.98	8357.65	9830.28	12857.9	31389.3	40821.8	32953.6	9255.02	10656.8	13446.2	625.796	660.105	654.312	144.215	108.365	81.784	9654.54	9353.81	9621.73	15881.9	15130.2	12792.2	86.2547	76.4976	81.9066	121.033	85.2461	94.1201	101.485	105.795	128.792	84.9868	99.4389	97.0986	66.1172	80.5712	85.7186	10340.6
10.13_424.1651m/z		424.165	1	10.1252	0.0857	100 - 33.2 - 22	118.756	30.6	83.1355	71.2982	53.6452	48.4879	13.6418	40.3527	9.91211	0.0245819	0	10.8361	70.3538	54.3691	38.3496	2.16201	3.41344	4.53868	0	0	0	101.763	82.1003	118.412	44.3956	52.5232	81.949	55.2493	40.4489	39.9724	0	18.297	20.2593	77.5863	109.75	65.8688	1.74833	28.4967	32.8469	109.24	96.2395	54.1267	68.9738
4.76_121.0622m/z		121.062	1	4.76338	0.107117	100 - 4.21	210.401	12.5	90.9878	119.354	134.738	94.8432	124.024	153.799	188.759	655.597	792.282	668.143	162.411	164.019	186.707	0	6.12521	2.98906	0	0	0	184.868	170.256	162.625	309.021	271.38	239.872	0	0	0	0	0	0	0	0	0	0	0	0	0	0	0	186.954
12.23_842.6097m/z		842.61	1	12.2298	0.277083	100 - 46.8 - 4.67	5359.18	9.2	1846.07	1679.37	1569.22	2362.82	2322.46	2464.55	2673.72	915.462	1255.07	653.609	919.316	1000.29	1611.4	2088.42	1455.14	1663.47	7500.88	5657.2	5339.27	776.495	1053.36	981.937	707.183	766.421	708.421	1503.49	1732.37	2105.08	680.483	680.034	677.117	1154.37	926.257	1135.48	2065.98	1021.39	1484.4	1418.32	1337.55	1395.24	1015.78
13.90_775.6184n	775.618	810.614	1	13.9009	0.362783	100 - 46.2	2432.86	6.07	1874.12	1931.84	1814.38	1719.84	1852.19	1912.48	2106.01	2879.86	3519.19	2885.12	2225.9	2243.22	2114.07	3167.43	3006.29	2970.93	2389.6	2296.51	2185.47	1351.21	1642.3	1615.81	1772.66	1785.48	1715.97	1695.69	1771.24	1873.96	2171.38	1974.14	2060.11	1550.53	1402.56	1533.79	2130.69	1675.19	1841.37	2158.97	2235.97	2372.83	1937.36
4.14_530.2828m/z		530.283	1	4.14487	0.0921333	100 - 1.83	37.6934	28.18	6.72852	0	0	3.93413	0.374256	9.69011	0	0	0	0	0	0	0	0	0	0	0	0.0336284	1.05018	0	0	0	0	0	0	0	0	0	0	0	0	0	0	0	0	0	0	0	0	0	0
7.85_255.2378m/z		255.238	1	7.84992	0.1564	100 - 13 - 1.36	953.596	8.85	650.586	599.632	545.34	720.871	595.436	641.828	652.404	1121.79	1252.54	944.653	536.885	591.497	683.592	1340.34	1146.99	1254.11	697.208	612.762	569.135	585.013	884.057	724.906	855.487	798.509	833.422	873.236	912.026	1042.53	520.714	552.938	472.855	632.456	578.105	648.313	818.538	511.723	869.435	951.402	968.438	1101.72	676.941
10.08_546.2331n	546.233	545.192	1	10.0752	0.07785	100 - 12.7 - 5.72	145.052	16.67	91.1493	94.7529	89.7372	80.8098	94.8763	64.7772	0	6.06688	0.0263965	3.03634	166.794	130.929	116.062	25.8982	45.0079	36.398	0	0	0	107.957	107.778	128.343	120.631	106.3	137.412	112.182	52.7209	74.7984	30.5581	86.1103	81.4803	101.78	117.525	86.934	75.6314	108.643	120.719	106.623	95.2536	64.042	77.5296
4.92_569.3645n	569.365	614.366	1	4.91978	0.7677	100 - 29.5 - 7.3 - 1.72 - 0.708 - 0.269 - 0.16	3636.76	8.74	901.593	984.939	1112.31	956.728	1177.11	1265.94	1404.6	806.082	794.611	877.283	67.7512	61.5271	65.8405	300.282	260.431	291.725	15498.3	16234.8	15029.1	103.492	172.342	125.021	138.149	129.612	118.16	334.931	375.069	473.791	364.855	382.604	434.483	177.594	222.493	180.858	1002.98	490.54	765.551	108.514	127.37	106.095	137.744
6.29_291.2026m/z		291.203	1	6.29237	0.107117	100 - 12.9	134.062	9.14	38.7485	55.9526	40.1301	43.0641	43.061	48.6855	50.6789	0	0	0	0	0	0	0	0	0	31.252	43.9644	41.53	0	0	0	0	0	0	0	0	0	0	0	0	619.405	744.787	646.744	0	0	0	0	0	0	0
12.78_759.6097m/z		759.61	1	12.7847	0.241383	100 - 30.9 - 44.3	547.337	24.87	475.361	320.722	260.045	462.09	298.892	226.943	182.418	459.666	465.975	343.498	251.164	283.431	163.687	830.561	675.906	627.216	750.533	554.665	496.379	443.219	550.376	571.661	611.052	646.813	708.35	435.734	530.498	596.128	264.027	282.025	241.525	673.928	611.365	609.373	701.496	529.555	768.19	703.423	635.246	537.07	364.08
4.68_188.1051n	188.105	187.098	1	4.6784	0.113567	100 - 6.7 - 0.824	1237.45	19.99	629.8	782.759	857.337	654.406	932.698	1074.5	1410.84	1048.82	1340.91	1086.74	886.367	949.623	1246.6	1048.33	1120.17	1147.45	2634.85	2617.54	2339.09	369.173	357.211	368.841	1093.28	1038.72	832.067	826.584	858.689	732.431	2005.43	1858.83	1985.18	719.918	640.672	879.786	772.876	661.617	550.802	423.472	483.85	428.502	882.983
5.89_613.3553n	613.355	594.337	1	5.88673	0.184967	100 - 26.8	491.395	13.12	97.8425	113.868	117.854	98.3268	82.2304	86.3586	98.3424	8.2125	15.4101	17.8728	0	0	0	37.1886	15.2993	21.0345	1958.45	1995.96	1935.88	0	4.96766	0	8.09393	0	4.07193	38.0759	40.0474	75.1457	24.6834	11.712	7.89724	0	0	0	118.899	55.0319	98.2794	5.24023	4.60384	0	7.52283
12.55_844.6272m/z		844.627	1	12.5505	0.23495	100 - 39.2	4383.71	9.16	1649.29	1448.77	1302.38	1837.1	1594.03	1863.01	1954.6	308.869	390.057	274.251	388.198	430.35	510.878	868.411	601.464	677.87	12947.7	9694.43	8792.13	263.188	358.606	255.396	244.243	232.447	294.642	1085.28	1184.07	1580.46	427.468	378.772	312.432	59.4986	95.5272	46.2444	1660.88	718.318	1102.35	390.068	431.73	404.058	418.464
5.65_243.1065m/z		243.106	1	5.64535	0.07855	100 - 11	195.249	14.93	94.9096	108.649	129.32	87.6796	116.325	124.056	131.064	107.673	125.633	135.157	26.8981	35.8859	20.2986	259.171	321.785	296.989	56.0565	69.3752	65.3103	51.9568	48.7905	50.2291	34.6494	39.4991	30.919	231.223	207.983	175.439	32.498	43.0053	56.4756	1.43217	16.6339	13.6041	13.8677	25.2194	12.9171	105.024	117.544	112.474	89.3446
10.28_880.6523m/z		880.652	1	10.2816	0.248533	100 - 43.7	11208.6	16.52	4172.13	3123.41	3008.02	5090.13	4283.52	3906.93	4343.45	970.003	1376.45	947.225	1030.36	1381.62	1512.78	2616.79	1531.31	1788.78	33369	22797.6	21301.8	726.258	1219.31	1142.71	1132.71	1222.56	1076.08	2415.92	2920.31	4389.17	1240.32	863.273	937.039	424.992	454.95	453.556	4661.18	1551.94	3707.61	1500.81	1397.88	1819.76	1149.05
11.43_134.8901m/z		134.89	1	11.4264	0.12855	100 - 2.39 - 4.13	135.891	8.54	120.39	137.992	127.884	101.339	116.797	134.408	100.736	129.029	113.57	141.267	160.861	163.648	131.824	115.991	140.199	140.691	97.9791	105.481	76.1074	133.67	129.767	153.446	128.563	122.994	131.067	128.779	107.803	102.601	131.629	141.19	144.895	136.723	142.312	100.082	93.6819	133.773	110.072	131.667	148.869	118.584	144.863
4.08_392.1509n	392.151	429.099	1	4.0806	0.134983	100 - 19.7 - 3.5	1117.61	9.46	794.895	879.957	990.826	706.235	1019.39	1086.79	1257.74	1241.81	1383.44	1353.84	793.816	753.699	746.626	801.275	928.347	917.944	543.496	671.974	697.15	1052.8	866.576	954.502	249.377	223.838	185.954	1180.36	1204.07	985.841	1893.65	1672.56	1933.28	88.9848	101.876	69.8848	185.776	298.686	183.574	1268.91	1483.5	1205.53	1267.81
7.56_665.2410m/z		665.241	1	7.56497	0.0285667	100 - 12.7	31.9948	32.07	23.4668	21.9826	21.836	25.2415	17.6475	19.0333	1.68812	7.7678	8.30726	11.6728	24.0041	34.9276	48.5724	20.3116	23.9257	17.1983	3.412	0	0	19.3468	20.8695	18.1759	22.75	24.1885	27.9987	25.6765	21.8917	19.7012	9.60959	0	30.29	64.5021	57.5284	68.6738	25.4482	16.9842	44.4554	24.5579	35.8286	41.3061	40.0593
5.42_448.0804m/z		448.08	1	5.42468	0.07855	100	32.2915	77.74	0	0	0	0	0	0	0	0	0	0	0	0	0	0	0	0	0	0	0	0	0	0	0	0	0	0	0	0	0	0	0	0	0	0	0	0	0	0	0	0	0
7.12_269.2175m/z		269.218	1	7.1172	0.0999833	100 - 10.5 - 1.82	101.759	16.14	25.0409	32.0225	38.3774	23.1991	34.5578	33.8608	42.2435	0	0	0	2.84953	0	0	0	3.99752	0	476.053	526.997	515.412	1.07855	0	0	0	0	0	0	0	0	224.203	232.865	248.197	0	0	0	2.66816	6.13434	0	0	0	0	0
4.02_216.1256m/z		216.126	1	4.02418	0.120683	100 - 7.8 - 0.332	149.938	20.08	38.906	56.5977	59.7753	36.9772	61.2422	58.2687	77.5329	9.43651	10.91	23.555	22.5019	18.794	18.5295	11.3932	21.4772	15.1038	669.241	719.704	682.65	7.65033	12.0536	6.06504	9.57838	10.8858	6.56489	16.4634	14.0548	3.6591	377.585	317.103	378.775	10.3002	13.8494	0	0	15.629	8.93708	8.61656	8.10012	6.96186	21.9959
8.05_526.3213m/z		526.321	1	8.04845	0.177817	100 - 26.2	8582.17	10	5125.27	4165.22	3946.2	4714.01	4308.65	4086.36	3992.56	1172.45	1419.32	1204.58	5923.76	6390.51	7609.46	2759.88	2792.98	2610.47	260.17	182.95	204.063	13448.8	13653.3	15263.9	13740.8	16038.5	15169.6	9143.85	9122.71	8730.35	3293.18	3055.82	3165.44	3646.52	2946.36	3751.64	13320.7	11427.8	12179.2	12593.8	11936.7	10990.2	4529.61
6.58_1117.2502m/z		1117.25	1	6.5766	0.0714167	100 - 51.3 - 54.1 - 14.9 - 2.55	389.04	6.88	228.508	239.411	195.276	232.175	210.927	211.661	216.87	0	0	0	506.185	619.93	498.835	32.8522	37.0174	27.6044	140.111	106.269	97.1797	0	0	0	0	0	0	255.316	229.845	256.575	115.74	114.671	98.2549	389.112	368.337	345.277	233.299	304.578	336.516	396.794	423.941	447.261	299.1
8.22_288.2996m/z		288.3	1	8.21913	0.127833	100 - 14.1	529.88	6.09	408.926	354.107	357.71	433.294	364.52	380.851	356.208	414.303	428.035	402.175	778.183	839.121	850.656	499.712	456.794	448.075	376.962	388.743	344.718	426.492	529.513	441.505	465.164	457.09	546.399	374.236	388.079	419.279	834.945	884.436	758.263	472.582	482.156	511.347	409.831	404.61	539.782	463.906	460.757	494.059	429.47
10.52_199.8504m/z		199.85	1	10.5166	0.149267	100 - 23.6	73.6024	17.86	58.1442	86.1021	83.1907	47.8585	43.608	34.5399	42.6233	70.2351	48.355	85.4465	117.836	69.3915	59.8129	37.2158	87.533	74.1312	9.65154	16.9111	20.9981	65.6211	57.2616	50.7582	36.9725	33.8813	42.6721	66.4067	47.9526	30.1059	107.255	110.511	120.096	62.7024	98.6775	49.6954	14.145	62.1054	23.7897	43.1318	53.1881	29.7777	98.8098
5.64_616.3251m/z		616.325	1	5.6382	0.1914	100 - 21.7 - 33.3	91.9077	148.49	0	0	0	2.948	0	0	0	0	0	0	0	0	0	0	0	0	440.254	511.523	426.839	0	0	0	0	0	0	0	0	0	0	0	0	0	0	0	0	0	0	0	0	0	0
8.72_442.3137m/z		442.314	1	8.72403	0.07785	100 - 18.5	82.8813	24.35	44.6058	28.5401	30.6544	38.914	30.8517	20.8139	18.1318	12.9837	5.89607	16.1579	59.084	49.0584	46.076	21.6054	27.9784	33.4282	5.58166	0	19.7763	58.2394	62.9605	58.1877	74.9812	107.537	111.658	40.1459	28.8122	38.7649	46.3259	54.9628	63.3744	88.209	94.9438	81.3379	48.9358	69.1475	67.3061	121.517	118.822	98.4028	23.6149
8.09_1255.7085m/z		1255.71	1	8.0913	0.04285	100 - 58.8 - 30.2	49.0769	17.81	28.2094	13.1246	52.8107	38.9668	59.1837	24.7578	18.0969	0	0	0	80.8313	59.6904	71.1426	0	1.19162	0	0	0	0	80.2028	90.2727	71.8166	61.3304	69.108	51.3648	45.903	29.7656	28.849	43.2027	50.2875	28.5459	0	0	0	70.6432	102.132	61.0954	14.8164	5.51399	14.6596	15.0851
4.19_421.2479n	421.248	466.207	1	4.19485	0.0992667	100 - 28.9 - 6.59 - 0.884	89.2786	49.89	12.3954	21.2855	1.78795	16.7321	25.8944	13.6955	14.4972	0	0	0	0	0	0	0	2.89831	1.03051	408.081	487.2	439.969	0	0	0	0	0	2.42334	0	8.2383	0	25.7871	29.5403	39.1023	0	0	0	0	1.25019	2.92687	0	0	1.50766	1.77804
7.41_460.1053m/z		460.105	1	7.40857	0.0571333	100 - 24.2	36.741	56.78	15.7022	32.8778	28.5956	2.92722	9.89461	5.709	13.2614	1.08601	0.511119	0.0749703	10.9366	13.671	0.00525765	0	5.37644	1.42215	1.63314	1.20718	5.4596	0.425941	1.73595	0	0.0691969	0.0984193	0	0	0.294474	0	0.141241	0.099128	5.76149	149.374	203.488	160.318	0.00057426	1.5161	1.3924	0.000998635	0.00308503	0.062077	2.87481
12.71_960.5851m/z		960.585	1	12.714	0.227817	100 - 47.5 - 6.28 - 0.177	652.014	10.33	467.485	565.394	578.485	506.798	611.387	758.983	795.282	566.257	634.354	438.721	623.885	643.473	888.271	648.014	636.964	572.692	276.917	318.747	337.089	367.609	388.853	350.308	356.284	362.703	352.672	503.01	490.511	457.666	308.432	360.911	419.886	388.857	345.507	456.437	329.539	302.187	324.195	230.686	299.326	266.075	629.437
9.52_134.8912m/z		134.891	1	9.52102	0.0707	100	45.3425	15.52	30.2596	25.6384	21.0173	25.951	24.8971	40.343	15.2569	17.4969	18.7379	26.3749	39.3114	36.0849	45.3396	25.7664	25.0157	26.7977	0	0	3.51571	48.363	40.8057	43.2005	40.1539	55.235	47.3072	28.4542	22.7069	17.3764	28.5364	29.017	38.7715	52.5578	51.8789	51.9893	25.6045	38.787	29.1909	34.699	36.9921	32.2487	39.8325
8.08_1142.7726n	1142.77	1177.75	1	8.08415	0.106417	100 - 55.5 - 14.3 - 0.415	444.689	9.47	272.441	334.788	393.127	292.536	362.192	494.26	418.347	109.18	128.368	88.0024	479.354	480.9	627.368	139.634	204.021	167.738	94.7084	102.033	67.838	401.995	418.949	399.352	421.16	376.588	388.126	361.514	367.948	301.551	398.037	415.407	360.49	76.0887	79.3533	79.3032	397.914	429.271	409.286	231.888	255.842	210.451	282.389
4.22_186.1136m/z		186.114	1	4.22272	0.13505	100 - 9 - 0.53	1927.47	17.58	607.38	758.136	860.083	621.286	953.821	1033.03	1258.36	139.73	159.125	163.159	183.589	180.1	213.449	118.269	121.257	127.046	9531.06	9256.36	8430.35	109.704	83.7774	95.0795	111.022	106.99	91.0751	129.015	117.769	104.511	6231.52	5967.09	6069.34	145.05	139.223	144.535	127.859	121.571	94.5615	85.7187	94.2987	87.2355	405.373
10.11_134.8901m/z		134.89	1	10.111	0.1207	100	68.0741	8.81	59.5901	64.5422	53.3043	43.8394	41.2826	32.1408	33.3199	27.7248	10.688	35.7054	70.1985	48.8441	47.2818	18.489	42.2984	33.4411	1.55079	5.34865	13.3086	59.6192	55.3306	62.2164	63.5815	63.4279	55.8165	47.7501	26.5847	33.3667	29.4904	33.9572	44.7321	70.9174	64.3598	65.6605	36.4147	59.2103	44.1732	52.7386	63.9256	49.616	58.045
14.61_709.5939m/z		709.594	1	14.6051	0.3485	100 - 32.1 - 2.58	1986.57	47.22	1034.08	553.399	372.162	1132.76	525.911	308.969	266.943	1139.64	1720.43	843.544	839.55	1212.78	1096.98	1748.48	1077.32	1397.6	605.059	297.968	311.39	1715.94	2023.37	2390.89	1668.7	2036.86	2235.87	684.184	906.561	1282.48	1058.36	767.566	953.504	3259.85	1711.25	3387.41	2003.48	982.764	1452.01	5658.19	5504.15	4398.61	689.416
8.62_249.1903m/z		249.19	1	8.61762	0.0999667	100 - 12.1	407.977	11.99	261.882	266.643	248.989	220.378	273.076	337.533	343.361	66.7368	104.707	71.0868	480.881	462.199	547.041	111.436	127.926	124.517	51.2708	62.2178	53.8822	318.136	292.589	297.066	382.709	374.848	353.007	267.301	247.81	221.843	118.752	109.473	140.301	312.371	289.618	347.497	138.864	145.571	103.707	234.076	238.939	234.635	375.275
8.37_168.1525n	168.153	205.124	1	8.3691	0.085	100 - 5	69.6163	21.85	25.9351	21.2723	22.8686	17.5408	14.0392	26.2542	26.6454	0	0	0	31.7657	36.5178	42.8058	3.1376	3.9708	2.23066	0	0	0	39.2047	35.5137	33.6551	71.1143	81.6057	78.3582	6.27648	2.4472	0	11.6808	7.24464	13.0556	51.9454	45.0637	57.8037	52.4504	41.7563	32.7353	2.01913	0	2.54443	9.7645
9.10_696.4516m/z		696.452	1	9.1011	0.177817	100 - 35.3 - 21.4	464	17.9	107.436	44.4654	82.0247	138.386	89.4791	58.49	72.9406	33.6689	91.6742	57.4336	7.24902	32.7096	42.2924	135.834	70.1692	123.517	1054.71	986.323	979.609	47.0037	37.9346	39.406	43.6428	58.1313	46.0549	110.121	267.978	157.965	15.8486	23.7165	9.57495	57.9807	33.136	66.8953	299.174	118.211	77.7516	66.7667	53.2775	55.243	36.6651
8.89_374.2900n	374.29	373.288	1	8.89472	0.120683	100 - 22.4 - 1.08	338.994	13.5	131.665	114.136	89.6525	99.0154	74.5347	80.4635	69.8355	0	4.04352	16.2287	138.623	135.186	102.151	18.1157	21.3198	20.762	8.94584	12.0984	15.8044	144.713	134.587	148.188	323.495	370.038	348.989	59.8258	46.8433	26.422	24.0439	27.8087	62.879	68.2588	69.5152	45.7941	168.371	203.799	167.67	86.4316	79.8677	67.1689	62.5056
6.05_181.0519m/z		181.052	1	6.05027	0.0492833	100	43.6512	36	15.3733	20.696	21.0283	13.9434	26.9769	37.4339	14.5566	0	0	0	39.2206	35.8016	35.3188	7.70742	7.00838	4.5395	18.3905	17.7067	17.0185	0	0	0	0	0	0	32.0416	32.7595	28.541	9.99013	4.79798	9.75429	56.4801	48.7534	54.8503	44.3618	38.959	30.583	35.4977	37.3976	31.7692	26.0314
8.05_975.7089m/z		975.709	1	8.04845	0.120683	100 - 50.4 - 12.4 - 0.349	1094.42	6.69	853.922	741.115	780.618	868.794	871.001	892.869	869.082	1204.26	1280.49	1200.75	723.452	789.256	858.907	1441.71	1296.76	1347.83	990.573	854.029	807.924	627.852	697.27	668.188	636.096	694.589	690.941	1031.67	1002.99	956.436	715.188	692.711	677.003	946.174	825.814	983.272	722.219	688.048	742.93	932.145	1028.26	910.342	965.447
4.25_531.3443m/z		531.344	1	4.25128	0.0714833	100 - 23.3	53.25	10.38	26.3188	46.8372	48.4485	29.165	57.9525	60.3093	50.7027	0	0	0	4.55223	0	9.08992	252.711	255.224	272.631	1.18513	0	0	0	3.35625	0	4.19642	8.30869	12.4916	4.24947	7.96216	0	0	5.50812	0	40.6621	52.7307	55.5613	0	0	0	0	0	0	19.2537
10.53_876.6139m/z		876.614	1	10.5309	1.6497	100 - 48.1	9320.95	18.87	4706.26	3745.3	3456.09	6241.21	5401.64	5068.81	6106.34	1647.46	2444.22	1031.62	1428.8	2304.13	3919.43	6395.11	3523.06	4265	13925.2	10987.4	10607.8	1337.32	2832.58	2443.75	2119.82	2178.09	1801.74	3865.04	5101.93	7129.92	1210.92	1458.23	820.061	717.608	505.509	1063.13	7035.84	2315.8	4998.19	4098.98	3390.74	4149.96	1743.33
5.82_365.2425m/z		365.243	1	5.82317	0.0992667	100	66.3342	22.6	27.6518	18.8154	16.6541	17.7346	6.89313	16.1997	7.2502	3.62939	0	11.1822	9.02017	6.73959	0	0	0	0	47.0233	73.155	87.5552	17.1485	12.6519	7.9696	0	0	0	19.816	21.2642	12.8955	15.5691	0	30.8265	26.5592	40.1284	27.8326	4.25229	2.27288	0	20.2672	17.3607	10.7783	31.4913
10.80_441.2230m/z		441.223	1	10.8008	0.0999667	100 - 20.5 - 2.42	246.922	63.7	37.8095	11.2997	13.8008	40.2476	14.5364	16.5744	0	8.30478	0.658144	14.9064	19.2465	4.33546	17.8052	13.7309	31.2066	12.649	181.712	125.359	157.398	34.5581	56.8065	36.6046	15.3873	14.219	24.3159	4.88086	14.5309	10.4419	17.1331	15.8238	14.9267	6.87752	4.09253	0.967583	1.62488	13.2129	29.2103	100.262	53.8441	54.1326	14.264
9.69_352.2980m/z		352.298	1	9.6917	0.0707167	100 - 4.75	64.5124	19.4	32.8694	17.0224	5.09609	28.7594	4.13208	0	0	0	0	4.99852	29.329	23.2775	12.8313	0	0	0	7.65494	5.202	10.171	59.3758	56.6394	60.4724	46.2266	68.3122	64.9903	18.3669	12.5123	22.8567	0	0	3.82313	23.6059	23.3468	32.2077	28.8645	32.0181	38.0789	119.082	82.8371	75.2842	24.5759
4.04_646.3395m/z		646.34	1	4.03775	0.0707	100 - 2.63	23.3331	29.23	2.84621	0	3.57699	3.72033	5.03547	0	0	0	0	0	0	0	0	0	0	0	0	0	0	0	0	0	0	0	0	3.7092	0	0	0	0	0	0	2.88664	0	0	0	0	0	0	0	0
0.70_630.8841m/z		630.884	1	0.6955	0.0635667	100 - 6.18	232.783	12.89	170.078	198.758	236.26	158.581	224.077	235.859	280.858	162.205	184.604	178.995	202.891	186.605	176.144	173.055	172.393	173.375	146.34	140.72	112.487	163.213	161.202	169.966	177.033	177.093	179.184	142.77	154.752	142.425	219.801	195.564	224.866	244.123	170.812	214.083	158.185	168.502	162.084	95.5758	111.878	98.7602	186.683
8.89_759.4607n	759.461	794.496	1	8.89472	0.23495	100 - 29.3 - 15.4 - 0.672	948.183	31	131.544	59.6748	44.3002	152.395	94.515	46.6378	34.8852	0	0	0.731162	0	1.14631	8.44109	93.8758	24.605	35.8935	2212.36	1873.61	1856.03	0.0145584	5.38897	0.447473	0.543636	0	0.0720114	80.6138	178.348	238.713	0.177475	2.97992	1.04169	0	0.973641	0	188.312	26.7697	86.9648	17.5314	0	16.1533	3.68997
8.32_339.2639m/z		339.264	1	8.3191	0.0857	100 - 6.89	88.9108	15.96	77.8782	87.7281	97.7763	59.846	83.6547	74.1431	102.174	58.9335	72.5363	91.533	73.082	70.3827	64.8314	36.5018	62.2319	52.3474	119.196	113.297	101.277	68.4376	49.8832	41.6473	43.3818	33.7158	48.7475	75.442	89.0115	61.3889	199.161	166.966	197.747	26.4444	33.9099	51.0628	80.7888	147.185	78.7087	38.2386	46.5355	50.234	61.7134
9.51_650.4054m/z		650.405	1	9.50673	0.298517	100 - 38.7	522.453	12.39	449.269	296.514	234.924	399.725	273.726	212.246	265.819	572.486	774.28	610.629	256.918	225.968	332.338	603.116	582.594	633.12	394.868	437.842	463.895	435.268	435.103	442.619	331.448	380.842	360.277	565.836	522.986	519.361	139.14	144.465	220.563	342.291	308.407	383.794	390.332	375.712	392.507	984.374	840.866	842.922	359.997
8.90_441.2756m/z		441.276	1	8.90185	0.0635667	100 - 12.7	42.5252	36.69	29.884	18.6065	15.8926	15.4059	10.7359	5.2301	0	13.9249	13.6688	10.307	13.7013	28.3995	7.95653	0	1.94078	10.2534	3.20316	12.4253	0	34.3994	32.5656	22.7062	40.7373	40.0714	59.0924	9.08703	5.93945	6.57627	14.1822	27.6123	15.1224	8.30043	15.3828	4.91698	16.141	35.9621	39.4366	13.4024	6.43643	13.8735	11.1202
11.44_588.9269m/z		588.927	1	11.4407	0.0571333	100	61.0604	18.63	39.1885	47.8466	40.1856	39.7293	28.1188	42.593	29.1743	56.4242	71.7866	50.2656	86.985	34.4201	77.2067	33.8271	53.8034	24.945	0	4.22253	8.27079	84.3395	77.9797	61.4004	78.7728	79.2072	69.6895	51.0607	23.6295	26.1149	64.9951	72.5957	102.683	59.9455	55.3198	76.6614	14.5979	61.5061	32.2322	43.9141	43.0641	45.0555	86.4683
11.43_192.9284m/z		192.928	1	11.4336	0.0714167	100	48.2208	12.53	39.9534	40.1215	30.7014	44.7857	45.2624	35.2759	39.1132	36.3604	61.5593	41.0196	54.4155	37.5218	75.4647	32.0747	46.1319	37.876	26.8336	18.0227	22.922	50.4082	44.7159	54.5751	54.259	59.0767	46.6552	39.7515	36.3273	36.8305	49.5804	56.4952	62.1221	52.4438	42.2361	43.2086	54.565	47.5686	42.1912	46.0896	41.3684	42.7183	47.7557
6.17_574.3113m/z		574.311	1	6.17167	0.106417	100 - 20.2	80.6642	56.48	11.9451	10.815	7.65679	11.9738	6.56302	5.01716	0	3.27999	0	0.818658	7.31977	0	0	15.0474	0.505677	8.24224	286.61	378.683	362.446	0.555716	2.39916	0.933433	0	0	0	12.1565	8.13569	12.7134	1.82009	3.45137	1.13605	0.269473	2.76754	0	0	1.47274	20.2569	0.117924	0	0.00588866	0
7.85_480.3329m/z		480.333	1	7.84992	0.184967	100 - 24.6 - 3.46 - 0.406	26354.8	10.88	16949.4	15885.4	15786.7	19047.9	18975.2	19568.4	20940.9	27087.6	34777.1	24804.4	15063.2	17404.6	22375	35274.5	29115	32890.6	21656.8	17210.1	15457.3	15717.1	19846.2	19248.5	21999.5	22338.1	20036.8	22490.6	25035.8	24921.7	15373.3	14972	14088.5	17197.8	14183.9	18477.3	24313.1	14334.9	20037.3	23572.1	25576.5	26155	17979.4
9.23_577.4523m/z		577.452	1	9.22893	0.0707	100 - 23.5	52.0198	26.75	42.792	28.9073	25.1132	44.3577	28.8232	35.4591	21.7304	13.2387	15.3382	12.1505	40.9868	22.5269	38.6183	0	0	0	0	0	0	71.6754	71.2226	56.0828	78.6504	55.4368	59.1651	20.9904	4.73119	16.5776	20.0042	12.87	11.4229	96.2774	84.7177	76.4213	73.7449	60.3937	57.0229	31.7975	30.9674	29.9134	19.1551
7.58_1191.6219m/z		1191.62	1	7.57925	0.04285	100 - 60.4 - 10.9	49.2955	19.94	18.9653	17.8209	22.6793	18.6631	19.2497	11.7195	14.6878	24.2294	9.84001	15.3944	35.8356	16.7547	17.9893	40.386	37.8668	35.0212	0	0	0	45.3741	58.8989	24.9394	49.0198	63.5492	64.5132	34.5037	23.1222	27.5223	0	4.56895	7.93603	68.0884	63.3602	91.1277	37.8003	45.9088	50.66	58.4571	46.4332	74.9758	35.7498
7.94_1256.7199m/z		1256.72	1	7.94203	0.0571333	100 - 52.2 - 5.44	54.9109	94.51	0	0	0	20.4189	0	0	0	0	0	3.61766	6.57182	7.10564	0	0	0	3.55889	0	0	0	136.374	150.902	157.292	110.854	139.075	134.403	30.5646	40.3459	46.3813	49.1877	7.4769	14.9473	0	0	0	47.9212	62.3454	140.162	77.1972	83.6169	77.3805	0
10.41_518.2227m/z		518.223	1	10.4095	0.0992667	100 - 32.9 - 12.9	363.025	6.3	305.53	284.872	234.194	253.855	219.813	230.378	163.993	65.2818	53.9152	61.6475	397.755	421.38	372.892	155.744	194.994	144.988	39.3088	41.3385	51.0615	231.319	197.577	254.526	310.615	309.276	286.402	238.934	255.838	214.096	162.891	173.971	218.371	518.139	597.201	507.237	154.789	222.046	199.133	274.057	228.789	212.01	266.55
11.87_842.6103m/z		842.61	1	11.8749	0.142117	100 - 50.2	2765.56	12.45	1104.46	1012.58	992.99	1576.31	1524.98	1610.55	1803.08	740.998	1120.46	527.531	569.485	680.205	1170.32	1421.01	943.67	1029.17	3747.7	2854.24	2693.58	394.788	627.644	504.749	514.231	509.32	456.247	887.637	1071.5	1337.07	469.273	488.394	421.454	522.121	379.239	512.661	1580.57	604.359	1037.46	923.6	805.658	882.585	642.824
9.52_495.1715m/z		495.172	1	9.52102	0.0428333	100 - 32.5	47.7589	17.77	53.0234	17.7376	16.4161	30.4867	38.988	16.1046	12.7346	8.51647	11.7109	16.2736	33.9926	61.9219	40.8496	19.0967	27.1329	11.3152	2.15282	0	0	61.8568	59.5572	51.8812	29.9628	49.8006	67.0027	55.393	29.7106	27.7814	9.45831	13.2777	13.6786	68.2245	54.0314	56.9154	9.20144	46.288	27.407	47.8381	39.3552	41.0279	55.5634
7.52_1047.7159m/z		1047.72	1	7.51568	0.0564167	100 - 42.8 - 2.05	34.9396	90.25	8.45481	0	0	9.15405	6.41555	0	0	57.6286	57.3172	67.7624	0	5.8959	0	16.1604	7.56526	0	7.81422	3.51977	15.5096	88.7396	97.6427	98.5388	39.5454	69.7952	97.7703	18.347	0	21.4634	25.8537	39.0176	14.4837	0	0	0	57.6328	49.6034	54.2355	103.647	95.436	94.9233	4.79367
7.91_638.4036m/z		638.404	1	7.91347	0.1921	100 - 29.8 - 4.1	227.248	90.88	0.899348	0.168082	3.53493	27.4056	11.5586	0.157989	0.670517	1.87426	3.40744	0.0399568	0	1.36479	1.00959	4.89299	5.70927	0.10638	802.228	727.118	667.869	0	0.713307	0.191916	0.234869	0.879746	0.781886	3.9837	45.8632	23.3013	1.48611	0.586395	0	1.09255	0.576235	2.46506	112.573	0	5.12642	0.151629	2.49324	1.65697	0
6.31_611.3169m/z		611.317	1	6.30665	0.0714167	100 - 24.5	15.4194	165.73	0	0	0	0	0	0	0	0	0	0	0	0	0	0	0	0	39.8142	81.6537	86.072	0	0	0	0	0	0	0	0	2.59913	0	0	0	0	0	0	0	0	0	0	0	0	0
5.71_536.3264m/z		536.326	1	5.70892	0.142117	100 - 31.5	305.151	18.13	105.402	121.844	105.63	141.197	95.1623	105.583	152.878	134.747	120.494	130.655	15.6471	9.0359	21.2577	61.6898	43.7518	71.2769	1109.44	1404.87	1159.36	12.7598	26.266	19.2089	1.40343	0	8.25325	51.3611	81.9549	86.0059	90.0048	51.8002	53.6669	8.7251	19.7316	17.6135	114.692	52.6968	104.03	17.6396	25.8755	35.6636	15.276
5.35_1318.4499m/z		1318.45	1	5.34683	0.0921333	100	35.3737	90.08	0	0	0	0	0	0	0	76.2768	76.4599	81.6041	0	0	0	52.1446	51.8954	66.7968	0	0	0	45.5881	38.5117	41.3278	0	0	0	33.9957	9.53299	13.7314	0	0	0	0	0	0	0	27.069	0	68.8515	38.5861	51.5094	6.50269
8.50_720.4524m/z		720.452	1	8.50407	0.220683	100 - 31.7 - 38.6	1451.83	14.94	344.435	260.979	313.28	350.912	381.086	371.136	425.218	31.6912	78.9078	22.9142	146.459	220.869	468.771	632.704	357.011	431.41	1706.58	1494.66	1464.5	86.0845	149.824	137.732	191.936	245.98	104.867	658.974	950.808	753.086	43.0812	33.105	67.163	170.957	22.8189	219.84	1018	505.003	496.034	188.386	159.73	119.863	104.176
6.59_538.3436m/z		538.344	1	6.59088	0.0571333	100 - 29.8	18.1278	84.99	5.50977	3.69746	0	8.74884	0	4.45054	0	25.0495	0	25.1936	3.74062	15.0464	0	7.98794	7.5687	3.2953	23.0436	47.628	49.4971	20.4924	19.7357	23.6379	3.18666	2.82553	6.93927	4.65524	4.84399	3.43092	23.3169	36.1154	31.1738	0	0	0	5.9183	33.6688	36.5922	44.7311	21.5239	24.1856	4.15381
6.15_255.1640m/z		255.164	1	6.15025	0.0785667	100 - 1.86	119.086	13.02	79.3211	121.75	99.6846	88.0329	106.706	110.869	123.881	78.9951	91.0694	104.897	93.0837	76.8422	72.965	69.5412	103.167	90.3196	120.574	159.536	144.213	125.187	104.871	93.3848	99.6516	91.5365	90.9288	94.743	101.984	74.3946	215.591	204.474	232.884	88.083	92.0911	92.4123	99.1358	131.619	76.7541	79.0375	86.5993	83.0211	90.7039
5.65_578.3359m/z		578.336	1	5.65248	0.2271	100 - 19.5	166.889	45.71	23.5585	29.8823	40.2305	53.5626	34.3729	33.6686	6.62758	68.0129	12.0502	68.8902	0	1.58295	0	32.4114	12.8424	12.8504	399.99	545.247	490.242	2.45476	25.8691	1.6384	0	0	0	23.61	26.8053	46.1915	77.8182	85.0747	72.6579	0	0	0	28.0362	6.23057	50.0723	6.02136	6.304	2.44078	0
10.74_424.2276n	424.228	405.21	1	10.7365	0.0707	100 - 33.3	92.6723	43.03	44.8305	14.7979	5.28315	35.2892	22.2051	6.94362	7.44876	3.44464	0	0	15.6184	19.9976	28.8312	2.04683	10.1319	11.7378	0	2.54442	0	106.89	93.0123	94.4018	79.5001	82.414	110.583	35.1747	21.0853	30.9724	7.22349	0	9.98515	91.9489	109.807	85.4922	13.0796	28.232	24.6159	119.292	96.0762	76.5886	14.6028
5.86_588.3262m/z		588.326	1	5.85887	0.06355	100 - 18.9	38.2132	109.83	0	0	0	3.65079	0	0	0	0	0	0	0	0	0	0	0	0	88.9248	105.376	116.278	0	0	0	0	0	0	0	0	3.61008	0	0	0	0	0	0	0	3.92326	0	0	0	0	0
7.57_543.3319m/z		543.332	1	7.57212	0.0492833	100	6.10722	98.07	2.18474	0	0	3.07571	0	0	0	0	0	0	0	0	0	6.27945	9.40931	0	5.7251	2.92487	3.47206	0	0	0	0	0	0	3.72241	3.70348	3.91392	0	0	0	0	0	0	0	0	0	0	2.08592	0	0
9.52_385.2058m/z		385.206	1	9.52102	0.0707	100 - 5.7	79.8708	17.78	82.0513	65.7988	64.2697	63.6031	83.0678	65.8173	48.0296	26.7505	42.7778	74.4282	102.888	94.5146	68.4983	36.7089	88.0463	92.8579	16.3704	28.8225	17.3072	87.5627	65.5232	63.3594	80.9478	83.9151	62.505	89.9765	68.0905	57.2251	73.0336	87.888	88.7141	68.0382	116.707	73.3974	44.7591	87.5247	64.6976	65.0803	40.5716	62.0933	87.0028
9.98_744.4927m/z		744.493	1	9.98312	0.1143	100 - 45.2	483.595	11.12	220.093	136.242	153.864	246.893	176.218	132.231	142.706	4.38615	8.69997	3.21639	18.5248	6.16218	0.168584	154.028	76.0395	109.133	1171.79	988.935	883.469	0	2.21193	3.31595	0	3.40679	5.80012	125.177	161.867	248.425	7.82392	0	0.324676	0	0.17982	0	128.559	47.6726	117.203	55.8602	37.882	42.6854	18.5744
10.21_295.2351m/z		295.235	1	10.2109	0.149267	100	28.5764	41.98	12.4174	2.0563	0	8.6001	0	0	0	0	0	0	0	0	0	0	0	0	101.662	67.4132	63.6385	0	0	0	0	0	0	0	2.76215	0	0	0	0	0	0	0	0	0	0	2.41104	1.82963	2.16947	0
3.90_655.0328n	655.033	676.007	1	3.90278	0.0849833	100 - 12.3 - 11.2 - 2.14	285.732	83.45	9.19469	7.30235	14.2993	11.1874	4.08464	0	0	27.8046	4.2669	29.156	0	0	0	1418.13	1413.91	1392.71	0	0	0	0	0	0	0	0	0	0	0	0	0	0	0	0	0	0	0	0	0	0	0	0	0
6.89_171.1012m/z		171.101	1	6.88938	0.04285	100	18.537	76.77	2.46896	0	0.786588	2.28493	3.38363	0	0	0	0	0	0	0	0	0	0	0	30.8264	33.9775	34.5949	0	0	0	0	0	0	1.39757	0	0	0	0	0	1.12212	0	1.075	0	0	0	0	0	0	0
4.44_443.1936m/z		443.194	1	4.44345	0.0999833	100 - 19.1 - 6.44	657.34	9.23	345.615	352.647	399.152	448.222	424.386	394.942	401.323	779.519	556.38	701.825	195.868	199.067	155.142	107.535	126.98	119.124	254.27	358.156	329.954	379.193	473.044	378.773	190.597	170.123	242.685	207.965	204.913	250.908	807.166	868.597	675.069	1590.76	1643.53	1527.77	383.425	551.056	545.546	190.614	217.504	272.876	297.864
9.51_411.1783n	411.178	456.181	1	9.51387	0.170667	78.1 - 100 - 28.5 - 3.79 - 0.0681	2268.84	2.26	1842.18	1791.9	1736.51	1820.33	1805.35	1865.55	1800.49	1345.48	1559.95	1538.43	2301.22	2456.23	2536.83	1695.6	1823.69	1927.23	659.554	687.571	685.383	2430.63	2245.62	2357.41	2447.57	2535.67	2592.5	1863.32	1781.94	1596.75	1873.34	1828.38	1941.59	2387.04	2428.01	2494.26	1666.44	1862.55	1689.84	2149.44	2190.87	1856.16	2165.7
5.65_448.3250m/z		448.325	1	5.65248	0.0849833	100 - 19.5	73.95	14.67	23.766	33.4912	32.7134	34.9878	33.1349	33.5708	25.0621	191.897	194.006	209.39	54.8202	45.6429	13.1529	0	0	0	18.8415	39.3614	35.4359	35.5219	32.2996	31.5858	8.18068	16.3695	19.4991	0	0	0	0	0	0	0	0	0	10.0664	9.13106	12.4811	0	0	0	34.2243
11.95_738.3976n	738.398	783.402	1	11.9527	0.249233	100 - 23.1 - 1.76	2377.24	16.33	1611.79	2287.57	2237.93	1579.95	2066.93	2673.16	2972.05	2332.09	2438.51	1908.86	2914.01	2282.39	3312.76	1618.14	1826.6	1665.91	1370.77	1540.7	1426.98	1215.92	1328.88	1097.88	1569.38	1406.22	1312.44	1650.96	1543.47	1204.68	2811.22	3058.36	3360.63	1763.17	1601.59	1963.36	1181.92	1684.62	1181.73	796.853	862.431	935.138	2087.68
5.04_285.1396m/z		285.14	1	5.04047	0.1207	100 - 3.85	55.7466	31.5	11.6622	9.32598	12.1034	0.0485217	10.0926	3.30921	0.0269567	0	0	0	0	0	0	0.0735339	26.9446	16.1287	0.393927	10.6808	12.2079	1.55566	0	0	42.7327	46.4186	48.8296	0.170344	0	0.166992	0	1.2844	0	0	0	0	1.37206	0	0	0	0	0.000377599	306.286
10.08_516.2063m/z		516.206	1	10.0824	0.09215	100 - 26.8 - 2.16	194.849	18.21	189.625	186.609	140.506	130.664	82.345	95.5612	112.872	16.4549	21.5278	39.1845	272.029	221.297	165.588	67.5652	93.1054	78.2269	0	3.54273	16.6211	200.614	130.688	170.112	139.957	154.17	192.518	195.471	149.087	119.742	79.5328	102.705	167.8	124.319	184.507	123.211	157.899	227.987	149.047	152.508	133.828	112.583	146.455
7.53_1203.6824m/z		1203.68	1	7.52997	0.0635667	100 - 56.4 - 16.4	41.1778	73.56	22.5783	0	0	18.1763	0	0	0	48.7944	42.5708	67.9626	5.18945	0	0	48.5727	36.3272	15.9756	0	8.26372	17.5676	96.3077	96.8477	89.5889	92.3973	89.5868	106.344	28.7973	15.688	44.3849	20.6059	16.8599	26.3127	0	0	0	47.9929	49.1517	65.9781	114.947	119.846	128.24	9.55496
7.96_680.4195m/z		680.419	1	7.96347	0.0642667	100 - 24.2	41.2594	177.78	0.33587	0	0.146438	0	0	0	0	0	0.91461	0	1.61402	0	0	1.52046	0.632205	0.578279	52.8056	41.4842	51.2735	0.0103872	0	0	3.77797	0	0	3.98729	8.04257	3.10582	0.451922	0	0	0	0	0	16.0202	1.82938	0	0.875543	0.377064	0	0
12.91_770.5616m/z		770.562	1	12.9125	0.163533	100	640.527	6.4	375.355	342.036	334.861	392.294	336.932	336.053	359.887	568.757	598.313	531.287	375.292	440.365	354.545	652.2	565.87	566.61	168.446	196.567	180.034	640.588	668.396	805.509	850.608	911.984	966.691	394.132	448.211	434.978	433.158	426.039	382.804	563.072	475.857	587.369	561.106	445.712	530.316	1586.84	1240.28	1094.36	472.894
8.74_683.4619n	683.462	664.444	1	8.73832	0.37635	100 - 32.9 - 51.8 - 13.8 - 3.99 - 0.68	5369.21	3.33	1614.31	1337.24	1366.25	1720.54	1586.08	1568.63	1740.71	188.494	364.105	230.4	569.01	549.647	808.22	1549.94	1078.06	1237.27	11838.8	10117.5	9643.66	392.424	493.727	502.407	375.19	468.475	383.444	1234.67	1947.94	1642.04	406.233	331.758	439.651	313.667	181.439	307.359	2552.18	1069.13	1239.1	627.659	524.276	552.86	542.451
6.58_228.2584m/z		228.258	1	6.5766	0.0571333	100 - 0.552	1287.99	25.89	438.228	481.336	558.471	448.021	542.45	725.337	848.665	0	0	0	1214.15	1322.55	2040.18	0	34.4921	0	279.882	284.035	210.463	0	0	0	0	0	0	759.577	735.536	651.631	0	69.1253	0	1661.99	1175.23	1884.79	1548.66	955.162	842.428	1388.9	1453.34	1376.13	768.984
8.08_1181.6898m/z		1181.69	1	8.07702	0.127833	100 - 58.9	217.382	22.38	127.734	180.375	188.335	141.596	202.479	284.606	295.795	105.375	137.914	124.28	214.58	234.815	292.024	101.806	103.412	112.211	87.8979	97.0444	88.948	149.552	165.936	135.774	155.042	162.694	153.459	177.359	152.24	130.583	205.093	224.404	177.559	62.5733	100.46	76.5253	176.763	174.04	155.107	119.841	106.935	130.558	168.755
5.37_1384.7709m/z		1384.77	1	5.3747	0.0921333	100 - 70.2	512.493	118.29	0	0	0	0	0.551332	0	0	268.94	149.908	367.693	0	0	0	352.865	667.14	494.733	0	0	0	1387.8	729.308	1030.64	473.797	571.864	811.753	225.886	169.232	109.948	0	0	0	0	0	0	0	31.5166	0	1369.09	1143.92	702.749	103.75
22.91_599.3529m/z		599.353	1	22.9114	0.16355	100 - 21.9 - 0.666	580.762	22.79	264.78	201.428	186.57	290.609	210.189	172.801	159.318	203.39	121.812	119.988	115.658	319.037	127.649	322.46	240.537	283.386	353.912	314.283	265.7	249.437	282.921	302.027	175.999	195.898	223.734	241.603	328.409	412.61	209.424	159.91	98.6803	135.362	123.71	115.141	306.439	257.964	281.376	621.418	574.345	497.804	163.761
4.22_125.0934m/z		125.093	1	4.22272	0.0921833	100 - 4.42	109.708	14.63	30.6495	36.2702	36.7202	34.2253	46.6818	44.7407	67.6974	1.70166	3.1092	4.43182	2.65048	0	5.32785	0	0	0	546.911	561.755	519.738	0	0	0	0.899232	1.75701	0	2.91438	3.47074	0	338.054	321.537	342.052	4.13331	1.70311	0	0	0	0	2.96093	0	2.16165	23.1536
6.21_226.0456m/z		226.046	1	6.21382	0.0778333	100 - 42.5	96.0635	26.14	36.3775	39.6689	51.2635	46.9615	51.6031	69.3634	72.1963	8.56538	8.87501	3.06294	65.5201	101.68	136.973	7.21489	7.92942	4.63423	49.071	12.96	15.7952	3.98092	6.65167	5.06586	10.8569	9.75287	4.91733	49.278	46.7444	43.5714	23.0247	17.6696	6.77826	142.777	87.4968	154.074	109.495	57.2557	71.8794	234.165	266.329	217.852	26.3209
4.35_445.0973m/z		445.097	1	4.35132	0.149267	100 - 13.8 - 2.69	1839.01	11.54	1005.92	1219.98	1327.18	958.921	1384.44	1514.05	1675.36	1560.97	1862.47	1767.15	659.401	644.936	605.176	827.152	1010.02	946.906	731.923	783.257	815.724	1164.73	1029.41	1105.45	103.755	112.003	88.5293	1659.24	1691.75	1503.38	3298.51	3072.57	3408.17	175.766	172.413	170.639	143.934	218.242	146.684	2191.27	2541.64	2183.66	1687.1
10.08_533.2369m/z		533.237	1	10.0824	0.07785	100 - 6.35	83.8988	29.46	67.9902	42.4768	32.5878	33.3619	32.3472	7.41687	9.9739	0.730088	4.7998	17.0438	86.8662	94.6518	74.7137	0	3.51101	14.5051	0	0	3.31459	75.8648	62.8051	77.3864	70.5473	103.469	90.0003	51.7807	42.3316	51.2513	4.35391	27.6704	38.7507	75.0274	61.0986	63.4736	23.9353	76.9916	87.4678	68.3566	33.2622	41.0364	42.4353
9.61_401.1637m/z		401.164	1	9.606	0.0856833	100 - 10.7	282.703	7.47	266.173	268.796	219.752	246.825	241.456	266.66	275.992	161.719	161.377	179.567	308.203	240.939	268.716	201.899	222.484	261.78	163.06	180.029	153.557	270.423	244.299	241.456	231.574	227.86	222.213	279.318	254.306	234.978	144.623	166.179	169.167	202.453	207.37	210.072	173.095	204.479	177.473	297.491	282.308	259.958	285.788
8.44_279.1693m/z		279.169	1	8.4398	0.277083	100 - 2.3	259.537	7.76	146.154	165.727	167.986	139.807	154.981	149.987	138.067	447.597	501.57	481.973	271.669	277.316	272.903	264.246	284.687	255.277	175.664	193.574	170.357	95.8722	101.586	98.7636	213.675	240.158	293.891	155.227	142.137	126.808	288.554	260.517	267.61	154.467	204.079	149.207	101.656	125.951	115.883	102.685	102.95	99.6754	161.675
8.43_643.4037n	643.404	624.386	1	8.42552	0.490617	100 - 28.2 - 4.64 - 0.392	8350.82	5	2230.94	1859.97	1766.86	2306.47	2334.78	2130.95	2418.23	823.781	1083.91	836.211	1154.49	1237.27	1603.86	3218.39	2374.06	2766.61	25324.6	19018.5	17858.9	855.469	984.541	907.044	1015.5	1062.09	925.696	3204.3	4114.76	3748.15	804.482	819.241	916.374	1062.35	643.584	851.418	4859.45	2172.24	2807.64	1107.66	1004.33	988.039	1247.05
5.96_716.3073m/z		716.307	1	5.95815	0.107117	100 - 12.2	228.503	29.24	123.577	85.6618	54.4715	162.466	96.7994	59.9735	24.7435	450.674	327.536	387.613	109.254	101.447	93.9028	331.305	290.636	324.873	56.2711	85.1006	70.1005	211.712	318.596	268.522	252.054	254.134	310.41	169.204	204.83	227.65	119.27	132.822	112.706	99.7536	124.965	117.711	235.833	193.981	351.546	336.783	289.272	326.923	137.963
12.51_936.6201m/z		936.62	1	12.5148	0.11355	100 - 42.9	141.759	17.27	112.34	120.684	62.5723	117.265	110.72	120.826	145.619	25.112	54.0143	10.0348	10.7195	0	20.5133	130.81	75.9202	95.1233	288.708	236.741	250.208	2.94834	23.5089	19.0004	0	10.9008	0	84.7778	110.348	169.618	0	10.3833	0	0	0	0	126.573	49.9738	107.321	42.1136	38.564	63.3528	28.4529
14.87_990.6318m/z		990.632	1	14.8686	0.1564	100 - 33	172.824	85.72	0	68.4281	153.187	0	31.6333	98.8077	132.421	13.6032	0	28.9844	395.697	473.712	188.841	0	6.86198	0	35.4331	273.016	229.64	0	0	0	0	0	0	0	0	0	450.887	430.829	400.002	0	0	0	0	0	0	0	0	0	26.2934
11.60_818.6054m/z		818.605	1	11.6043	0.697017	100 - 47.1 - 9.86 - 1.51	32303.9	10.02	9443.21	8273.39	8006.46	11317.1	10457.8	10213	10789.6	2856.8	3209.72	2828.29	3529.41	5033.35	4619.45	7847.47	5553.42	6248.72	64597	49724.5	45395.7	2564.43	3692.39	3890.99	3735.47	3906.18	3753.19	5012.83	6861.88	8043	3551.26	3109.95	2411.17	3148.1	3335.28	3357.55	11476.4	4770.04	8517.82	4607	3609.07	4412.23	3438.84
8.90_645.4347n	645.435	690.441	1	8.90185	0.910533	100 - 32.1 - 51.6 - 3.05 - 3.95 - 0.459 - 0.319 - 0.0856	10524.8	11.79	2774.55	2177.21	2284.17	3411.85	2974.05	2968.53	3084.1	379.168	607.151	461.551	711.204	781.987	1376.56	3015.53	1780.06	2319.92	18765.1	15594.4	14993.3	828.964	1249.13	1093.55	1110.11	1274.59	1088.42	2717.58	3623.51	3998.56	449.009	386.897	487.301	361.466	223.475	285.373	4935.58	1824.03	2999.34	1171.44	994.882	1151.53	990.831
7.46_385.2186m/z		385.219	1	7.45857	0.0571167	100 - 9.4	60.7098	22.11	22.6413	22.286	19.2343	14.1091	13.383	13.7062	12.2753	0	0.850252	2.67262	19.6838	8.93117	0	0	2.41824	3.75546	0.419827	3.71155	13.0091	3.78828	1.40762	0.832107	2.06454	2.05307	6.85581	2.69937	1.2434	0.0836812	1.63192	3.26763	5.37468	116.711	131.22	109.51	0.00263642	2.10797	1.59115	0.599699	0.484741	0.941305	5.55494
10.45_134.8907m/z		134.891	1	10.4452	0.128533	100 - 6.63 - 11.1	182.695	7.96	175.49	189.193	169.482	148.667	162.706	154.454	168.114	146.661	135.023	166.868	247.806	221.135	187.308	153.144	181.594	176.715	96.3222	84.235	92.4937	175.307	144.543	158.917	150.439	162.078	156.357	178.932	149.986	137.148	187.413	178.682	214.272	199.264	238.256	194.758	96.9269	174.443	120.758	136.238	177.949	142.55	196.682
4.88_329.2009m/z		329.201	1	4.88407	0.0635667	100 - 7.33	41.3146	95.57	6.24369	4.65927	5.3581	0	0	0	6.6929	126.885	143.566	171.48	0	0	0	17.9174	18.8354	20.4227	0	2.99027	1.52225	48.5731	36.7461	30.7799	0	0	0	0.0453607	0	0	0	1.74858	0	0	0	0	0	0	0	22.0273	26.2152	11.9502	0
4.24_242.1432m/z		242.143	1	4.24413	0.08575	100 - 35.5 - 25.5 - 2.89	119.311	10.72	16.6427	18.1957	21.5997	11.1024	19.466	11.3801	15.0839	0	3.69792	0	19.6528	12.2681	16.3391	27.2097	41.4934	22.9956	521.039	588.604	530.695	1.82777	1.90859	1.9408	0	0	0.148988	29.6596	24.3358	33.2744	311.837	277.562	340.25	2.66866	5.56689	0	10.2718	17.2385	17.2351	0	0	0	5.7814
6.21_387.3006m/z		387.301	1	6.21382	0.0921333	100 - 8.01 - 20.1	139.633	8.29	114.437	101.091	116.878	106.35	110.746	124.001	128.068	100.356	91.9847	116.118	135.505	126.152	155.112	97.7934	112.889	106.879	93.0355	95.5543	96.9952	93.4566	85.7754	85.4249	114.459	107.883	122.662	94.6702	83.4896	64.6691	136.263	141.171	137.71	82.2473	87.9271	80.3284	79.2502	82.9721	60.7558	62.9041	67.1222	68.5628	116.147
4.12_891.9125n	891.913	890.933	1	4.12345	0.0928167	100 - 30.1	77.3034	53.34	7.4526	0	5.38143	11.1881	0	0	0	0	0	0	0	0	0	0	0	0	0	0	0	0	0	0	0	0	0	0	0	0	0	0	0	0	0	0	0	0	0	0	0	0	0
4.69_144.0425m/z		144.042	1	4.68553	0.0492833	100 - 3.86	24.0451	14.67	8.72071	9.2994	5.42509	7.01125	7.41041	3.28198	0	58.5781	72.4515	57.92	0	0	0	17.6929	18.1383	21.2727	36.6927	40.0812	35.9423	0	0	1.90617	1.78079	0	0	4.73555	5.43872	2.91653	0	0	0	0	0	0	2.37455	6.09505	7.70848	3.87599	3.09918	0	6.9072
8.08_631.3696m/z		631.37	1	8.08415	0.0849833	100 - 21.1	170.181	4.92	129.724	122.151	151.65	98.118	119.019	126.459	102.853	0	0	5.00222	215.173	194.034	208.035	32.886	49.0931	41.5384	15.9587	39.8885	21.2519	202.406	175.405	172.869	159.448	162.485	153.529	134.278	105.597	90.4114	153.417	145.371	171.438	4.73536	18.4723	0	177.028	189.72	141.3	72.0905	86.7649	69.8127	107.197
7.49_500.3032m/z		500.303	1	7.49427	0.142117	100 - 23.6 - 4.18	4114.11	9.01	2527.93	2058.17	1930.02	2318.7	2327.98	2170.92	2121.84	4534.67	5856.25	4607.83	2770.57	2746.99	3303.95	3588.08	3830.94	3512.58	772.534	650.629	726.415	4463.62	4339.39	4791.82	4107.28	4746.66	4277.67	2951.21	2993.49	2692.55	3521.43	3357.46	3597.22	5221.29	4792.44	5496.31	3871.96	3302.01	3421.84	7184.3	6948.21	6289.07	3124.66
8.16_662.3916m/z		662.392	1	8.15557	0.14925	100 - 30.3 - 31.5 - 8.14	1107.63	11.68	167.503	159.576	155.182	181.102	193.431	199.89	210.342	0	0	2.89536	0	6.32197	5.66631	108.107	26.3615	86.0985	2724.47	2594.18	2406.92	6.35163	10.3426	1.77376	0	2.19501	2.52872	126.381	157.435	150.662	0	0	0	0	0	0	125.636	66.1417	56.7232	9.91207	9.88807	10.0433	18.2643
12.62_677.4789m/z		677.479	1	12.6212	0.0928333	100 - 34 - 1.3	130.833	50.48	62.4952	31.9585	17.8838	52.9315	32.1117	8.73136	0	30.2671	0	25.5301	7.77564	6.76561	0	0	3.38113	0	0	27.4086	25.1579	110.304	117.009	129.046	163.017	226.994	225.396	14.9598	5.53551	8.76228	12.8904	35.2488	23.3263	309.74	300.095	356.575	96.4092	85.102	98.4384	35.6153	9.72328	16.0152	27.805
8.97_251.2053m/z		251.205	1	8.97327	0.0571167	100 - 1.16	35.3635	11.33	26.1028	25.3016	22.3758	20.1016	26.717	28.2249	12.8677	0	0	2.27069	28.3181	16.2769	18.1628	0	6.49418	3.57095	0	0	3.22423	41.7201	37.2563	34.8845	34.7548	42.0831	36.67	20.512	22.3948	22.7158	3.52282	10.8315	7.01561	74.9239	52.0714	52.4515	12.9324	18.3253	20.0749	14.5687	18.5615	11.5447	21.247
11.48_388.2473n	388.247	409.222	1	11.4835	0.184967	100 - 33 - 13.4	5135.2	8.15	3331.84	2811.8	2523.85	3303.07	2869.8	2796.65	2987.55	1755.69	1995.46	1539.86	4083.92	3860.94	5555.69	1016.36	955.527	951.439	3321.03	2759.98	2547.38	3152.39	3254.1	3333.4	3106.23	3280.32	3341.91	1992.29	1982.34	1992.05	2767.68	2763.16	2920.86	3919.04	3140.67	3998.93	5732.25	5189.23	5264.82	3992.62	4468.42	3762.18	2233.66
7.91_234.1287m/z		234.129	1	7.91347	0.106417	100 - 8.28	123.866	16.41	51.9184	53.9209	59.4777	46.74	64.3811	89.3629	83.2126	2.67428	1.69713	2.27114	35.1617	24.9827	46.2666	7.30946	10.5583	15.4582	2.69048	0.0803259	1.39021	21.3343	26.6479	17.3184	69.4425	56.4852	37.3136	5.59193	0	3.97246	13.0498	15.3036	8.56502	386.084	368.484	435.418	28.8239	19.2003	19.7152	3.89168	2.05713	2.03138	20.7366
10.58_553.2244m/z		553.224	1	10.5801	0.0707167	100 - 20.9	54.1876	25.28	61.1037	38.6172	45.9577	44.1292	23.1669	28.637	15.0444	23.2848	10.9992	19.4348	34.3869	47.6951	53.0522	7.75835	28.8383	23.0362	0	0	13.8147	56.4726	63.674	30.7563	38.5923	38.7754	45.1557	48.6788	51.3782	38.3352	34.8334	12.4606	26.3744	40.3094	51.5884	31.8432	8.06502	19.2843	38.5711	67.5806	46.8295	65.2867	46.926
7.11_561.3536n	561.354	542.336	1	7.11007	0.107117	100 - 35.8 - 14	150.329	49.14	72.3699	9.46468	1.85612	30.7923	16.567	0	0	127.506	174.851	121.019	4.50713	0	17.984	269.927	276.84	261.492	278.627	218.792	245.793	83.4433	85.3039	88.8423	69.3095	86.7906	70.1937	99.2223	88.6834	90.6397	9.7078	0	14.7408	0	0	5.09168	65.6289	75.5569	99.1715	70.6268	42.0114	61.5889	89.2116
10.70_505.2329m/z		505.233	1	10.7015	0.07785	100 - 16.2	50.3647	74.19	24.1105	4.55768	18.972	14.9526	7.28605	9.79323	0	0	0	0	27.8746	8.571	0	0	0	0	0	0	0	27.4598	31.5442	23.9324	32.8142	25.7833	40.4414	15.0122	13.4698	12.0822	0	6.63792	10.2333	0	3.66226	0	31.4073	37.9254	28.3136	37.497	23.2423	46.1608	14.3344
8.08_1209.6872m/z		1209.69	1	8.07702	0.05	100 - 38.4	42.0403	29.78	21.8542	42.9359	48.9259	15.9367	14.2774	9.71221	0	0	0	6.06186	54.2441	36.5597	21.1671	0	10.1079	20.4753	0	0	3.39828	11.2772	22.4294	13.4961	20.3667	27.7846	22.3773	39.2607	38.2767	14.1693	66.8594	65.0997	50.1848	0	0	0	13.8189	39.0003	32.5609	4.41433	0	3.52331	35.8238
5.77_169.0860m/z		169.086	1	5.76603	0.0428333	100	15.3339	95.26	0	6.16659	2.65016	0	0	2.72986	0	0	0	0	0	0	0	0	0	0	53.6626	41.8897	48.8013	0	0	0	0.511919	0	0	0	0	0	0	0	0	0	0	0	0	0	0	0	0	0	0
5.48_293.1151m/z		293.115	1	5.48182	0.0642667	100 - 5.04	79.779	13.47	56.3252	56.5363	62.7748	63.7369	95.8079	85.1327	91.6472	65.316	70.2766	71.8234	96.9646	87.1242	104.704	60.4563	64.9205	63.4689	76.0285	98.3836	86.7093	50.6642	48.2465	41.2064	40.2214	33.3325	32.1299	44.6508	42.4988	40.1193	59.7003	56.7329	62.4298	29.2102	36.0263	19.6838	45.1057	46.8622	35.3716	10.6994	9.61763	9.93639	59.3719
11.42_660.4585m/z		660.459	1	11.4193	0.0642667	100	21.6825	86.68	0	0	0	3.07715	0	0	0	0	0	0	8.90539	5.29335	8.15973	59.5625	61.1518	50.9578	37.6703	25.5118	25.6076	17.3058	10.337	14.7741	20.1494	23.6329	28.1043	17.8316	30.2596	30.4989	0	5.1338	10.1784	0	0	0	42.8944	52.0973	43.8696	4.39518	0	0	10.4352
6.77_587.4014m/z		587.401	1	6.7687	0.0857	100 - 14	45.4243	184.02	2.54602	0	0	0	0	0	0	0	0	0	0	0	0	0	0	0	178.641	177.913	145.98	0	0	0	0	0	0	0	0	0	0	0	0	0	0	0	0	0	2.79088	0	0	0	0
7.81_419.1680m/z		419.168	1	7.80707	0.0857	100 - 20.5 - 20.1 - 1.19	124.884	18.74	32.7715	36.3793	46.6903	25.3727	40.953	43.0638	39.4947	0	0	0	18.9655	0	0	0	0	0	0	8.60095	18.5498	0	0	0	8.38194	12.1708	0	0	0	2.93506	3.19376	0	0	296.56	358.997	279.109	0	0	0	0	0	0	0
7.95_780.4615m/z		780.462	1	7.94918	0.107117	100	56.3244	172.32	0	0	0	0	0	0	0	0	0	0	0	0	0	0	0	0	174.159	132.76	126.815	0	0	0	0	0	0	2.61086	6.78988	0	0	0	0	0	0	0	0	0	0	0	0	0	0
7.27_480.2028m/z		480.203	1	7.26645	0.0857	100 - 13.4 - 8.26	102.911	32.42	34.7937	23.7554	12.5865	40.9608	16.2881	22.8464	10.1624	125.509	157.735	120.539	49.6394	6.37086	9.32066	204.538	217.563	248.375	47.0112	61.0941	74.7939	89.9878	70.3342	60.8587	48.387	58.0488	65.8253	59.2622	54.2341	44.0805	22.2525	16.4638	32.2013	55.976	51.2572	24.7158	51.8891	50.9503	48.7067	87.8713	80.4853	83.6741	92.7049
8.57_652.4199m/z		652.42	1	8.57478	0.319933	100 - 31.4 - 3.59 - 0.95	2293.48	7.9	702.182	549.646	535.933	739.331	656.427	585.401	582.173	113.274	125.4	160.332	199.045	167.111	214.23	742.664	546.024	646.985	6643.57	5143.63	4859.67	233.8	318.169	248.551	266.068	248.483	226.038	629.837	919.4	872.532	71.4013	71.3705	80.5738	75.1214	68.8221	58.8788	1236.92	482.235	595.191	287.874	232.004	241.133	293.419
5.45_660.3533m/z		660.353	1	5.4461	0.170683	100 - 25.5	119.756	90.73	8.48149	0.00591846	0	0	0	0	0	0.0368936	7.20762	0.382841	0	0	0	0	0	0	435.733	454.729	469.764	0	0	0	0	0	0	0	0	3.63125	0	0	0	0	0.426328	0.000535715	16.9461	4.27094	4.94304	0	0	0	0
10.42_615.2029m/z		615.203	1	10.4166	0.0992833	100 - 15.9 - 13	156.284	20.37	124.87	81.2815	71.5639	120.022	80.4381	50.7352	61.4139	6.08658	14.5058	4.85583	167.99	136.674	137.177	34.5004	54.4221	22.5201	0	0	0	106.287	77.7477	92.5636	101.58	124.291	132.593	88.0713	84.4865	71.6064	30.8425	45.0984	70.1942	213.119	247.505	261.354	45.624	67.5559	74.91	100.281	58.2162	100.11	106.688
6.05_269.1325n	269.132	537.314	1	6.05027	0.0992667	100 - 13.7 - 0.573	187.274	6.77	124.752	146.765	138.063	132.811	138.71	147.357	125.143	193.189	87.9809	181.73	121.433	104.071	97.7931	53.0451	58.4093	33.3392	81.936	115.261	122.794	34.4054	46.9196	45.7647	44.5938	29.4368	62.9818	140.914	145.79	135.524	274.636	258.451	235.786	281.666	331.14	254.855	179.988	218.005	215.35	210.636	217.086	246.244	139.321
4.09_199.8057m/z		199.806	1	4.08773	0.07855	100	62.1045	9.84	33.1273	24.4869	39.9429	23.4057	38.4084	37.8721	30.2681	58.0927	59.7744	60.5285	36.4533	55.9958	14.8715	83.6768	72.2905	94.6204	40.6841	42.4641	40.3816	68.2384	57.1918	59.1982	87.153	72.3183	54.7361	63.5776	62.4373	47.99	54.522	31.2123	55.6274	47.6481	43.2721	21.5349	37.7066	63.0945	44.1008	39.6158	59.2322	45.6089	58.3818
8.05_540.5602m/z		540.56	1	8.04845	0.14925	100 - 1.07	6939.34	10.34	4908.09	5134.88	5196.15	4686.37	5651.9	5689.04	6320.72	6610.37	8448.62	7318.22	4708.62	5467.07	6205.78	8492.48	7611.49	8557.68	6554.11	5621.8	4882.76	3849.67	3781.09	4009.67	4165.15	4438.6	3729.17	6204.52	6306.81	5369.99	4905.65	4558.04	4846.16	6022.14	5221.86	6520.18	4844.24	3962.12	3880.14	6279.19	6570.56	5789.67	5737.64
8.66_685.4386n	685.439	706.434	1	8.66047	0.5406	100 - 32.8	1621.62	10.04	463.824	346.618	337.348	490.325	519.638	450.256	428.314	77.8684	162.359	62.254	97.2126	118.472	253.674	674.52	362.317	519.893	2596.01	2245.69	2183.76	123.211	273.811	218.501	153.464	193.674	130.658	562.103	792.057	908.243	29.2335	28.8377	46.3438	48.0442	12.0782	55.7947	838.708	300.082	459.294	319.069	287.907	330.616	129.61
8.23_1100.8507m/z		1100.85	1	8.23342	0.0357	100	70.0076	37.01	36.0797	12.7899	28.5272	48.2463	52.947	47.104	28.283	27.4492	42.4236	22.9817	92.8935	133.435	218.9	62.1836	45.2328	48.7079	109.65	54.222	79.1442	30.7436	38.9648	38.267	42.3087	60.3467	42.4783	44.2087	26.0933	53.7258	121.599	134.823	98.2913	107.091	46.8889	84.2969	59.4294	52.1257	76.4072	31.4272	32.9068	36.1141	45.7978
6.58_712.6358m/z		712.636	1	6.58373	0.05	100 - 88.3	46.9785	36.55	38.0788	30.6855	36.3102	34.1838	43.5263	47.8755	0	0	0	0	64.3695	51.8709	48.5364	0	3.01578	0	14.4253	9.6384	12.2997	0	0	0	0	0	0	51.3867	19.952	26.5556	8.64658	5.3942	19.3492	60.171	47.4194	65.6432	13.2591	22.4034	14.8753	28.9429	39.8244	29.9604	49.2616
11.97_612.4472n	612.447	647.417	1	11.967	0.35565	100 - 34.5 - 6.38 - 0.848 - 0.00987	35445	11.61	26732.2	29147.5	31830.8	32201	34152.7	36747.6	41578.7	37940.3	39666.9	30590.1	34909.7	37204.2	46166.6	27549.3	23578	24379.9	29645.5	29365.6	24714	24257.5	28767.9	26650.7	29179.8	27065.1	27849.3	25186.3	28893.6	27034.4	48360.2	47680.5	41489.4	21267.6	18680.1	23132.1	28680.3	27521.3	29017.8	21454.5	21388.7	23713.8	28390.6
7.49_267.1971m/z		267.197	1	7.48712	0.0714167	100 - 2.91	32.9242	45.98	8.55342	9.82515	8.63481	3.38831	5.08358	5.96434	14.5832	1.02197	0.468801	4.0551	3.4682	4.39707	0.334531	2.6022	2.75063	2.4127	108.869	120.468	111.425	0.121479	0.609767	0	0	0.0742263	0.163063	6.16607	2.74487	2.29324	0	0.419632	0.766073	0	1.54443	0.379064	0.603129	0.602891	0	0.00523044	0.122245	0.331222	3.5645
6.91_359.2352m/z		359.235	1	6.91082	0.284233	100 - 18.2 - 9.69 - 0.839	2287.11	8.75	879.254	1011.56	1024.04	766.49	1034.9	1133.71	1109.41	4.07639	0	6.31262	147.285	107.166	105.261	18.9219	29.0952	26.9341	78.5081	158.077	179.127	9.6808	10.803	8.76763	11.2059	41.2605	15.2259	25.7628	21.0171	22.5831	0	4.02395	1.61627	11223.6	10785.8	12024.3	41.8257	48.5967	39.856	1.91968	0	2.83821	51.883
7.49_507.3383n	507.338	552.339	1	7.48712	0.107117	100 - 28.9 - 10.6 - 2.55 - 1.93 - 0.406	12682.2	7.76	8456.13	7576.35	7839.77	8985.41	8888.35	9023.56	9379.54	10089.2	10993.6	9837.72	10799.8	11219.8	13281.8	11643.4	11307.7	11175.6	7257.99	7248.33	7115.57	16583.8	17734.9	17907.3	19260.3	19988.7	19538.4	8954.63	9486.67	9607.42	13540.1	13119.6	13404.7	6176.89	5881.84	6491.37	16182.2	13321.9	15278.5	12662.8	13575.4	13272.6	11359.4
8.45_714.4420m/z		714.442	1	8.44693	0.0499833	100 - 34.6	38.3428	104.46	0	0	0	4.67056	4.52499	0	0.198629	0	0	0	0	0.191322	0	0	2.26713	0	81.3649	61.0306	68.5208	0.75755	3.44254	5.04013	1.50643	0	1.13442	0.0305163	0	5.47517	0	0	0	0	0	0	6.26902	1.11955	9.89617	11.2493	1.68924	4.14433	0
12.93_630.4485n	630.448	675.45	1	12.934	0.23425	100 - 34.1 - 6.52 - 0.656	18105.6	8.47	12728.7	13282.9	13862.6	15422.8	15450.8	16274.9	17572	20835	21898.7	15499.1	16223	16910.8	21038.6	10755.6	9025.25	9184.44	21679.9	20969.5	17148.5	10788.4	12762.3	12012.7	15202	12862.6	13894.2	9306.53	10685.6	10603.5	29544.5	30532	24435.1	4610.11	4287.59	5212.23	16939.2	15485.4	17799.9	7632.27	8055.42	8872.62	11668.2
7.20_315.2624m/z		315.262	1	7.19575	0.170683	100 - 13.1 - 0.652	964.531	10.6	321.29	364.548	384.919	253.761	348.336	433.855	405.546	65.2589	63.6851	74.1656	42.8084	58.139	46.9228	58.3282	77.538	74.3434	4585.69	4691.13	4469.33	58.2745	53.5934	48.7465	45.3052	52.4516	45.158	35.8759	29.9703	25.6795	2433.53	2379.82	2359.3	59.7907	61.7111	53.7816	46.0979	44.522	31.963	47.5935	49.3411	50.8492	156.709
11.43_464.1834m/z		464.183	1	11.4336	0.0642667	100	88.7839	19.05	68.4213	50.316	26.3861	75.0806	45.6017	20.3604	0	60.8594	90.2	75.2399	92.7663	63.269	72.6753	70.6135	84.1596	76.3456	52.2443	45.9669	49.8994	129.974	100.879	109.527	110.173	117.735	107.621	79.8815	74.9794	59.2551	60.4369	53.3428	87.274	52.2291	57.0788	34.0087	80.7985	92.9829	88.3056	120.864	115.385	100.463	84.2269
9.51_694.4715m/z		694.472	1	9.51387	0.1064	100 - 35.9 - 13.3 - 3.02 - 2.1	1037.4	11.57	733.636	528.335	547.239	817.504	694.755	717.407	733.685	286.504	441.527	240.158	223.076	240.581	345.672	1007.95	638.682	832.318	2100.44	1748.69	1808.75	203.748	340.346	307.336	240.989	285.147	220.198	606.589	869.359	893.984	161.143	165.781	191.283	65.2608	32.1691	33.2965	1014.36	439.174	623.702	642.564	548.32	579.956	303.996
7.85_990.7373n	990.737	1035.74	1	7.84992	0.11355	100 - 49.5 - 13.4 - 2.33 - 0.293	7198.24	28.94	2685.45	1688.98	1562.69	3690.29	2671.63	2499.42	2362.97	6369.18	10105.3	4766.28	1071.07	1663.78	2739.14	11595.7	8432.01	9307.62	3956.84	1782.01	1562.44	3608.52	5481.1	5313.07	6021.83	6455.7	5822.49	5259.35	5834.62	7646.13	1383.21	1033.99	849.755	2396.77	1265	2569.17	6580.67	2374.76	5224.92	8796.72	8701	9245.04	2470.83
6.38_658.3393m/z		658.339	1	6.37735	0.11355	100 - 31.2	119.374	36.84	0	11.6112	0	12.5553	13.5119	0	6.67984	0	4.49699	0	0	0	0	20.0322	3.15582	3.89637	324.925	337.168	336.609	0	3.91674	3.23986	0	0	0	12.3261	15.5446	40.7243	0	0	0	0	0	0	94.6635	7.17076	54.4025	0	0	0	0
8.62_333.1253n	333.125	378.127	1	8.61762	0.0571333	100 - 4.8	94.284	15.48	61.9452	85.4441	89.6563	64.9925	88.7069	89.603	91.8408	31.6295	23.1764	29.9772	135.835	130.064	164.584	30.8755	47.9244	43.1956	4.60343	13.7198	12.6525	70.802	66.8511	56.3096	71.7217	65.4841	84.9313	90.8209	71.7273	48.5181	29.8181	48.6964	31.1778	87.8428	94.0853	66.251	18.185	37.4391	23.8917	72.2863	57.4932	44.8575	96.1438
13.15_810.6133m/z		810.613	1	13.1475	0.23495	100 - 46.9	929.132	13.28	573.52	513.726	536.676	758.101	707.53	652.469	643.345	632.741	722.041	552.827	439.255	441.976	415.346	1180.79	854.346	896.798	1680.34	1591.48	1516.61	225.436	302.689	302.978	277.58	213.104	250.002	521.657	579.535	697.185	361.88	377.881	276.538	616.704	534.174	545.281	337.315	278.731	420.213	542.055	520.14	517.278	416.536
7.63_980.6539n	980.654	1001.63	1	7.62925	0.0499833	100 - 44.9 - 5.32	162.893	18.92	93.1994	65.2578	36.5578	69.7674	55.2936	43.7328	36.2452	79.4512	112.647	66.7178	75.3405	22.5437	57.3754	64.5049	73.7182	59.6787	0	0	0	137.782	117.569	122.172	103.248	110.794	117.762	114.95	105.441	92.4284	33.5667	37.376	25.5233	186.036	139.105	205.862	89.6576	102.436	85.7812	354.599	344.581	295.814	74.2628
10.40_429.2123m/z		429.212	1	10.4023	0.07785	100 - 33.6	246.621	5.89	212.825	197.583	173.85	195.07	198.308	168.67	225.974	49.0315	33.0977	36.6515	319.974	300.632	315.153	109.533	153.505	139.385	25.9744	12.7334	27.0709	156.892	149.23	173.061	211.186	222.56	210.117	166.394	163.999	148.444	134.853	123.551	140.897	359.096	362.082	343.446	132.852	178.763	155.458	137.269	193.923	143.428	207.173
11.75_789.3619m/z		789.362	1	11.7463	0.0921333	100 - 10.2 - 1.49	46.3586	42.11	30.7558	33.8496	15.4575	25.825	0	9.19587	0	33.4883	0	26.7734	33.9717	8.14151	10.8853	0	9.20623	0	0	0	0	126.401	130.14	130.108	42.2505	54.9237	77.781	13.6925	35.7656	12.1843	57.6509	61.2182	88.8756	0	4.43837	6.68376	49.9369	92.4949	97.4831	70.5887	65.2767	54.8042	20.9914
7.49_338.2523m/z		338.252	1	7.48712	0.106417	100 - 2.9	131.869	9.8	74.2048	99.3109	89.0335	59.3066	80.9155	102.757	74.5632	8.47482	6.50544	6.79101	46.5335	27.8656	6.75831	0	18.1887	13.6596	13.4848	40.6612	49.8915	21.383	7.28989	4.91503	4.17714	2.88419	6.72401	16.6055	10.2563	8.52108	16.4437	18.7935	9.07157	309.832	337.192	318.614	13.135	23.2505	17.8597	10.7706	10.5365	7.66834	36.7378
10.81_369.1857m/z		369.186	1	10.8079	0.0999833	100 - 20.5	108.759	45.17	76.1087	62.6047	14.7773	66.3966	18.5502	5.04379	8.01402	23.6286	13.5088	20.7357	66.108	18.891	52.42	23.0383	25.0411	26.915	26.5892	34.7824	35.9036	73.9012	78.3106	74.5103	37.9067	67.0998	77.6695	40.9296	40.5446	33.5518	29.6193	29.9237	43.581	50.0417	46.6342	46.1055	106.196	128.511	133.951	149.336	133.331	111.054	53.2193
7.86_760.5274m/z		760.527	1	7.85705	0.07785	100 - 28.7 - 2.36	203.615	29.3	66.9164	73.7476	59.7034	105.336	128.506	156.602	218.256	148.571	292.583	96.4114	44.1395	65.1841	167.149	138.306	114.289	121.32	225.45	161.332	106.686	49.3323	83.1468	57.5023	108.651	103.504	78.9617	102.192	112.975	122.72	69.3418	68.8995	50.4017	121.832	67.2839	164.025	165.022	36.6249	97.119	83.9536	87.6152	97.8174	97.6128
12.88_1036.6223m/z		1036.62	1	12.8775	0.0492833	100 - 59.2	23.0334	43.66	0	4.65179	15.7368	3.16479	19.1237	10.7761	0	0	0	0	37.445	12.0724	0	3.02355	5.52665	0	0	0	0	0	3.34858	0	24.041	12.453	16.2149	10.6076	12.9526	5.4661	10.9083	7.20364	25.7637	0	4.58074	8.20589	7.36756	13.0176	10.6445	0	0	0	5.22962
11.75_712.4197n	712.42	757.422	1	11.7463	0.12785	100 - 28 - 1.35	503.026	5.63	440.114	335.232	239.144	421.946	321.977	261.785	212.847	404.556	549.491	331.861	335.408	171.334	433.102	153.331	148.725	126.959	133.757	175.291	145.897	775.042	948.243	879.038	604.641	604.893	691.655	301.514	328.168	300.439	561.805	600.395	724.673	129.786	107.218	122.451	686.629	784.895	812.488	743.911	664.279	678.819	343.28
4.97_636.3499m/z		636.35	1	4.96977	0.177117	100 - 32.3 - 23.4 - 2.37 - 0.344	267.852	37.12	19.2913	15.2618	24.6665	14.8621	30.7331	24.2745	9.13164	0	0	0	0	0	0	4.40474	3.31779	8.61338	919.569	1044.64	969.328	0	0	0	0	0	2.95295	3.85672	11.0063	32.9917	0	0	0	0	0	0	41.8167	8.47215	16.8239	2.22936	2.51098	1.34333	0
6.82_540.3205n	540.321	539.313	1	6.81868	0.1064	100	358.686	7.66	236.997	263.736	273.51	238.796	278.483	307.919	314.977	286.407	319.503	340.641	338.488	329.412	308.428	242.33	289.422	245.704	216.252	235.708	239.878	401.556	328.758	365.039	142.337	137.258	159.086	356.156	293.745	254.686	528.457	540.108	550.023	161.919	174.362	158.063	230.23	288.073	230.599	312.731	315.989	274.313	357.598
0.66_165.9564n	165.956	186.931	1	0.6605	0.0635667	100 - 0.312 - 0.15	496.743	13.16	349.524	448.333	465.669	336.289	485.533	535.972	557.62	292.62	382.642	306.598	419.828	420.565	430.064	532.647	458.369	567.757	321.539	290.071	221.614	320.567	296.691	299.659	442.889	417.637	355.524	358.48	390.082	314.604	395.25	383.946	392.587	398.335	349.215	401.366	338.517	298.492	259.407	235.968	277.238	247.233	268.903
6.08_666.2756m/z		666.276	1	6.07883	0.0642667	100 - 32.9	31.345	111.39	0	0	0	0	0	0	0	0	0	0	0	0	0	0	0	0	121.081	187.172	161.922	0	0	0	0	0	0	3.3419	0	0	0	0	2.81327	1.36658	1.27816	1.6042	2.13673	6.34454	3.64369	0	0	0	0
10.47_396.2320m/z		396.232	1	10.4666	0.149267	100	140.775	39.99	38.6237	27.069	29.0286	45.6552	21.04	12.9381	0	14.299	0	7.88602	27.846	12.1628	14.9609	7.01938	18.4256	11.9192	75.7676	73.6785	63.9138	60.9656	73.3164	74.7463	23.553	28.0581	35.0032	20.8212	13.1543	21.1495	7.41682	5.01853	24.3234	8.25124	31.4416	0	7.99581	23.073	23.531	78.479	64.5109	61.7639	26.4268
10.43_323.3047m/z		323.305	1	10.4309	0.213533	100 - 15.2	140.527	38.81	53.3944	15.7852	7.46306	41.4808	0.00105239	6.79229	0	0	0	0	0	0	0.16732	0	0	0.246079	0.27918	4.04901	2.22808	9.07133	15.8813	6.60652	92.5132	122.277	152.673	0	0	1.45461	0.0374082	0	0	0	0	0	2.87667	0	0	0	0	0	427.061
11.92_866.6126m/z		866.613	1	11.917	0.199233	100 - 48.5 - 41.5 - 13.7	4670.06	13.07	2513.01	2338.05	2250.55	3777.89	3604.89	3790.75	4036.65	915.161	1291.7	727.122	1516.92	1968.06	3243.31	3459.76	2239.63	2619.86	5794.83	4202.94	4033.78	1139.69	2037.65	1725.63	2285.54	2412.86	2066.54	2447.01	2991.07	3979.39	1148.65	1137.09	861.123	1961.38	1439.9	2091.54	4796.31	1801.1	3407.68	1824.6	1671.9	1882.91	1662.59
0.70_611.9025n	611.902	632.877	1	0.6955	0.0849833	100 - 4.43	681.124	12.14	511.12	593.464	645.035	478.24	595.874	688.144	797.999	486.172	536.9	512.362	688.126	687.822	714.514	566.751	515.266	510.008	514.674	476.402	390.842	426.177	489.975	460.17	510.94	448.722	456.975	408.262	423.255	430.257	747.119	796.906	741.577	584.155	484.462	586.617	465.489	432.829	451.998	379.947	457.458	433.087	496.878
7.81_302.2281m/z		302.228	1	7.80707	0.170683	100	56.7148	27.4	12.6141	12.1233	20.7854	7.31703	17.0379	17.0023	0	0	0	0	0	0	0	0	0	0	0	0	0	0	0	0	0	0	0	0	0	0	0	0	0	127.331	148.141	127.507	0	2.79906	0	0	0	0	0
10.11_657.5146m/z		657.515	1	10.111	0.05	100 - 3.52	24.3014	63.62	11.0889	4.66553	0	9.27399	4.22955	0	0	0	0	0	9.15129	0	0	0	0	0	0	0	0	30.5183	29.2242	36.788	5.0658	34.4834	24.9436	12.5278	2.19421	11.2119	0	0	0	9.59984	12.1354	10.0572	0	4.58197	12.4341	34.9607	19.6199	32.8674	7.24828
4.28_119.0463m/z		119.046	1	4.2799	0.0643333	100	16.4661	52.77	0	4.55332	0	0	0	0	0	0	0	4.91456	0	0	0	0	0	0	0	0	0	0	0	0	0	0	1.98099	0	0	0	0	0	0	0	0	0	0	0	0	3.52478	2.63234	5.54658	25.6214
4.68_125.0936m/z		125.094	1	4.6784	0.07785	100 - 1.38	100.276	18.77	54.7133	60.0454	67.0919	52.871	74.8702	83.4866	97.3397	79.2981	93.9708	88.555	78.3161	74.0016	97.0065	74.3614	90.0467	88.0392	207.022	234.71	212.321	30.6235	29.9873	25.8732	75.6612	80.6899	70.6869	65.1364	64.1911	56.0857	181.129	143.532	171.501	59.5183	50.1527	68.2424	62.5293	51.7134	46.8647	32.9753	39.29	34.1614	77.5028
10.25_876.6162m/z		876.616	1	10.2531	0.269967	100 - 44.5	3149.57	19.7	1540.67	1150.18	1149.68	2061.98	1851.38	1737.3	1920.67	578.659	941.22	400.47	444.797	681.029	1076.74	2284.46	1209.79	1552.7	4507.84	3364.65	3223.31	473.13	969.148	838.795	694.788	757.436	622.06	1292.24	1684.37	2243.15	396.329	437.491	252.679	155.936	81.4098	96.0374	2257.65	801.131	1643.76	1367.99	1194.09	1461.91	570.81
8.16_535.2973m/z		535.297	1	8.1627	0.106417	100 - 16.6 - 1.21	157.325	15.85	33.2782	39.448	53.6578	41.7469	19.701	15.7155	16.475	2.73904	0	3.08673	3.37635	9.84095	0	4.42588	2.93753	10.6807	388.149	366.243	347.668	6.15378	5.7159	0	0	0	3.29899	15.6167	18.7524	40.708	40.2953	12.829	3.84657	0	0	0	4.25464	15.8639	22.7905	14.8628	4.35924	13.99	0
9.70_422.1503m/z		422.15	1	9.69883	0.142117	100 - 33.8 - 35 - 11.1 - 0.343	1666.12	6.8	1317.36	1129.16	1055.22	1214.11	1096.82	1136.2	1102.22	781.789	996.226	939.672	1735.29	1571.71	1792.54	1002.89	1082.92	1149.15	455.258	448.233	461.016	1649.09	1409.49	1533.39	1651.69	1830.7	1707.34	1424.35	1283.3	1151.07	834.506	805.053	1006.75	1088.03	1163.39	1154.6	1379.8	1394.49	1278.64	1757.32	1710.18	1454.63	1551.43
7.03_171.1016m/z		171.102	1	7.03222	0.106417	100	28.8924	182.06	0	0	0	0	6.45312	0.579557	0.29053	0	0	0	0	0	0	0	0	0	40.983	53.2023	53.4602	0	0.00102393	0	0	0	0	0	0	0	0	0	0	0	0	0	0	0	0	0	0	0	0
6.49_676.2977m/z		676.298	1	6.4916	0.07855	100 - 40.3 - 6.64	108.66	37.22	7.10621	4.11262	0	6.90802	5.95288	6.10244	15.4554	436.533	526.453	439.343	0	0	0	0	4.31319	11.4453	60.4871	43.2151	60.2974	14.8501	15.2258	17.7436	2.82294	0	0	0	0	12.8392	0	0	0	0	0	0	14.5465	9.2331	19.637	23.3935	8.47853	9.89848	6.91928
8.57_207.1402m/z		207.14	1	8.56763	0.1064	100 - 6.3 - 0.11	139.179	8.17	51.2584	54.1767	52.863	56.88	64.6177	52.5156	60.658	0	0	0	103.815	95.2049	112.369	0	17.0703	15.1019	0	0	2.55436	56.3283	49.9978	46.4165	119.465	126.98	142.135	8.45214	6.64877	13.176	19.822	14.2533	18.9909	239.865	224.715	222.573	47.055	44.932	36.8938	22.8083	19.8764	19.4209	39.4737
9.61_654.4363m/z		654.436	1	9.61315	0.07855	100 - 38.7	24.8747	114.06	0	0	0	0	0	0	0	0	0	0	0	5.10281	0	0	0	4.51028	0	4.99391	6.68607	29.1933	13.1828	24.4375	0	19.9295	24.0693	0	16.7984	0	0	0	10.1517	14.5402	19.292	0	0	3.50204	0	109.626	80.2561	48.681	0
11.43_427.2258m/z		427.226	1	11.4264	0.0571167	55.9 - 100	37.4224	47.32	23.9648	34.1185	10.2915	16.1016	0	0	0	11.2808	10.8936	11.0029	34.1527	15.1152	13.298	4.39248	11.1247	12.1507	4.36685	25.9295	13.2838	42.8251	25.9598	49.1705	24.7666	7.44182	39.6359	19.4437	9.34571	20.9252	6.33322	12.603	24.3316	0	15.7608	11.4769	39.9514	46.0196	43.5997	47.1219	48.7515	34.9075	18.1819
8.18_776.4830m/z		776.483	1	8.18413	0.127833	100	117.266	100.48	7.26631	0	3.77554	4.88589	0	0	7.09018	0	0	0	0	0	0	0	0	0	198.711	181.319	198.457	4.67948	10.8008	0	3.16985	3.27344	0	8.17055	1.55192	0	2.22083	0.538148	0	0	0	0	10.3299	2.54874	0	1.71729	3.11889	0	0.95107
7.40_435.1642m/z		435.164	1	7.40143	0.177817	100 - 26.5 - 31.5	245.344	18.28	112.443	154.265	142.112	101.296	94.4491	140.862	120.123	0.249508	3.75807	0	106.892	59.0786	49.0143	0	11.3985	7.05404	7.71639	0.00176684	30.2196	2.33772	0	4.78955	3.48395	7.52192	6.99476	5.95996	5.99639	0	0	0	5.92578	986.456	1083.27	999.928	0	8.67148	0	0	1.14584	0	18.7403
14.43_393.3885m/z		393.389	1	14.4273	0.0714	100 - 3.53	21.0718	121.69	2.65772	0	0	3.84755	0	0	0	0	0	0	0	0	0	0	0	0	12.3371	13.9257	8.07125	0	0	0	0	0	0	0	0	0	0	0	5.06265	0	0	0	81.8014	54.3225	97.3133	10.7431	0	0	0
8.75_275.2077m/z		275.208	1	8.7526	0.0857	100 - 10.1	171.346	9.37	105.676	97.6411	97.3166	83.9728	90.7014	88.0078	108.273	14.3549	13.0871	22.7364	138.468	115.685	143.233	5.71178	12.2961	11.9225	0	3.24505	2.9037	219.41	184.601	198.204	184.348	204.066	209.647	86.7914	94.4316	73.8497	36.9452	39.4282	38.2306	43.799	45.7544	28.7645	58.689	77.7002	54.5172	77.639	82.2572	58.6158	165.89
9.08_1145.8220m/z		1145.82	1	9.07968	0.106417	100 - 57.2 - 15.4 - 0.926	593.573	50.06	83.0987	26.7775	23.7294	122.934	60.0198	46.1453	11.4077	0	0	4.5873	0	0	0	51.389	26.2416	12.171	1336.46	765.701	628.21	0	4.57246	3.64351	0	0	2.79664	63.3688	94.9992	166.715	0	0	0	0	0	0	106.721	13.8528	73.3693	4.3177	0	11.6494	0
5.94_227.1298m/z		227.13	1	5.94387	0.0571167	100	42.2964	12.26	31.8382	45.3058	35.2006	32.1586	40.5238	38.6513	52.0556	32.0672	25.8406	29.0272	35.3315	37.5878	48.5011	33.1071	36.9404	32.6028	53.5738	54.8035	61.4042	22.6219	22.4834	16.6688	25.3627	21.819	25.6923	27.9625	32.1804	23.0214	35.0847	17.5869	31.5999	19.7685	28.1828	28.8569	32.9443	32.1556	22.2016	20.7041	20.2028	21.8372	37.2387
6.75_520.3308m/z		520.331	1	6.75442	0.107117	100 - 28.1	82.3224	97.19	2.81244	3.6454	0	2.88148	0	4.36226	0	0	0	0	0	0	0	0	0	0	313.644	273.866	285.271	0	0	0	0	0	0	2.70781	0	0	0	0	5.38952	0	0	0	0	0	0	0	0	0	0
12.25_895.6498n	895.65	894.643	1	12.2513	0.241383	100 - 44.8 - 9.27	2865.16	9.16	1932.14	1855.61	1705.81	2622.95	2591.55	2605.62	2940.15	1080.24	1455.02	785.334	1045.22	1338.45	1834.46	2255.54	1689.66	1899.1	4935.91	3921.12	3929.86	585.444	909.02	796.422	1143.43	1166.9	1065.89	1442.74	1762.11	2222.1	1074.57	990.866	925.603	1261.93	1090.2	1359.11	2662.77	1410.75	2013.01	1195.94	1034.02	1218.77	1276.26
6.28_391.3006m/z		391.301	1	6.27808	0.149267	100 - 21 - 1.21	1423.21	11.27	940.197	1111.06	1179.3	960.413	1201.77	1374.1	1402.88	2689.47	2984.97	2712.22	1239.28	1115.78	1202.63	990.118	1217.92	1132.58	954.748	1044.75	1032.85	608.907	561.657	557.763	611.627	561.973	609.386	514.932	467.019	443.35	1756.03	1718.04	1768.36	1872.49	2024.59	1939.3	2262.13	2584.04	2089.71	595.465	710.198	643.865	593.698
11.25_900.6234m/z		900.623	1	11.2486	0.284233	100 - 48 - 53.8 - 25.6 - 33.4 - 7.81	26832.2	17.64	9027.67	7432.27	7155.31	11494.4	10499.4	10099.7	10716.3	3473.09	4622.35	2992.27	3112.19	4846.13	5847.73	11223.1	5931.24	8268.94	46684.5	34232.6	32894.8	2604.33	4730.99	4479.64	3463.89	3729.34	3195.05	7973.26	10242.5	14333.2	3829.98	3662.54	2160.36	2423.06	2028.51	2088.11	13260.2	4596.4	9594.23	7258.83	7036.52	8037.2	3431.63
15.29_786.6589m/z		786.659	1	15.2949	0.19145	100 - 34.2 - 2.71	295.785	14.18	262.7	169.976	150.437	252.938	139.203	99.24	64.6773	300.839	316.909	350.778	164.678	217.721	140.353	384.923	334.482	324.683	386.642	286.328	325.685	252.827	296.59	353.334	279.102	285.822	351.891	168.402	158.111	181.669	188.391	178.471	147.86	155.441	165.364	141.995	347.298	283.744	348.076	548.305	440.875	442.609	181.442
8.43_683.4392n	683.439	704.437	1	8.43267	0.120683	100 - 23.2 - 6	355.244	17.15	71.782	46.9779	27.8433	84.3582	41.7417	21.131	43.021	8.66082	21.2175	8.38456	5.05251	2.85555	6.8707	32.0394	21.9365	31.5443	638.437	590.124	605.279	20.1998	26.0656	27.9533	45.7074	23.5994	25.5574	40.3311	164.155	61.069	7.05336	3.24354	2.68743	5.39875	4.96788	5.56608	277.639	26.248	37.8659	25.3603	27.4112	26.0825	3.95012
12.51_868.6263m/z		868.626	1	12.5148	0.170667	100 - 40.7	2352.56	18.09	1428.18	1322.11	1154.94	1836.07	1842.9	1928.8	2079.14	747.143	1143.58	484.237	668.649	769.807	1340.49	1904.24	1138.42	1394.41	3793.72	2750.83	2636.58	518.402	819.474	758.718	713.721	723.153	640.034	1397.5	1687.95	2192.79	634.942	597.488	497.56	340.653	292.588	343.705	2197.42	953.147	1638.48	1074.73	1141.5	1205.74	756.816
19.25_810.7330m/z		810.733	1	19.2485	0.2421	100 - 49.6 - 1.07	636.812	33.13	481.619	224.767	143.475	472.613	192.678	107.786	64.802	477.202	588.527	297.416	195.158	226.776	138.329	415.808	339.259	287.712	683.396	452.952	409.608	434.689	751.611	605.427	370.697	438.238	626.125	219.962	232.609	369.832	147.24	224.088	130.853	68.0192	85.9591	26.7489	391.527	269.165	539.758	1768.82	1353.12	1435.15	297.907
7.23_331.2015m/z		331.201	1	7.23075	0.0635667	100 - 8.64	51.7126	55.03	10.8482	14.5061	19.5019	10.3022	0	0	0	0	0	0	0	0	0	2.30294	4.92719	0	50.8315	82.3691	83.7592	0	0	0	0	0	0	0	7.84379	5.8122	0	0	0	0	0	0	0	21.7833	10.7563	0	0	0	0
4.08_747.3914m/z		747.391	1	4.0806	0.11425	100 - 30.8 - 52	205.09	52.73	11.1305	14.157	15.962	5.75104	5.38177	10.2265	0	24.8868	0	11.5232	0	0	0	0	0	3.52316	0	0	0	0	0	0	0	0	8.03818	0	0	4.08456	0	0	0	0	0	0	0	0	0	6.48946	4.95042	4.48165	0
9.86_581.4860m/z		581.486	1	9.86237	0.142117	100 - 29.4	301.414	10.32	283.128	268.353	273.858	243.08	272.326	337.742	273.529	286.488	343.831	279.267	303.458	309.044	322.555	181.662	210.19	199.988	257.583	236.762	230.696	250.043	303.438	258.979	259.189	260.195	264.738	244.619	244.886	228.259	285.523	372.792	350.309	275.329	276.679	291.607	245.311	291.315	301.387	250.079	208.37	242.617	258.333
7.53_411.1627m/z		411.163	1	7.52997	0.0707167	100 - 10.9 - 11.8	105.399	26.54	40.0487	79.9693	80.3776	41.5631	55.3194	69.9238	66.7847	67.0076	53.6667	75.7278	44.693	50.8623	9.97699	42.6756	54.047	61.8109	39.8737	96.9573	101.745	55.0785	31.5633	29.6289	11.7187	23.2644	34.9204	107.851	116.538	96.8145	278.313	338.356	278.407	5.35649	32.9015	6.48435	64.5913	109.184	76.2834	109.665	114.367	102.388	0
7.56_393.1501m/z		393.15	1	7.55783	0.0635667	100 - 21	28.3657	64.14	3.13618	16.4852	6.62601	0	0	14.0557	0	0	0	0	0	0	0	0	0	0	0	7.13131	3.5597	0	0	0	0	0	0	7.23123	3.52031	4.86977	9.41752	25.0896	7.70449	47.0896	61.7762	48.9839	0	0.131123	2.08704	4.27135	0	0	0
18.25_842.7286m/z		842.729	1	18.2459	0.327083	100 - 51.8 - 11.9	9579.21	20.73	6187.01	4127.02	3501.42	6764.02	4722.65	4261.36	4884.42	7096.93	11069.1	5656.02	4073.32	4588.43	7176.61	6491.43	5002.29	4914.8	10786.5	6026.78	5617.21	6516.23	8885.78	8825.87	7150.86	8455.37	8431.31	3889.5	4233.58	5392.67	3965.41	3988.62	3418.97	3074.32	2259.05	3447.95	7737.52	4160.83	6694.4	23572.9	16286.7	16398.4	4386.94
8.22_1013.8000m/z		1013.8	1	8.21913	0.07785	100 - 47.8 - 10.5	751.201	19.65	408.771	280.37	259.197	454.472	354.162	328.873	343.641	366.417	511.073	328.543	1003.09	1217.11	1905.43	538.239	469.981	463.185	211.139	122.485	114.007	650.152	748.562	724.535	762.261	897.419	881.163	370.636	367.227	439.882	1233.88	1174.4	962.378	846.11	490.097	896.834	757.64	482.774	705.317	819.168	740.421	715.487	386.447
9.34_650.4114m/z		650.411	1	9.3432	0.377067	100 - 28	801.479	11.14	411.231	275.006	266.805	443.022	296.38	280.7	275.512	215.975	338.78	259.335	128.174	80.8934	94.8501	495.668	399.919	467.373	1495.6	1318.42	1315.58	327.884	329.484	340.999	175.057	213.766	241.142	462.854	452.019	519.374	31.6875	41.6294	58.4727	248.956	182.398	234.037	504.703	334.384	412.247	594.127	466.511	523.715	214.156
0.67_605.5480n	605.548	642.504	1	0.674767	0.035	100 - 15.2	28.2781	95.03	2.74698	0	0	0	0	0	0	32.6561	21.9599	29.906	1.47434	0	0	44.055	59.1052	43.6628	71.6395	54.8173	64.6667	0.0910912	0.0582697	0.0799391	11.206	8.1558	3.27782	65.003	52.5566	43.3334	0	0	0	4.30134	14.731	4.52384	0	3.48621	0	1.38074	0	1.23068	15.4387
4.98_185.0810m/z		185.081	1	4.97692	0.0571167	100	41.646	15.05	26.5913	27.7505	37.9022	25.6591	33.4202	49.3594	30.0826	42.9814	62.1691	43.4043	24.4661	15.3107	24.6948	44.6107	70.1283	58.21	12.2649	20.9892	17.028	32.3751	21.4656	22.8074	13.0806	6.84615	7.44115	42.0336	36.7186	33.0805	0	5.05284	1.11373	13.6847	17.2489	15.5127	27.1471	24.8327	25.2353	21.26	25.0552	22.1301	26.1718
7.85_495.3652n	495.365	540.36	1	7.84992	0.184967	100 - 26.8 - 5.18 - 0.719 - 0.0151	88948.4	16.6	52448.7	51687.9	52889.8	60326.6	65628.9	70596	78103.5	85724.5	122247	79772.4	49353.7	59634	83223.8	110988	90779.5	102652	75856.7	55408.9	49800	48077.8	59529	60556.7	73247.7	75083.2	62132.2	71301	80220	75593.2	52414.4	49944.1	47529.4	60898.1	46583.9	67006.9	85162.6	44989.3	60452.2	73717	81098.5	79804.6	56950.5
0.70_601.8539n	601.854	622.844	1	0.702633	0.0707	100 - 4.05	638.8	11.27	469.769	546.434	652.085	465.509	616.794	646.794	724.961	508.139	555.971	471.222	613.265	652.333	743.681	483.402	417.139	439.476	499.182	426.437	325.272	343.57	410.441	411.37	503.542	429.663	417.39	422.703	416.758	420.317	766.544	814.123	659.859	629.792	490.963	653.166	517.671	433.478	479.271	246.898	284.898	284.328	532.098
9.60_371.2327m/z		371.233	1	9.59887	0.05	100 - 1.03	21.4282	64.65	20.0269	4.60238	0	11.7302	0	0	0	0	0	0	29.0639	22.1631	0	0	0	0	0	0	0	32.0923	17.7345	18.3054	45.6664	41.8807	62.8031	9.16778	3.7403	5.11822	5.30964	22.7213	18.8959	0	0	0	21.5737	40.6398	43.9055	19.3492	12.8006	17.007	27.7675
7.48_1251.6908m/z		1251.69	1	7.47998	0.0428333	100 - 77.8 - 26.9	35.2839	129.25	7.31564	0	0	0	5.32109	0	0	3.97754	0	5.41947	0	0	13.3995	5.49815	11.3397	0	0	0	0	95.3259	122.902	96.7989	132.043	118.439	104.77	6.31486	2.91579	7.54832	0	0	3.4932	0	0	0	55.8713	32.3263	65.5371	47.2049	64.6253	64.3755	4.34372
4.99_498.3127m/z		498.313	1	4.99118	0.0642667	100 - 21.4 - 2.97	138.978	10.62	67.3166	95.2695	88.8743	71.4387	75.0689	101.236	86.705	530.956	500.724	571.063	61.9656	39.349	5.74239	17.2045	35.8415	43.9928	6.83511	35.1277	26.4664	77.3148	72.6178	59.4704	3.46359	2.8215	2.61643	60.6559	32.5404	42.0081	113.644	112.624	127.72	20.2624	39.184	10.9126	0	6.21449	0	104.029	105.561	105.324	49.1065
4.84_374.2331m/z		374.233	1	4.84193	0.1064	100 - 12.9	87.8428	16.4	73.2034	60.425	63.2895	47.1759	76.7543	50.2618	62.3398	65.1671	39.9968	79.111	106.545	63.9384	47.398	83.7952	120.652	129.291	106.88	130.428	121.352	81.3485	61.5202	75.0123	73.604	79.1523	70.0979	101.042	101.64	83.6114	82.655	55.2718	100.061	83.4083	65.7879	67.772	66.1403	82.427	62.6176	84.6869	83.3283	65.8151	98.649
9.52_544.2194n	544.219	525.202	1	9.52102	0.0778333	100 - 11.5 - 2.09	206.458	10.51	203.23	183.038	183.864	133.441	178.426	202.777	165.097	118.517	117.906	124.015	274.523	225.812	181.357	125.304	183.586	171.503	11.6712	22.63	19.6109	248.049	161.919	190.901	192.53	249.608	209.955	194.283	166.567	118.333	189.035	158.896	228.884	215.676	264.783	238.709	101.073	179.98	150.503	170.312	152.679	124.61	204.276
4.22_209.1036n	209.104	254.104	1	4.22272	0.07785	100 - 79.7 - 3.29	91.8699	16.09	38.6733	56.5959	54.9545	40.538	67.4689	37.3183	38.0597	35.4652	47.4382	58.4737	24.7089	5.22103	6.81288	106.413	135.643	137.484	235.694	260.704	226.871	31.2058	31.9217	33.9935	27.0082	30.329	29.7737	46.0419	50.9636	36.4391	171.104	175.147	181.666	7.62432	30.5396	2.08706	23.5259	35.7966	26.3422	17.9199	19.4906	11.9622	61.0438
8.09_682.3733m/z		682.373	1	8.0913	0.170683	100 - 31.8 - 25.4	1501.77	12.32	954.636	1183.15	1314.69	908.506	1276.26	1444.2	1599.53	411.365	479.568	479.497	1921.41	2038.5	2214.33	486.033	620.884	603.017	554.924	506.017	490.338	1260.26	1202.29	1150.78	1256.61	1233.94	1091.87	1199.77	1095.41	837.719	1787.54	1748.57	1813.21	256.291	325.198	280.978	1472.3	1437.9	1189.89	564.828	631.988	615.524	1079.95
1.83_611.1783m/z		611.178	1	1.83387	0.291383	100 - 20.1 - 4.47	957.651	15.33	514.768	675.397	623.829	510.887	808.435	704.724	859.4	1554.82	1653.02	1919.78	337.632	253.304	189.912	1027.66	1489.83	1152.57	1139.84	1440.03	1386.44	280.294	276.613	263.024	240.292	251.555	277.712	733.843	700.451	807.008	244.489	285.205	280.995	255.507	320.637	263.372	638.497	901.173	608.829	120.797	143.269	127.466	685.575
16.74_727.5719m/z		727.572	1	16.7383	2.09102	100 - 29.8 - 0.31	1947.67	26.13	1806.75	1309.92	793.448	1910.24	789.855	332.702	356.8	1518.27	1203.87	1127.83	615.868	761.074	465.122	1390.21	1382.94	1158.94	951.729	768.413	992.606	1950.93	2355.38	2216.25	1294.77	1480.75	2141.57	1646.49	1987.24	2044.56	1169.53	1231.67	1122.05	1119.46	1353.83	981.159	916.869	1318.62	1731.89	4115.16	3148.89	3089	1666.83
7.24_277.1879m/z		277.188	1	7.2379	0.0499833	100 - 3.6 - 1.21	120.589	7.21	111.755	102.287	112.361	91.2698	92.9551	105.209	121.458	98.7334	91.0418	108.892	129.502	125.799	135.162	83.8046	93.122	83.8214	81.6713	97.6122	100.813	107.882	86.5517	89.8147	95.2052	95.4044	103.82	102.866	78.3991	78.1961	147.811	141.713	132.778	96.4879	94.8552	86.7044	85.9823	110.057	101.843	80.5291	92.2342	83.404	125.265
8.05_973.6879m/z		973.688	1	8.04845	0.0421333	100 - 42.1	21.7229	100.06	7.39052	5.57685	4.16236	0	0	0	0	39.2428	33.6069	52.1753	10.2488	0	0	5.50783	12.7725	9.52621	0	3.05198	4.59011	5.88008	0	0	0	3.97581	4.78876	9.16715	0	0	48.2837	23.6906	54.9681	13.4669	31.958	7.58494	0	13.55	6.9946	27.4537	13.6113	13.9095	3.65609
9.71_913.4169m/z		913.417	1	9.70598	0.0492833	100	31.4033	47.22	13.8727	13.192	0	15.0473	0	0	0	0	0	0	18.772	16.4256	16.0647	0	6.63291	14.0669	0	0	0	20.4073	28.5033	28.7363	16.4692	34.1163	38.9656	17.5793	17.9005	5.52708	8.6792	0	0	8.54396	0	0	0	17.179	20.0165	41.9904	5.61708	32.613	22.8788
8.19_1009.7834n	1009.78	1054.76	1	8.19127	0.0635667	100 - 48.8	45.8506	111.33	3.90968	0	0	0	0	0	0	0	0	0	0	9.59441	40.3779	0	4.37993	0	0	0	0	158.402	185.922	199.647	92.6554	130.534	149.629	16.2461	23.0257	48.9192	10.9107	0	0	0	0	0	78.0274	45.3679	92.444	175.201	140.534	150.165	0
15.82_688.6091m/z		688.609	1	15.8213	0.142817	100 - 13.6	66.5599	56.9	66.5245	35.6355	20.7219	59.5537	5.7808	6.39214	0	25.2614	0	8.61183	21.4639	11.0644	5.88977	33.7034	25.1517	12.3329	80.4738	86.1187	47.4034	23.4733	58.6983	53.6939	106.567	130.244	178.72	14.9795	19.5075	24.7332	36.6798	33.8142	60.5168	63.0797	84.3372	71.0054	0	18.7022	59.4154	148.849	95.8962	102.162	57.5257
4.94_223.0647m/z		223.065	1	4.9412	0.04285	100 - 86.6 - 3.44	29.6842	46.72	4.51669	8.22413	20.3708	0.334287	2.45897	1.85063	6.7012	2.08512	0.0498191	0.403046	61.2261	61.2012	96.5392	3.68289	5.79569	2.68422	4.16007	10.6113	2.88534	0.0922908	0.0259691	0	0.865624	0.37584	1.20935	6.7981	9.29344	6.10439	16.8815	6.43253	10.3067	38.3551	33.309	49.009	1.06831	20.2012	4.41146	32.3093	42.7131	23.0421	15.0223
7.00_1214.9069m/z		1214.91	1	7.00365	0.05	100	15.0341	139.32	0	0	0	0	0	0	0	0	0	12.2381	0	0	0	0	0	0	0	0	0	0	0	0	0	0	0	5.36153	15.8838	14.5446	49.4841	57.6347	54.2852	0	0	0	7.88466	15.2798	5.15289	31.2702	38.3469	42.6565	0
10.46_242.9457m/z		242.946	1	10.4595	0.0714	100	44.5249	11.53	44.4616	41.1531	40.7401	39.3243	44.3216	37.5772	52.5591	34.349	39.0167	37.4812	52.736	46.4302	69.4301	32.7588	42.067	30.1229	28.2762	21.5287	27.8126	42.5139	30.9543	43.1232	33.0037	43.8698	32.4214	48.3372	42.9209	30.6484	35.1401	51.724	52.7606	64.2206	58.9007	51.8264	37.3346	42.3517	42.4136	36.5276	32.8078	33.3944	49.9822
9.49_625.4293n	625.429	606.411	1	9.48532	0.334217	100 - 31.3 - 6.64 - 0.216	2485.25	10.33	1139.09	811.478	723.672	1109.64	841.965	798.928	746.064	244.099	309.912	269.869	269.262	276.148	300.264	1003.11	712.755	907.601	6121.33	5488.57	5391.34	411.413	413.283	395.076	218.317	281.612	302.016	905.023	1321.61	1351.54	216.503	230.42	282.325	234.161	138.519	183.606	1178.01	700.971	880.729	768.33	590.7	604.828	340.869
5.82_564.3216m/z		564.322	1	5.81603	0.0499833	100 - 19.5	22.9687	120.82	2.36135	0.00132807	0	0	0	0	0	0.310908	0	0	0	0	0	0	0	0	113.343	91.1799	112.031	0	0	0	0	0	0	2.55273	0	2.45895	0	0	0	0	0	0	0	0	0	0	0	0	0
9.51_514.1911m/z		514.191	1	9.51387	0.11355	100 - 38.9 - 3.49	349.001	7.06	313.181	307.862	291.075	270.365	261.236	303.189	273.796	178.037	230.115	229.548	383.008	389.708	310.609	266.136	298.889	307.631	46.4534	70.7688	90.2186	368.847	304.261	335.978	363.137	351.732	355.347	278.48	259.418	256.789	292.376	248.44	367.906	347.617	425.255	335.79	233.186	330.705	276.69	293.978	315.157	256.308	353.88
5.51_594.3361m/z		594.336	1	5.51037	0.0849833	100 - 22.6	43.5604	165.93	0	0	0	0	0	0	0	0	0	0	0	0	0	0	0	0	156.454	185.205	194.59	0	0	0	0	0	0	0	0	0	0	0	0	0	0	0	0	0	0	0	0	0	0
8.11_445.1862m/z		445.186	1	8.11272	0.114267	100 - 25.6 - 24.4 - 2.74	148.641	15.83	48.495	62.4232	62.477	36.8027	58.6017	53.2872	64.1227	0	0	0	62.271	46.9706	45.0874	0	0	0	0	0.319125	0	14.6663	7.18408	3.29671	24.4635	43.9427	34.2582	0	0	0	4.93891	0.216656	8.12381	624.491	811.716	671.02	0	3.64679	2.80068	0	0	0	16.7726
7.60_327.2435m/z		327.243	1	7.60068	0.142117	100 - 18.6 - 0.803	1334.99	5.98	1087.85	1071.64	1076.72	1270.54	1171.29	1192.87	1158.06	1100.98	1028.17	1002.76	1408.18	1498.78	1530.96	1366.77	1309.84	1284.55	551.442	570.824	544.431	1442.83	1645.39	1488.94	1644.77	1581.7	1785.99	1135.25	1186.55	1281.14	1372.94	1499.94	1231.98	967.555	994.037	1038.79	1308.12	1375.03	1621.01	1234.7	1288.32	1352.43	1367.61
10.61_900.6209m/z		900.621	1	10.6087	0.47635	100 - 52.9 - 66 - 32.3 - 47.7 - 20.7	29413.3	16.39	14337.1	11326.9	11245.2	17665.2	16674.5	15293.5	16770.4	5540.34	6509.77	4780.39	5548.28	8463.84	9786.87	17657.6	9671.93	12379	49458.5	38443.8	37637.5	4517.32	8053.27	7695.3	6545.55	7288.43	6354.88	11678.9	15365.8	21018.1	6684.94	5776.64	3574.87	3644.41	3138.6	2718.41	21295.5	8028.54	15360.6	10655.5	10154.8	11792	5753.77
6.43_199.1739n	199.174	236.109	1	6.42733	0.07855	100 - 7.14	204.53	13.25	156.445	194.26	219.955	149.493	188.319	230.105	277.719	99.6157	138.273	123.639	156.169	147.769	235.784	127.13	153.477	139.878	319.238	309.127	297.366	173.696	190.018	187.735	126.261	107.899	111.368	120.766	109.646	89.8807	269.628	285.055	271.932	107.869	117.813	130.419	112.562	104.995	75.7003	188.138	198.453	196.828	176.395
11.44_307.2038m/z		307.204	1	11.4407	0.39065	100 - 9.59	333.527	137.99	0	3.02009	4.52827	9.43319	0	0	0	2638.16	630.973	523.797	3.16523	74.4185	0	878.276	7.78132	209.254	0	21.0909	0	4.97421	4.0203	6.99502	219.442	598.362	1417.82	21.6685	44.0035	59.6238	170.421	145.68	7.2588	68.2128	56.1969	0	0	0	19.014	23.1635	18.9512	0	0
9.81_855.6304n	855.63	900.62	1	9.80525	1.39405	100 - 43.7 - 23.8 - 5.91 - 5.2 - 1.28	27285.3	19.33	9929.21	7034.69	6821.86	14012.2	11120.3	9172.86	9752.53	2265.2	2886.47	1788.95	2563.82	3962.09	5056.71	14588.7	6878.21	9461.1	38904.7	31120.9	29739.4	2125.52	4732.65	4067.91	3788.49	4706.99	3711.56	8192.08	11554.6	15376.1	2689.31	2207.41	1562.73	1026.58	790.396	986.274	16608.6	5212.84	11277.5	6743.95	5602.1	6960.96	3151.91
14.05_798.6053m/z		798.605	1	14.0509	0.149267	100 - 68.5	199.272	36.08	174.397	84.4861	63.3584	140.749	68.3058	9.91023	4.69881	152.968	232.187	160.932	61.094	152.159	69.2815	202.404	205.532	187.782	138.118	123.041	154.22	144.439	281.667	242.835	306.715	330.701	362.324	104.048	89.0317	169.088	146.452	117.936	98.7596	125.543	83.562	82.0703	229.471	155.49	260.64	562.509	496.451	486.755	131.69
12.50_870.6421m/z		870.642	1	12.5005	0.213533	100 - 42.9 - 6.81	4199.71	12.47	1508.71	1575.58	1473.67	2071.02	2305.79	2347.73	2543.96	1105.37	1569.13	928.717	823.473	1224.83	1483.6	1954.5	1217.02	1552.31	7257.45	5585.51	5361.12	507.054	694.591	670.059	593.366	618.872	538.828	1287.32	1635.42	2020.34	1144.23	926.943	677.554	969.423	894.317	1099.99	2000.49	974.942	1439.9	1235.95	1252.22	1365.73	932.433
6.38_621.3610n	621.361	620.355	1	6.3845	0.156383	100 - 27.2 - 3.32 - 4.17	1293.61	11.19	351.128	380.475	384.527	468.669	539.283	589.467	545.396	317.075	416.867	286.961	109.437	109.035	237.989	657.243	407.777	533.592	2005.91	1865.46	1861.77	240.196	366.156	322.436	268.028	296.192	218.461	482.265	521.896	714.923	128.516	143.649	104.239	226.567	128.658	220.843	906.743	421.524	669.628	424.258	417.614	425.282	255.026
7.52_1194.7540n	1194.75	1175.74	1	7.52283	0.0707167	100 - 52 - 12.7	210.744	31.12	98.3121	60.2476	62.0164	139.967	118.197	57.0309	49.692	354.354	363.211	276.439	64.8475	87.674	130.938	189.387	177.398	195.539	166.665	107.502	145.086	294.015	331.841	276.268	333.493	329.704	320.176	139.33	134.62	160.509	229.16	233.994	225.818	44.5462	22.1779	51.4102	280.297	195.152	307.629	312.699	325.362	332.608	150.172
7.13_536.2355m/z		536.235	1	7.13148	0.0571333	100 - 50.3	58.8436	76.82	33.8787	31.3093	27.5446	11.3136	6.8874	0	10.5109	26.743	0.0208029	27.2975	0.392558	0.0334119	0	80.2337	154.428	108.102	0	1.48615	0.0391701	0.811356	0.00444675	0.073299	5.73424	3.52051	6.59035	60.0808	32.8204	32.239	73.6028	106.123	103.113	97.1856	158.278	116.766	0.103868	45.315	41.1816	37.7883	46.6786	37.3722	1.27576
4.00_315.2010m/z		315.201	1	4.00275	0.07785	100 - 12.8	58.4544	39.88	3.96415	6.93881	11.9551	3.03233	0	0	0	0	0	0	0	0	0	0	0	0	282.974	306.787	287.056	0	0	0	0	0	0	0	0	0	250.415	235.465	270.685	0	0	0	0	0	0	0	0	0	2.83523
9.52_842.4551n	842.455	823.437	1	9.52102	0.0849833	100 - 34.5	141.303	9.12	72.4089	84.1243	80.1014	77.6919	89.8238	95.2394	84.6436	47.2662	54.0087	51.0669	133.799	91.0919	115.154	92.1178	68.313	77.565	12.338	45.9097	52.3775	180.807	141.356	160.294	138.021	153.117	167.473	58.0555	109.551	101.745	76.1763	115.389	93.5925	175.828	181.495	191.788	88.2104	102.442	98.3892	98.8473	95.6472	81.5665	136.024
7.74_307.2372m/z		307.237	1	7.7428	0.07785	100 - 10.5	36.4707	54.02	13.656	4.19698	0	6.53354	10.6031	0	12.5947	0	0	0	0	0	0	0	0	0	0	0	0	50.6492	38.8063	42.4361	214.975	169.761	161.692	0	0	0	0	0	0	0	0.633025	0	0	0	0	0	0	0	0
5.47_1100.3616m/z		1100.36	1	5.47467	0.0642667	100	117.198	84.41	0	0	0	8.89453	0	0	0	78.7385	41.7747	73.6379	0	0	0	141.918	213.24	194.466	0	0	0	421.265	280.329	312.598	169.938	163.04	252.201	196.922	172.33	144.961	0	0	0	0	0	0	16.4754	56.2679	48.8117	158.476	146.24	153.626	80.8251
7.02_725.5397m/z		725.54	1	7.01793	0.0564167	100 - 17.8	19.6257	45.61	10.4172	17.8964	4.48862	7.09497	15.7332	20.1864	18.6557	0	0	0	0	0	0	0.872908	0	4.40781	78.0264	94.3521	79.0017	0	0	0	0	0	0	0	0	7.13405	0	3.28935	3.44371	0	0	0	1.34278	3.06167	8.08049	0	3.40458	4.84934	0
16.75_708.6568m/z		708.657	1	16.7526	0.1564	100 - 43.4 - 1.53	369.595	30.15	272.772	158.763	110.05	294.985	128.71	88.6756	136.791	266.635	331.189	171.373	179.937	102.174	203.218	278.182	245.205	219.867	337.308	173.081	185.454	332.657	421.149	465.152	321.174	423.31	404.637	103.946	123.457	174.636	162.12	207.351	190.606	475.772	319.422	472.09	324.173	211.711	302.464	878.021	749.445	634.803	223.918
9.81_516.2069m/z		516.207	1	9.81238	0.0571333	100 - 24.3 - 2	56.0835	16.13	46.1167	30.4276	40.7805	49.0021	37.883	47.1974	37.0922	4.62403	0	0	56.7541	67.4535	69.3996	22.1144	13.8188	26.8996	0	0	0	24.6538	20.6497	26.6058	60.6553	59.9786	52.7078	21.7168	11.5399	19.4011	15.6941	19.1535	4.92887	146.975	147.334	137.097	22.3872	5.2783	17.8001	18.641	17.4031	14.0554	57.3397
7.48_344.2415m/z		344.241	1	7.47998	0.11355	100 - 32.1	81.657	49.46	2.99823	14.1866	6.90477	2.84462	4.26176	11.9407	0	0	0	0	0	0	0	0	0	0	0	0	0	0	0	0	0	0	0	1.51155	0	0	0	0	0	368.352	423.898	431.094	0	0	0	0	0	0	0
4.08_422.0814m/z		422.081	1	4.0806	0.0992667	100 - 20 - 1.14	222.044	3.97	143.971	170.092	165.701	129.671	145.705	180.828	174.729	82.5888	84.7241	87.2602	443.279	420.176	429.142	83.8033	99.5134	100.87	113.724	150.399	169.309	96.7938	104.205	76.9824	11.6072	9.12561	16.8899	198.578	197.693	175.708	164.661	135.944	141.204	68.2851	82.1845	74.4779	120.09	170.119	127.233	235.914	282.165	231.774	209.289
5.37_1385.6069m/z		1385.61	1	5.3747	0.0849833	100	381.27	117.23	0	0	0	0	0	0	0	211.641	107.366	242.462	0.0413636	0	0	251.376	458.614	350.031	0	0	0	1078.14	553.933	789.686	431.873	507.143	487.417	197.016	142.991	30.2704	0	0	0	0	0	0	0	36.077	0	973.272	857.697	632.748	131.233
11.43_493.2322n	493.232	474.214	1	11.4336	0.127833	100 - 25.6 - 6.07	1240.24	15.46	851.077	771.333	608.079	999.372	852.69	807.291	706.37	947.086	1315.77	953.457	1104.04	1054.4	1367.9	972.104	1029.05	994.423	959.451	862.233	754.16	1589.3	1598.64	1799.12	1609.06	1760.75	1563.96	1058.86	1095.6	1021.26	1025.81	940.683	1185.83	889.511	863.817	1010.79	1565.96	1240.54	1272.95	1840.75	1444.74	1532.66	1064.02
8.94_937.6252n	937.625	958.6	1	8.93757	0.213533	100 - 40.3	325.368	134.22	3.89339	0	0	3.92291	7.07286	0	0	0	0	0	0	0	0	0	4.00839	0	795.16	636.981	644.748	0	0	0	0	0	0	0	7.38394	26.4238	0	4.31557	0	0	0	0	21.0018	0	7.75703	0	0	0	0
9.92_934.6262m/z		934.626	1	9.9188	1.0027	100 - 54 - 65.2	9198.03	32.22	1600.48	881.637	976.616	2380.36	1925.66	1074.36	888.147	3.39448	13.4843	18.7829	9.6896	105.423	0	1293.58	258.27	600.257	17474.3	12842.4	13147.1	27.4669	46.2922	202.883	56.5202	1037.6	24.7853	1056.75	3561.15	2884.62	18.4743	0	3.63947	547.709	6.51517	718.948	5733.77	879.019	1160.87	450.197	95.313	715.748	20.1582
8.90_337.2022m/z		337.202	1	8.90185	0.14925	100 - 12.8	164.931	11.82	127.807	160.205	159.377	132.635	161.247	176.407	139.503	121.948	106.954	154.041	186.857	178.302	138.505	120.515	136.361	144.687	106.248	148.661	133.145	98.1628	102.302	94.2679	112.019	80.6274	97.2979	123.348	120.692	115.84	170.926	189.134	206.106	126.698	160.299	129.192	76.6834	98.7496	98.6888	78.4335	87.3862	91.2523	183.479
9.52_518.1852m/z		518.185	1	9.52102	0.0992667	100 - 24.7	171.374	12.65	156.604	108.618	101.909	112.334	109.044	93.142	64.0836	55.9347	58.263	69.3999	158.398	138.978	134.242	98.7965	118.513	119.534	5.47388	23.7589	21.3861	195.146	181.338	174.713	163.897	178.914	219.256	146.899	121.326	87.2549	48.9132	80.5715	113.516	152.5	181.902	179.88	76.9965	128.583	117.499	205.081	135.125	131.541	147.082
5.69_431.2451m/z		431.245	1	5.6882	0.0635667	100 - 4.98	88.1508	11.68	90.0203	98.2467	82.6894	71.4307	86.2418	104.02	84.407	9.07844	6.86069	26.6494	42.7203	27.8904	35.8616	46.3497	65.7749	57.0011	22.1459	34.3086	51.2693	36.1063	21.2619	20.412	3.95879	0	6.80335	66.3728	57.9593	45.1125	32.4802	36.6703	48.9107	40.3103	61.9627	50.3935	6.49084	28.5008	7.93775	30.7863	17.4314	18.2635	68.7964
4.24_429.1010m/z		429.101	1	4.24413	0.0643333	100 - 9.04	71.5067	14.28	46.549	48.8228	49.7126	34.2302	59.9374	52.6399	38.1711	56.7357	71.615	62.7982	42.532	33.0383	29.7049	22.5365	57.3707	34.1686	22.6883	45.2808	53.0127	78.2677	63.7391	65.9738	0.259189	6.40585	4.47908	92.8698	72.4792	61.1765	152.444	149.101	170.735	0.390687	0	0	0	14.5659	1.71779	92.5357	97.3438	73.3218	62.4062
6.58_445.3148m/z		445.315	1	6.5766	0.11355	100 - 20.4 - 1.05	337.541	7.57	153.676	173.023	191.846	157.001	169.834	173.484	162.594	527.679	491.223	530.801	106.273	88.5438	70.487	700.953	781.536	761.704	215.195	261.265	229.459	112.48	92.7856	92.7282	276.955	253.425	304.641	249.958	222.826	209.173	48.4738	28.6323	45.0848	31.8848	55.1004	22.9164	32.7233	48.8426	42.8628	47.1239	46.7181	40.7078	80.5118
9.52_463.2278m/z		463.228	1	9.52102	0.1564	100 - 14 - 1.73	326.484	6.97	233.069	226.525	273.999	271.175	287.28	238.34	181.909	168.172	171.909	155.532	348.576	345.99	303.301	185.506	205.075	225.233	25.715	51.0984	40.8293	325.54	401.835	384.055	383.049	497.652	425.259	234.343	238.35	241.254	274.089	297.75	268.153	338.205	358.777	313.275	141.556	239.898	251.12	323.544	281.707	349.447	272.1
5.37_1394.0930m/z		1394.09	1	5.3747	0.0707	100	86.9495	122.36	0	0	0	0	0	0	0	17.1485	43.0817	43.0907	0	16.8594	0	78.2024	114.302	80.9572	0	0	0	270.259	152.75	178.799	20.7597	57.0501	126.888	36.8694	30.9969	15.61	0	0	0	0	0	0	0	7.29409	7.13712	255.553	224.515	183.122	25.6188
9.87_386.2870m/z		386.287	1	9.86952	0.1064	100 - 14.4 - 3.66	211.101	36.14	120.38	56.112	55.8224	73.9645	27.0592	36.0433	22.7292	23.9837	30.6298	25.9115	77.8332	57.2006	76.8377	31.2673	63.3273	35.1589	0	0	11.9413	243.793	223.081	263.028	298.886	374.959	388.62	82.1274	64.7724	58.1323	49.6293	39.8878	55.8378	155.618	136.061	153.887	143.853	148.722	160.354	390.094	315.782	257.385	59.1661
4.18_129.0527m/z		129.053	1	4.18057	0.0992667	100 - 3.24	266.349	15.27	156.337	188.809	216.747	161.848	239.446	274.925	288.493	117.863	144.495	126.062	107.386	115.515	132.723	237.6	253.769	266.604	163.151	156.032	159.944	176.972	163.999	153.576	232.205	211.265	187.897	187.903	191.052	152.877	114.887	102.536	103.118	275.734	252.744	276.394	131.209	139.46	100.307	146.158	168.341	152.168	132.838
8.70_707.4829n	707.483	744.455	1	8.70332	0.14925	100 - 35.9	460.107	41.58	82.3979	29.0555	25.7005	94.7833	30.4156	40.4631	53.6828	0	0	0	0	0	0	55.3743	12.989	51.2009	802.744	701.757	638.472	0	0	0	0	2.32939	0	78.9231	75.32	122.666	0	0	0	0	0	0	98.6718	15.0042	41.0776	18.2654	0	3.67779	0
8.74_450.3185m/z		450.319	1	8.73832	0.0571333	100 - 32.4	27.3113	68.02	25.3371	3.96094	0	7.5153	0	0	0	8.99024	29.6455	14.8261	7.66622	0	0	33.6057	33.7309	28.4628	0	0	2.58582	34.1295	31.5023	34.9995	12.9075	29.6206	43.3908	35.8724	22.9474	17.7833	0	4.32659	0	13.1971	25.5142	5.56128	29.5835	27.3004	33.8792	88.4362	59.2647	76.58	16.843
6.93_453.2146m/z		453.215	1	6.9251	0.127833	100 - 24.9 - 1.31	342.348	6.52	262.507	305.434	312.817	278.897	272.062	285.416	264.854	252.571	259.733	288.138	261.273	260.993	225.602	177.548	222.101	209.495	356.592	455.32	425.525	600.503	578.967	560.858	400.055	368.525	399.232	313.821	257.363	249.959	696.169	670.565	657.022	98.7621	175.593	116.788	165.351	252.52	194.971	197.44	226.739	190.109	228.958
5.29_365.2452m/z		365.245	1	5.2897	0.0999667	100 - 16.3 - 5.61 - 0.268	476.284	5.86	290.495	341.536	314.58	263.583	340.621	363.198	363.511	62.1923	63.7739	96.5808	102.27	71.8468	83.1307	658.243	789.399	692.684	208.909	257.549	263.695	79.4266	81.1161	72.0258	120.834	135.634	113.227	228.356	255.025	201.4	174.186	183.93	241.538	1360.71	1310.13	1433.92	89.285	143.868	97.4999	56.2916	68.0153	72.4284	52.115
14.50_850.6162m/z		850.616	1	14.4987	0.19855	100 - 80	1523.45	14.26	1045.72	1212.26	1264.35	940.184	1234.05	1426.14	1543.42	774.325	860.108	790.396	1571.96	1627.35	1804.07	1499.12	1677.15	1521.64	1357.44	1386.65	1383.21	786.67	762.712	809.218	1401.89	1319.45	1223.95	1001.28	957.475	827.037	1288.48	1338.55	1371.68	1428.76	1370.93	1552.35	1064.31	1156.43	1031.97	514.107	574.362	544.593	1415.08
5.90_301.1249m/z		301.125	1	5.90102	0.0707	100	21.6423	62.39	4.235	8.35285	3.04781	6.13884	0	0	0	34.8138	32.075	53.7442	18.4015	6.37443	5.73061	13.4015	73.1527	48.1193	0	0	0.116481	14.6862	10.8222	13.1965	46.3758	41.4466	43.8509	2.30779	0	0	26.0137	21.2914	36.5264	17.5255	27.5212	30.122	0	22.4978	2.15883	14.8442	7.51352	12.6047	36.0764
9.13_824.6333m/z		824.633	1	9.12967	0.0714167	100 - 40.2	184.525	42.15	103.517	25.8722	43.9187	112.834	49.9344	26.4144	8.92955	77.6516	101.607	70.8885	64.5176	84.2686	96.8953	77.4467	74.4066	64.9387	2.81147	7.71214	0.092214	173.043	226.888	233.693	253.981	276.617	290.417	72.4943	66.0127	114.984	0	16.9412	9.17447	60.2815	51.0713	93.501	69.6148	88.7419	119.765	297.29	238.156	235.239	162.334
7.28_431.2561m/z		431.256	1	7.28073	0.11425	100	41.4437	63.39	11.3029	8.60593	4.98763	9.36645	1.61407	8.44901	0.41542	0	0	0	15.8567	8.66489	0	0.0206473	2.77932	4.19292	0	8.63876	26.3027	49.2895	51.1544	53.2893	26.3926	21.0088	23.4557	0	0	3.90826	15.7945	33.3655	47.7299	25.4695	62.4011	30.5164	16.1072	18.6404	7.12247	12.1643	6.07169	3.13735	43.4249
7.48_223.1363m/z		223.136	1	7.47998	0.0857	100 - 7.88	64.5687	51.21	5.39722	13.1978	8.21559	8.97453	11.8435	0	4.79913	0	0	0	0	0	0	0	0	0	0	0	0	0	0	0	0	0	0	0	0	0	0	0	0	295.092	315.143	358.296	0	0	0	0	0	0	0
8.72_720.4573m/z		720.457	1	8.71688	0.319933	100 - 33.7 - 32.9	1220.5	27.13	205.645	81.024	98.0593	256.059	126.696	123.035	81.3673	0.463811	0	0.0575962	5.1918	9.22833	19.4103	152.986	63.8755	118.228	2309.46	2024.24	2048.68	0.307786	37.2961	17.1563	0	12.1615	8.80642	171.5	552.774	333.192	0.390169	0	1.00902	12.7484	0	5.51511	718.473	149.494	152.845	44.3941	31.7432	36.7432	10.1279
8.08_333.2151m/z		333.215	1	8.07702	0.0571333	100	21.3857	75	1.86957	2.90411	5.7383	6.98513	0	0	0	0	0	0	3.93287	11.2996	0	3.10701	0	0	51.6308	45.9789	61.5042	0	0	0	0	0	0	1.87557	0	0	0	0	0	0	0	0	0	4.76944	1.84345	0	0	0	2.72644
6.51_323.1953m/z		323.195	1	6.50588	0.0714	100 - 6.1	43.1297	69.53	8.25869	8.95233	8.14708	2.04532	0	0	6.70524	0	0	0	3.09215	0	0	0	0	1.63952	78.1742	80.0681	88.7024	4.3746	1.81803	0	0	0	0	0	2.7943	3.43258	0	4.21852	6.62735	0	0	0	0	2.25888	8.83928	0	0	0	0
7.85_1103.7298m/z		1103.73	1	7.84992	0.0707	100 - 48.5 - 12.5	391.506	22.34	161.691	108.886	113.139	197.164	192.173	179.105	170.716	411.794	571.994	303.334	76.7425	96.5413	208.361	533.992	430.345	474.015	270.542	135.747	123.473	145.658	258.148	214.427	307.491	286.721	258.905	304.032	299.177	394.991	91.2953	50.1895	36.4992	169.739	79.8743	160.571	356.107	124.892	266.586	295.435	303.804	380.326	146.58
7.86_612.2965m/z		612.296	1	7.85705	0.1064	100 - 36.9 - 1.5	1725.19	10.12	1197.84	1225.28	1217.19	1271.12	1330.35	1557.72	1589.11	1791.83	2384.45	1696.75	1271.98	1394.29	1667.37	1962.45	1843.11	1977.61	1642.33	1394.46	1333.62	760.951	963.769	892.782	1139.96	1091.94	956.903	1517.06	1562.26	1360.59	1325.58	1180.82	1181.65	1486.53	1246.32	1551.62	1329.17	982.263	1064.51	1061.61	1186.19	1239.08	1389.3
14.08_654.5882n	654.588	691.577	1	14.0787	0.206383	100 - 35 - 18.9 - 2.69	628.664	11.24	753.444	608.316	545.519	671.767	536.48	473.668	572.183	637.653	551.873	688.871	642.281	545.913	477.779	576.709	625.418	568.808	783.951	742.329	679.37	401.578	466.254	455.012	499.258	451.786	457.298	479.788	508.412	571.514	646.709	639.49	698.138	456.11	521.768	457.945	605.821	519.165	627.024	439.505	414.408	445.994	632.505
11.28_523.3303m/z		523.33	1	11.2772	0.0857	100 - 2.16	43.6499	33.86	38.4541	23.7414	16.9085	44.5442	14.3167	7.09639	10.2529	14.5555	11.7816	17.8623	21.1886	6.99729	16.5396	27.2216	43.4213	41.6844	34.4451	22.3498	40.152	44.1583	47.7088	29.4819	50.1143	57.168	67.3893	30.8106	32.5783	25.6284	20.908	18.2505	23.2098	59.4312	53.9069	40.3422	37.1697	71.1079	66.7336	27.836	18.0569	11.6907	56.4501
9.33_361.1626n	361.163	406.161	1	9.32892	0.170683	100 - 92.8 - 19.2 - 0.645	1143.48	3.06	1030.4	964.542	971.973	940.951	1004.74	999.074	1003.88	414.028	433.507	516.893	1372.24	1316.58	1257.9	333.151	374.972	391.597	281.164	262.967	283.467	1366.4	1242.84	1288.21	1246.17	1220.99	1206.6	909.267	886.959	828.092	641.53	676.02	728.891	817.331	848.706	880.035	851.496	901.181	843.403	1051.38	1104.29	980.225	1229.46
4.44_622.3073m/z		622.307	1	4.44345	0.07855	100 - 25.4 - 1.82	225.469	9.6	49.7329	58.6924	65.1539	56.8066	74.02	80.0769	62.2963	525.954	553.619	554.651	0	0	0	318.342	368.412	338.669	200.783	261.013	260.593	0	0	0	0	0	0	194.852	210.495	191.185	0	0	0	0	0	0	0	0	0	0	0	0	55.8128
4.71_362.0662n	362.066	397.036	1	4.70625	0.0492833	100	55.0808	22.45	47.3415	39.4217	35.5342	30.5905	24.4749	28.9591	30.8603	108.402	79.9786	122.246	76.0498	67.1381	51.5042	5.54595	15.1838	27.4439	3.56037	0	4.16028	67.2912	57.0383	45.7955	59.8879	49.9072	49.1122	5.94665	0	4.15993	2.69115	5.88369	13.9403	0	0	1.56949	0	12.1838	6.29004	0	0	0	83.0917
11.79_860.6220m/z		860.622	1	11.7892	0.142817	100 - 37.5 - 34.5 - 12.8 - 4.52 - 1.39	13205.9	22.02	4862.4	4216.69	3988.83	6345.61	6413.44	5954.36	7224.4	1642.94	2031.52	956.424	1234.6	1969.13	3076.09	4435.69	1985.2	2815.22	31649.3	20720.9	19225.2	1000.2	2093.35	1857.33	2065.5	1927.13	1637.37	4087.27	5456.78	7930.5	1664.83	1780.53	1085.35	1190.83	567.634	960.784	8072.56	2352.8	6103.41	2350.02	2523.85	2716.22	1567.84
9.25_297.2516m/z		297.252	1	9.25037	0.177833	100 - 9.95 - 0.702	574.76	10.07	361.354	266.342	282.028	319.473	300.618	316.413	327.97	161.322	247.259	195.423	272.189	219.514	309.31	376.795	420.317	398.358	647.482	522.33	519.351	351.549	309.109	329.197	455.266	482.963	473.089	385.471	362.823	394.492	196.279	191.304	233.987	319.866	250.812	299.684	314.328	279.208	270.402	327.033	278.573	267.374	372.113
11.14_297.2519m/z		297.252	1	11.1422	0.135683	100 - 5.64	125.761	23.15	70.811	52.805	38.6303	67.0136	53.4406	37.912	20.2789	0	6.71643	4.97161	0	0	0	42.4505	22.4825	16.8036	597.473	379.732	329.482	0	3.19986	0	0	0	0	25.9387	28.0422	33.9216	0	0	3.55807	5.55878	0	0	36.0739	9.11601	22.4078	28.3594	26.2087	27.0346	7.60504
6.49_672.3540m/z		672.354	1	6.4916	0.07855	100 - 25.6	89.0115	44.6	11.8018	9.80507	5.18591	15.253	27.5994	17.5456	0	346.18	435.883	351.375	4.50815	0	0	14.1309	11.298	10.8595	41.3941	23.8517	39.2187	15.2454	23.0978	18.1297	0	3.4433	12.8556	7.05816	0	6.10347	0	0	0	0	0	0	6.18357	13.4755	14.4516	25.4486	20.7667	19.5645	4.85105
10.87_834.5995m/z		834.6	1	10.8651	0.2414	100 - 40.9	18790.3	13.08	6968.95	6224.63	7217.39	8449.06	8722.82	7908.14	8994.95	6027.79	2022.35	1944.63	2788.34	5668.11	3706.46	7596.78	3265.72	4591.91	47779.6	37078.5	32597.2	1942.97	3851.51	3419.9	2464.86	2375.21	4224.41	4509.67	5982.51	11447.6	5790.18	3119.05	2034.91	2157.69	1834.71	1124.46	10499	3851.08	7346.1	3919.28	2424.65	6243.26	2263.46
6.05_194.0617m/z		194.062	1	6.05027	0.0492833	100 - 34.2	95.4739	15.24	45.9958	58.125	59.6189	41.288	58.3663	81.5149	72.7059	5.65224	10.3085	7.64639	87.9111	91.5693	105.931	14.1034	26.9734	23.8236	42.3644	39.1049	35.5397	3.63518	2.64862	1.78399	1.79422	1.90852	1.26565	68.3604	81.2811	61.7971	34.3351	15.963	30.2678	131.239	110.976	111.495	84.9497	85.8414	60.8566	69.1053	85.0371	58.7431	72.7694
12.16_866.6097m/z		866.61	1	12.1591	0.433483	100 - 45.6 - 23.7 - 7.68	5340.78	10.19	2723.41	2604.16	2361.45	3823.91	3607.09	3687.28	3901.53	913.235	1157.29	659.729	1681.85	1865.07	2965.24	3457.09	2369.64	2699.92	8092.14	6121.63	5826.51	1258.59	1895.48	1781.95	1725.18	1959.64	1768.12	2652.81	3044.28	3893.3	1166.88	1015.44	870.551	1449.61	1268.91	1630.36	4036.12	1957.67	3077.4	1655.17	1661.81	1651.93	1791.41
8.62_350.1293n	350.129	395.13	1	8.61762	0.0856833	100 - 20.3 - 1.15	191.415	7.82	126.269	140.923	147.729	119.537	127.226	140.602	126.061	14.6453	10.3601	47.3967	297.009	213.198	238.35	68.6745	73.5521	62.3762	21.0544	32.6539	43.2136	175.992	146.483	133.694	172.767	119.334	152.927	154.113	124.96	118.588	52.8571	57.6966	77.36	133.986	183.536	120.408	17.6961	67.8392	38.2298	106.518	98.8508	92.6757	198.158
11.48_428.1967m/z		428.197	1	11.4835	0.0642667	100	91.4659	58.82	43.968	24.1625	25.0732	45.6734	15.2955	4.28648	0	4.55498	0	6.60886	58.3799	53.1552	56.5009	0	2.7797	0	41.888	35.4241	30.9105	63.8508	54.3622	60.9826	37.1531	43.5254	57.0411	29.8828	13.1694	21.6123	24.8817	12.6355	35.1821	63.5436	28.4585	36.482	77.8914	99.2619	111.044	87.5562	83.9052	71.7017	28.95
4.69_332.0300m/z		332.03	1	4.68553	0.07785	100	94.843	5.13	73.2813	76.9693	68.6866	48.7933	65.0236	83.0246	86.0557	81.3928	81.638	106.236	110.512	87.4971	82.1929	72.4358	105.542	92.3006	147.423	181.935	163.039	42.5955	33.1208	34.7852	65.6878	68.035	65.9661	80.1069	62.4247	59.3999	160.131	145.504	180.524	54.8839	46.7361	49.7101	47.3562	68.4211	50.1823	41.9362	35.8514	31.3456	77.5434
7.58_1065.6702m/z		1065.67	1	7.57925	0.0499833	100 - 51.7	89.7207	43.73	34.0264	19.7519	9.7225	32.9306	8.92616	0	0	25.2874	14.2566	22.5133	59.673	54.6004	64.5131	23.1928	34.5882	16.2628	0	0	0	130.745	142.893	146.453	90.1295	105.277	104.078	78.3239	61.069	96.2404	8.0003	0	15.2334	0	12.4026	15.8229	40.0039	32.8547	42.0687	141.622	134.982	152.737	78.6693
11.65_816.5902m/z		816.59	1	11.6471	2.0975	100 - 45.3	13534.8	15.99	6393.62	4698.33	3997.31	8190.54	5899	4435.63	4230.14	1062.26	1071.31	977.709	1325.82	2182.85	1444.72	6388.12	3501.66	4265.63	28359.4	22410.5	20792.7	1099.73	2291.58	2166.63	1411.37	1498.47	1734.79	4053.3	5396.72	7918.7	990.002	1069.12	593.698	412.569	581.185	320.482	7619.48	2946.73	6916.14	3585.93	2121.39	3317.51	1716.58
5.37_1385.2732m/z		1385.27	1	5.3747	0.1064	100 - 0.565	655.421	46.95	21.885	22.2474	73.2613	33.5317	0	0	37.6407	477.287	466.316	597.266	98.3299	28.604	0	596.539	1019.69	705.202	0	0	0	1745.8	1038.27	1379.14	751.894	766.319	1136.28	448.577	373.045	241.64	0	0	0	0	10.7883	0	10.9083	208.375	54.4605	1715.19	1471.3	1092.16	389.848
10.58_528.2118n	528.212	565.183	1	10.5801	0.142117	100 - 19.7 - 10.7	310.324	3.89	307.073	329.392	322.005	295.614	298.93	312.692	306.565	212.244	268.303	247.386	375.645	301.767	342.6	146.239	230.404	165.962	116.749	124.003	117.698	292.232	296.107	289.377	277.075	239.455	235.048	298.695	220.893	227.95	214.163	265.692	317.54	327.265	370.401	309.872	163.204	256.35	209.167	285.937	163.502	234.814	290.864
13.82_1221.8695m/z		1221.87	1	13.8231	0.05	100 - 63.7 - 5.5	44.9036	97.17	0	0	0	0	0	0	0	8.62317	0	0	7.38719	9.3338	8.34649	0	0	0	0	0	0	88.1751	38.6323	74.4437	65.4512	67.8072	77.2592	4.99416	0	0	0	7.38988	0	31.2002	34.6749	18.1902	0	46.9672	10.2322	135.239	117.479	98.6367	0
6.91_385.1471m/z		385.147	1	6.91082	0.142117	100 - 17.6	692.628	7.32	386.185	353.67	323.312	370.802	359.098	363.17	313.475	17.4562	27.9373	32.241	626.115	548.656	629.642	50.5645	71.0517	59.4877	115.257	137.485	130.052	1.34657	0	0	0	0	0	447.159	363.868	367.138	351.935	356.53	369.534	430.24	439.462	433.453	372.231	386.526	353.927	1186.65	1113.97	1014.06	273.43
8.40_814.5041m/z		814.504	1	8.4041	0.127833	100 - 38.9 - 44.9	206.122	90.88	6.61267	3.89535	3.95765	14.6093	3.56987	0	0	0	0	7.30188	0	0	0	9.91331	7.60259	10.2822	317.113	306.704	319.062	3.06668	0	6.22242	0	0	9.48497	3.2397	20.0045	33.6299	0	0	0	0	0	0	29.1695	0	8.89091	21.2527	10.7417	4.78134	0
8.58_650.4083m/z		650.408	1	8.58192	0.18495	100 - 30.6	1035.49	6.32	387.7	299.752	300.399	359.547	383.513	393.587	426.76	33.5639	54.9817	60.5275	137.559	142.805	213.159	500.202	330.243	421.655	1788.82	1472.63	1493.45	164.657	186.261	212.53	170.766	239.921	146.88	503.914	655.478	599.706	51.0098	27.7016	27.136	147.765	38.8831	143.408	592.497	373.584	330.737	213.842	160.456	159.583	149.922
8.57_264.2887n	264.289	299.267	1	8.56763	0.11355	100 - 13.7 - 0.378	631.072	8.82	423.211	442.625	451.328	397.238	455.917	490.168	517.198	415.216	547.392	496.248	395.22	375.051	394.497	102.7	102.039	103.999	307.157	348.579	349.519	1913.04	1754.27	1861.15	150.346	149.383	146.4	97.9371	105.101	83.3215	1102.64	1005.07	1099.37	1094.36	1075.3	1142.28	239.674	281.074	228.832	105.824	98.0992	108.855	295.133
7.12_389.2837m/z		389.284	1	7.12433	0.11425	100 - 13.8	189.839	6.71	107.213	123.928	140.239	100.904	111.838	159.442	107.129	92.1442	79.1008	97.9293	25.9401	21.8189	23.4873	290.986	330.927	296.652	138.703	156.748	170.259	34.578	33.8494	13.7918	102.134	106.783	110.363	99.7741	90.677	80.5409	168.281	158.6	159.298	501.61	563.905	554.187	36.3774	66.3988	48.6493	127.881	131.677	128.828	72.0472
12.95_811.4345m/z		811.435	1	12.9483	0.149267	100 - 22.5	504.503	25.72	196.059	354.082	308.606	192.311	396.665	557.056	559.494	466.069	514.48	362.875	607.723	423.96	700.846	122.826	142.364	135.036	598.672	715.464	555.756	46.3457	50.7563	22.638	167.439	112.281	79.5799	127.187	112.437	57.9561	903.168	971.241	913.497	84.2484	44.2352	58.9535	152.999	250.337	125.243	0	4.68447	0	200.107
4.94_209.1034m/z		209.103	1	4.9412	0.106417	100 - 34.1 - 0.528	171.398	27.2	92.9052	93.4689	122.041	92.0634	128.201	153.591	200.415	50.7481	56.9317	66.3142	148.058	161.128	169.803	42.1937	69.0551	61.8555	93.0202	113.192	90.6616	34.9138	25.2056	29.8799	38.5382	35.6494	27.5425	64.916	77.8986	56.7466	74.6979	57.2221	86.3162	187.804	130.797	268.713	71.5219	73.482	38.9527	67.4415	88.9516	72.1856	69.0168
11.30_412.2068m/z		412.207	1	11.2986	0.0642667	100 - 14	75.5037	19.66	58.4739	62.4505	36.5596	48.0211	31.4602	19.1938	0	44.6427	58.2677	56.0444	71.4803	53.7797	48.3022	38.702	53.8524	47.9877	54.8782	33.0115	32.5027	69.5589	71.3464	57.0202	40.4719	52.1452	54.6716	56.661	43.787	44.3512	43.3519	44.2908	55.2967	62.5795	73.6701	72.5151	45.0693	62.2595	52.3101	105.124	100.401	76.0762	63.7881
10.73_494.2182m/z		494.218	1	10.7294	0.0778333	100 - 21.8 - 0.928	84.4685	12.64	80.9081	40.5734	39.4094	47.0647	50.1369	28.3835	10.948	10.9024	0	12.078	62.7041	45.8913	67.4343	13.8506	29.8439	18.1962	5.01822	4.85145	12.6611	74.8756	70.241	75.4342	64.0426	74.8102	83.4748	45.3106	38.9493	39.8234	19.1303	12.4884	38.7555	84.3453	93.6735	83.9382	42.502	52.0499	46.4688	86.055	46.4613	43.4404	57.7239
11.44_291.9427n	291.943	326.912	1	11.4407	0.14925	100 - 0.0931	238.092	10.47	189.049	228.32	207.526	187.828	173.548	253.359	215.142	240.408	312.245	244.919	319.895	238.77	468.197	196.318	235.334	238.256	85.8704	112.578	93.8672	241.987	246.401	240.354	239.645	259.936	217.83	218.941	195.172	140.063	223.762	261.936	379.978	202.185	243.166	293.013	161.364	239.729	179.376	211.144	158.568	178.586	247.582
8.41_925.6105n	925.61	962.59	1	8.41123	0.220667	100 - 43	581.222	73.41	4.37348	4.63201	4.76106	2.77222	5.63169	0	0	0.383631	0	0	0	0	0	4.59465	0	0	906.265	680.869	803.982	0	0.312931	0.983615	0	0	0	5.11079	26.8638	31.4855	7.1363	0	0	0	0	0	34.6626	3.67445	3.50815	4.47653	1.07396	0.934779	0
4.98_241.1108m/z		241.111	1	4.98405	0.0499833	100 - 6.06	17.9905	43.71	5.08828	4.30113	4.17277	2.11129	2.27901	6.11452	7.62548	0	1.83447	2.02871	2.58459	2.62288	3.85791	0.673548	0.74578	1.74346	27.553	44.0617	32.7035	0.650923	0	0.939148	0.636424	3.8145	0.522577	1.86273	1.27566	2.44516	0.63626	5.48825	1.56252	0.0403889	0.196688	1.60993	0.491554	1.96493	1.34865	1.41184	0	0	1.33695
5.74_162.0212m/z		162.021	1	5.74462	0.0714167	100 - 3.49	129.002	11.31	85.7532	92.1976	105.363	71.0308	103.908	111.626	118.015	16.1231	22.0095	25.3975	94.8301	76.9353	85.8348	96.4126	132.91	116.701	36.6928	51.4308	29.646	6.12726	8.62607	1.29125	7.00603	2.24562	2.77902	83.4109	72.7803	65.552	45.9153	30.7241	56.0856	126.223	130.402	149.948	114.333	121.756	82.98	118.763	125.057	115.209	117.191
9.33_277.2243m/z		277.224	1	9.32892	0.177817	100 - 15.4 - 1.17	4435.82	9.89	2732.23	2316.3	2200.02	2600.63	2637.66	2766.96	2930.07	721.224	1004.3	753.181	3378.37	3321.56	4261.74	505.498	549.087	545.558	478.36	391.833	418.706	4808.66	4609.76	4858.82	3854.03	4107.25	3828.24	2384.06	2348.63	2342.33	1119.9	1079.19	1192.14	2319.03	1779.86	2518.06	2621.22	2063.45	2172.29	3563.81	3347.88	3163.18	2977.84
11.18_359.3080m/z		359.308	1	11.1779	0.106417	100 - 15.2	184.736	14.53	99.7459	76.834	55.2906	90.3929	79.2605	51.547	69.9363	3.86634	0	7.33235	82.8939	67.3931	103.74	30.0199	51.5799	38.2036	16.6239	6.61908	10.7699	108.305	98.062	111.387	217.441	236.198	230.529	56.2752	45.8887	50.0667	24.5665	34.7707	32.7013	349.251	296.436	339.391	90.7668	91.6154	79.5619	88.0805	65.3169	64.7655	68.1045
4.32_555.0776m/z		555.078	1	4.32275	0.0707	100 - 17.9 - 2.42	46.3433	24.73	21.3144	37.4804	28.5489	38.67	27.7517	58.8382	32.1728	0	0	0	0	0	0	178.082	179.593	183.46	0	1.71063	0.0259155	0	0	0	2.32604	0	3.20348	0	0	0	0	0	0	32.6367	28.5437	29.1276	0	0	0	0	0	0	6.19255
6.57_601.3544m/z		601.354	1	6.56945	0.106417	100 - 11.4	121.945	10	102.29	134.962	126.452	110.697	123.615	135.469	120.131	45.6212	14.3887	39.6362	69.0499	51.5629	39.4569	105.733	118.852	109.466	27.7744	63.4684	54.2922	57.8099	49.6609	62.7896	2.81578	3.40297	14.2173	74.0877	74.0809	74.8255	43.369	46.8864	41.4037	90.0224	118.072	88.5265	14.1048	16.1468	10.0974	45.546	51.83	48.8867	78.6763
11.63_866.6125m/z		866.612	1	11.6257	0.220667	100 - 49.6 - 53.6 - 17	5739.36	11.41	3808.53	3407.58	3230.56	5429.1	5002.37	4956.93	5351.28	1581.06	2096.07	1236.77	2021.74	2639.49	4437.37	5296.89	3287.82	3901	7461.29	6143.61	5763.4	1403.37	2375.98	2231.1	2753.53	2889.12	2668.67	3197.52	3743.74	5090.43	1739.55	1644.98	1425.64	2153.03	1666.59	2280.59	5556.52	2493.07	4473.73	2481.8	2224.34	2446.04	2360.36
11.43_598.2202n	598.22	635.191	1	11.4264	0.0857	100 - 19.4 - 10.7 - 0.214	290.038	19.41	206.046	214.798	153.967	240.159	167.668	259.576	162.959	310.195	334.847	221.97	389.51	164.576	343.704	214.427	300.031	248.972	83.9685	105.926	102.135	371.713	364.942	386.635	338.441	407.12	345.431	263.076	204.729	182.781	275.656	258.871	409.927	266.548	250.077	289.036	191.641	333.125	243.825	292.38	121.111	225.436	317.004
12.67_938.6372m/z		938.637	1	12.6712	0.2278	100 - 54.2	162.861	33.48	21.6808	61.0976	53.3361	68.9889	41.7645	74.5428	50.538	34.7023	0	3.74014	9.2035	5.19058	9.14552	29.0031	28.7994	8.05469	609.881	464.658	467.927	0	0	0	10.9437	4.86115	3.31051	35.7249	28.9529	33.9947	0	12.1205	17.1367	0	4.13727	11.2027	21.2248	29.2572	27.8711	0	0	0	22.1662
9.39_792.5891m/z		792.589	1	9.38533	0.256367	100 - 35.3	2058.79	30.78	1052.73	675.314	745.471	1635.26	968.607	473.475	445.271	121.664	41.3123	63.969	123.053	148.081	178.145	779.528	324.538	423.227	4498.82	4972.91	4148.96	67.9978	272.816	178.031	114.796	136.019	232.804	503.431	736.191	1204.45	97.9486	25.9244	39.5434	7.22969	7.1124	12.9691	753.157	383.322	1269.89	414.359	193.517	377.274	121.145
9.51_428.1795n	428.18	427.177	1	9.51387	0.18495	100 - 32.7 - 7.59 - 1.49 - 0.605	7467.88	6.96	5288.76	4924.84	4819.49	5187.74	5431.59	5509.36	5908.69	3274.11	4261.38	3395.2	6715.08	7292.89	8955.88	4901.07	4954.89	5109.99	1126.02	1022.85	1005.56	7685.32	7219.88	7718.71	8521.76	8919.01	8366.46	5031.35	4856.39	4589.4	4639.37	4532.48	4923.11	8934.95	7901.45	9588.16	5787.21	5466.16	5432.14	6280.19	7244.25	6036.42	6327.3
12.88_840.5994m/z		840.599	1	12.8847	0.319933	100 - 59.2 - 73.3 - 27.6 - 53.3 - 18.8	8772.5	7.23	6191.74	6426.71	6429.09	6743.47	6973.19	7550.43	8112.99	5358.52	5701.32	4641.49	5993.14	6272.74	6839.13	6931.11	6520.69	6299.26	16527.7	11855.2	11005.1	5884.25	6751.07	6414.04	6213.61	5603.52	6218.88	6769.08	7345.57	7638.77	5697.34	5655.96	5269.18	5607.25	5287.12	6008.87	6315.44	5382.86	6269.11	5224.43	5655.72	5141.45	5539.75
8.61_436.1338m/z		436.134	1	8.61048	0.0357	100 - 36	15.2617	69.97	7.13749	14.9084	0	3.42783	9.092	6.46754	0.00512579	2.22144e-05	0.00982549	0.0276209	39.3504	9.1726	0.0230738	0	3.85652	2.80296	0.585437	0.00115143	0.0360529	8.05482	12.7073	9.33133	5.04367	6.71876	16.9401	15.1359	1.13518	0.00403399	0.63922	0.0116694	0.00392227	0.433459	1.91	8.29236e-05	0.00499603	3.63712	0	10.8536	0	7.31696	20.5087
11.65_756.5654m/z		756.565	1	11.6471	0.199233	100 - 43.1	1416.6	19.34	660.699	467.695	402.706	874.293	548.928	443.521	361.004	58.3211	42.8342	28.9267	75.8061	74.1609	60.5831	398.505	206.498	302.234	3150.88	2957.08	2604.01	44.9829	151.596	134.118	87.9036	87.6417	141.785	325.426	573.606	693.397	46.9868	44.4049	19.3962	0	5.56045	0.0739986	625.755	276.88	773.912	185.382	117.905	158.982	111.898
6.51_360.2378m/z		360.238	1	6.50588	0.163533	100 - 29.9	180.366	16.76	74.4033	76.7542	85.5643	54.2128	77.5561	87.7849	60.4885	0	4.80698	0	4.35974	0	4.90334	0	0	2.79553	23.182	20.904	29.3912	15.4477	10.4105	20.8521	2.22757	0	3.82207	5.48183	3.80966	2.2604	7.58667	10.7531	0	800.093	837.6	880.804	75.1825	28.6251	47.2442	4.01696	6.20719	3.98169	12.2901
7.29_897.6330m/z		897.633	1	7.28788	0.0642833	100 - 44.8	44.6309	120.4	0	0	0	3.11594	0	0	0	57.202	70.1566	42.1995	0	0	0	18.2276	18.5112	15.1428	0	0	0	123.861	125.553	127.021	35.2165	51.2914	71.0756	22.28	15.932	48.565	0	0	0	0	0	0	6.69658	7.87699	28.2126	192.079	154.998	164.34	11.4165
10.68_897.6520n	897.652	918.627	1	10.6801	2.71597	100 - 43.9 - 34.9 - 10.9 - 1.59 - 1.06	37128.4	19.29	8592.5	6370.66	5571.14	11396.1	9315.02	6637.19	6301.57	854.547	1149.32	755.45	793.643	4810.49	1321.01	9273.12	4536.75	5776.2	60206.9	45307.8	45631.2	944.457	2120.3	2963.58	1258.52	3299.09	1431.28	6918.85	11840.3	13169.7	1018.77	375.064	339.354	2020.4	771.682	1582.01	15845	4275.99	7493.25	6204.51	4180.28	7071.01	1387.9
4.85_401.2343m/z		401.234	1	4.84907	0.1921	100 - 29.4	149.603	16.91	58.1445	63.3423	52.0551	26.544	46.9351	51.4719	43.5159	0	0	0	3.38602	0	0	0	10.3034	2.3066	296.763	355.428	306.065	12.8849	1.51022	0	3.86551	0.211198	4.42554	8.10047	5.49954	8.73581	14.821	4.45878	22.1459	2.39383	8.29448	0	0	14.5983	0	4.35781	0	1.87593	8.85437
7.48_612.4947m/z		612.495	1	7.47998	0.0499833	100 - 1.68	504.345	81.02	167.245	43.9449	95.3653	220.704	0	116.799	0	61.5591	66.5878	341.623	125.091	74.4289	102.828	379.527	388.019	369.591	0	0	62.1481	1396.34	1143.9	1282.93	945.782	1247.89	1455.94	313.17	242.691	303.422	167.222	174.071	273.327	0	0	0	688.888	661.075	1091.69	880.469	931.677	524.001	405.064
11.64_795.5980n	795.598	840.595	1	11.64	0.170667	100 - 35.5 - 3.77 - 0.041	3318.74	14.52	2215.77	1755.07	1509.11	2865.49	2434.18	2254.25	2267.21	919.91	1219.9	745.878	1070.27	1293.97	1849.44	3123.7	1863.64	2266.24	4080.2	3462.93	3099.98	681.064	1309.51	1113.39	951.842	975.189	906.602	1851.42	2259.93	3144.42	919.612	878.401	739.433	366.093	453.486	375.324	2672.92	1196.24	2284.98	1882.68	1592.8	1839.6	1224.07
6.53_281.1378m/z		281.138	1	6.52732	0.0849833	100 - 0.292	57.8145	15.45	40.8715	49.5293	63.7769	34.0081	46.8339	58.7773	61.2797	72.8338	120.585	44.8738	36.1789	30.2566	47.9357	33.1912	54.4779	42.9012	79.4115	72.2475	81.4702	53.7591	46.4294	50.6662	52.3214	45.5638	39.703	41.2431	32.1551	28.8296	52.5435	66.2084	49.4907	74.3748	53.6048	39.7266	33.5792	34.3902	37.4338	13.3286	12.8319	9.91223	45.7348
6.38_654.7990m/z		654.799	1	6.3845	0.0849833	100 - 5.67	56.6316	70.36	49.7372	18.1388	6.17765	41.1837	0	0	0	73.0772	37.9137	48.6846	23.6913	0	0	63.0291	58.244	54.3377	7.4983	5.27255	5.63212	80.2351	111.139	93.5182	44.9403	68.3669	78.619	37.164	26.6143	43.9523	10.9356	16.8801	19.4237	16.9657	30.7022	0	41.1731	55.3274	104.369	177.037	159.134	168.379	22.2952
6.58_1134.2676n	1134.27	1169.2	1	6.5766	0.0714167	100 - 58.5 - 50.6 - 21 - 11.4 - 2.16 - 0.517	521.27	5.49	329.969	371.418	374.17	344.832	343.974	367.596	329.186	0	0	4.75482	724.335	777.464	628.171	61.2725	74.8038	101.434	256.182	193.688	205.33	0	0	0	0	0	0	382.343	354.796	391.901	233.261	270.275	182.672	534.88	543.325	505.333	359.061	444.551	449.572	441.348	460.176	513.69	497.64
4.76_423.1829m/z		423.183	1	4.75625	0.0571167	100 - 9.46	27.187	50.57	0	5.5183	0	0.533694	0	0	0	0	0	0	0	0	0	0	0	0	4.43959	27.2058	18.6405	0.0943434	0	0	0	0	0	0.645259	0	0	0	0	0	0	0	0	0	0	0	0	0	0	8.85779
1.63_160.8402m/z		160.84	1	1.63462	0.198533	100 - 0.924	202.197	9.65	168.255	198.685	221.752	142.859	208.924	228.323	246.58	159.75	188.714	172.553	182.207	194.976	134.05	179.563	173.432	198.93	157.414	188.976	142.37	171.176	161.124	168.635	164.99	166.989	151.801	207.397	180.901	154.955	171.289	170.413	193.06	189.166	188.65	155.415	161.475	180.391	154.137	175.277	199.718	158.325	199.731
7.51_1046.7560n	1046.76	1083.74	1	7.50855	0.0849833	100 - 53.7 - 15.1 - 3.49 - 0.47	2481.92	23.1	880.04	576.221	570.588	1094.5	917.694	868.681	799.037	2998.78	3988.22	2608	627.432	701.088	1226.27	1109.3	983.261	825.423	3813.24	2598.13	2815.84	2970.11	3307.75	3320.58	4138.64	4733.15	4267.9	960.979	1018.07	1328.91	2607.57	2508.26	2493.73	481.751	295.255	471.164	4892.67	2870.93	4159.77	2960.51	2985.29	2970.85	1052.04
6.33_401.1791m/z		401.179	1	6.32807	0.0921333	100 - 12.5 - 0.495	162.491	14.74	128.62	139.429	150.805	96.3479	108.369	122.471	120.93	132.788	142.461	168.116	197.535	178.535	127.903	111.837	176.412	137.486	144.956	171.739	178.28	136.24	118.878	107.491	57.4796	60.1189	66.7353	139.79	144.958	107.087	404.988	351.892	436.807	80.0136	96.4128	56.8375	95.6299	203.393	135.221	126.088	147.701	118.235	118.276
10.74_677.5250n	677.525	698.5	1	10.7365	0.1064	100 - 61.6 - 17.3 - 3.19 - 0.475	807.323	22.23	476.078	248.48	186.967	495.501	252.816	163.378	134.272	65.983	70.2894	52.4244	311.551	301.849	366.074	161.2	164.482	138.246	160.208	158.076	159.473	659.537	775.836	762.238	836.973	910.173	1033.64	336.991	337.478	456.453	132.652	139.185	117.113	898.603	683.7	892.669	459.499	308.002	502.758	958.405	744.486	729.75	259.613
9.52_825.4396m/z		825.44	1	9.52102	0.0778333	100 - 25.2 - 8.53	122.15	18.61	90.9956	58.0377	63.4389	101.423	82.5567	82.7675	48.9595	21.2876	21.7009	33.3429	89.3255	71.8288	98.6731	72.7881	68.5734	67.7707	25.4096	37.2142	45.4026	108.442	120.364	119	156.087	145.054	146.496	76.2938	83.7453	83.5566	44.4456	72.1926	63.8924	152.67	130.949	125.089	109.584	79.995	94.1097	118.292	93.5304	69.969	86.7375
13.08_962.6014m/z		962.601	1	13.0832	0.184967	100 - 47.2 - 4.35	1336	26.04	655.817	1043.93	1157.05	714.199	1194.58	1594.48	1759.12	1093.92	1226.74	977.532	1328.58	1307.58	1762.37	828.161	827.422	782.795	1232.5	1293.2	1147.99	272.699	304.833	270.324	495.662	391.521	309.134	569.553	567.301	490.086	1605.94	1676.49	1539.15	885.906	882.578	1031.72	363.402	507.787	341.389	100.447	168.862	201.5	832.558
7.08_279.2037m/z		279.204	1	7.0815	0.135683	100 - 10.7	170.109	6.83	72.7662	92.5219	79.7053	58.8727	94.5407	106.24	89.1055	14.7726	10.5218	10.4792	13.8195	3.13129	15.1113	20.8365	48.2443	43.1069	6.5387	23.0217	35.8146	326.09	280.673	291.659	888.963	828.199	724.489	6.59346	3.34797	6.42352	10.2705	15.4957	6.80922	15.7497	24.4006	13.0767	0	6.36678	1.45793	1.23029	1.91403	0	15.0638
8.50_264.1780n	264.178	309.183	1	8.50407	0.526317	100 - 13.1	6833.56	11.38	5788.16	5529.96	5725.66	4537.7	5601.63	6318.83	7201.18	4887.07	6269.06	5592.86	6899.25	6756.23	7267.11	4719.89	6004.31	5327.46	4321.73	5004.34	5047.62	4010.33	3695.21	3669.26	3815.62	3571.76	3346.9	4170.18	4067.36	3333.33	7071.15	6503.89	7508.58	4709.56	5185.4	5078.03	4028.37	4397.64	3352.53	3010.8	3342.97	3042.67	6805.49
7.02_411.1645m/z		411.164	1	7.01793	0.1564	100 - 21.6 - 23.4 - 3.61	232.145	29.55	41.0848	44.9511	52.7261	29.6682	5.26185	17.5362	24.1081	0	0	1.52911	0.0397464	0	1.93054	0	0	1.18152	382.304	506.778	601.157	0.00580139	0	0	0	0	0.076872	0	0	0	0.974049	0	0	15.0449	86.315	25.8678	0	0.00158966	2.50684	0.659455	0	0	4.93507
9.43_414.1499m/z		414.15	1	9.42818	0.0714	100 - 18.5	62.1872	33.27	65.2751	47.663	44.7467	62.0844	42.5322	29.4202	13.2624	21.4324	24.1821	39.0512	63.053	26.4472	10.0388	33.6015	45.2456	45.8969	23.7259	15.4082	34.4256	56.5309	55.5515	54.9676	38.2763	48.1534	49.9125	68.0125	64.8596	39.3276	24.3134	22.8644	38.9677	49.0417	62.0417	39.9284	22.9657	49.2271	33.4699	70.2871	59.7032	65.4541	72.232
9.41_920.6099m/z		920.61	1	9.4139	0.206383	100 - 36.9	1174.78	16	369.816	184.851	235.02	433.193	310.548	270.294	207.949	0	0	3.2602	0	4.30682	6.46238	238.828	71.9388	157.179	2335.62	1751.47	1771.14	0	30.9664	32.2646	4.88668	39.5901	20.0564	187.999	358.252	401.382	0	0	0	0	0	0	578.528	175.647	347.731	118.174	33.5791	77.2076	8.20237
8.87_788.5082m/z		788.508	1	8.86685	0.1564	100 - 32.4	462.166	28.54	180.435	107.996	102.049	255.525	200.931	145.448	132.874	67.3891	69.1511	86.6806	55.2533	33.3764	102.886	342.579	189.436	209.149	618.661	566.842	573.165	84.1767	157.511	142.169	161.381	139.875	119.571	246.454	337.316	377.222	47.0719	45.9569	26.0456	65.0108	35.1729	85.064	371.46	182.554	281.664	188.349	181.34	172.702	84.8675
8.36_652.4210m/z		652.421	1	8.36195	0.177817	100 - 30.4 - 12.1 - 1.78	733.233	8.84	370.255	295.608	286.169	404.806	381.276	338.021	406.106	20.2711	53.5924	44.8669	96.2574	85.7767	193.504	498.085	295.431	400.043	1747.13	1373.47	1366.76	125.981	169.451	151.583	170.859	151.226	143.684	364.481	495.996	508.359	49.9511	34.0895	66.7553	11.7474	9.75519	5.45126	735.753	269.051	398.773	140.423	110.433	117.028	132.71
0.75_460.0812m/z		460.081	1	0.745483	0.05	100	54.1549	11.91	36.8009	44.0057	39.277	26.5147	25.6788	45.0456	27.4781	56.7837	41.1809	60.3819	25.9968	21.0893	38.9654	44.6976	64.2568	50.0905	32.5621	27.9622	44.9087	26.7746	26.0132	32.4453	12.8269	19.3365	21.9383	62.7006	47.7884	35.0937	38.4327	39.4738	41.937	31.5314	44.6095	42.2035	22.4248	25.0066	16.1885	11.8622	29.952	14.0053	24.7772
9.53_394.3226n	394.323	393.315	1	9.52815	0.106417	100 - 9.66	150.797	13.32	97.1321	99.8215	91.4233	73.3175	73.7091	98.9374	81.0182	4.97466	0	0	86.9338	73.9556	82.3766	4.77401	19.0361	12.0608	92.0414	125.355	136.068	423.777	311.953	332.794	68.0908	69.3806	101.418	25.272	13.5026	7.18811	134.617	134.458	188.315	101.28	152.828	136.337	300.018	476.245	353.011	4.03673	4.51736	6.36113	175.599
9.14_418.3130m/z		418.313	1	9.1368	0.0856833	100 - 30.7	77.2935	30.84	52.5606	31.3304	29.1823	38.2782	31.7176	25.0777	10.378	0	2.57338	0	58.288	36.7189	55.7488	3.41636	20.8719	3.83667	0	0	0	47.0324	53.653	55.8963	75.8686	94.7652	87.8163	37.5001	30.9065	24.4369	17.989	30.6812	38.2036	72.6488	67.9388	79.6815	37.511	67.0586	54.4313	97.1329	90.5528	87.9772	3.50627
3.89_1489.8655m/z		1489.87	1	3.8885	0.0849833	100 - 73.9 - 27.2 - 6.96	439.386	52.56	0	4.83731	0	0	8.58128	7.01152	0	0	0	0	0	0	0	0	0	0	0	0	0	0	0	0	0	0	0	0	0	0	0	0	0	0	0	0	0	0	0	0	0	0	0
10.94_751.5911n	751.591	772.566	1	10.9429	0.149267	100 - 22	2323.66	16.99	1243.35	825.484	832.812	1750.47	1097.99	860.395	817.867	250.862	301.026	179.497	393.481	198.229	377.999	1082.44	606.874	749.067	4477.65	4166.24	3631.03	218.627	485.399	306.602	321.93	321.3	349.895	880.825	1192.4	1799.57	133.627	151.642	242.276	110.294	41.0752	167.672	1624.14	653.776	1899.63	401.047	334.714	459.003	344.037
10.41_479.2174m/z		479.217	1	10.4095	0.134967	100 - 21.9	705.468	8.44	570.503	482.512	523.523	611.501	601.828	572.631	605.396	155.951	200.794	130.159	741.782	733.816	935.15	388.954	360.014	326.871	207.542	124.449	118.042	451.211	509.858	534.415	624.132	709.275	607.448	474.757	502.091	495.338	361.084	418.007	379.677	1083.47	962.231	1116.4	557.506	440.969	457.239	539.551	472.879	506.004	483.203
10.42_1381.1146m/z		1381.11	1	10.4166	0.106417	100 - 60.5 - 60.4 - 2.13	260.147	18.98	176.855	115.524	123.953	228.568	149.413	82.072	68.9888	77.4397	56.7738	68.8053	197.131	195.491	90.2592	130.789	127.701	107.285	85.6704	113.092	97.5333	181.267	226.34	243.058	266.265	260.053	281.247	155.319	176.493	233.197	143.327	149.68	116.968	385.324	363.757	362.303	98.04	160.232	214.905	238.073	210.767	215.122	145.8
8.03_87.4076m/z		87.4076	1	8.03487	0.0564167	100	60.4721	51.09	29.1423	13.4584	4.48363	20.6435	5.4896	22.6459	7.71967	45.9785	72.5571	53.1071	6.72761	0	0	51.7053	82.2966	50.274	28.9464	14.4531	17.4919	13.0993	18.4185	15.2368	0	6.42424	13.6481	45.5476	33.6957	50.7652	0	0	0	30.3699	15.1264	21.0436	14.1875	12.1346	22.9216	43.2501	46.5448	30.5727	25.4099
3.91_488.0127n	488.013	508.987	1	3.90992	0.0849833	100 - 23.4 - 6.64	183.046	23.61	68.4313	83.3635	65.3952	55.3078	90.1363	49.1199	52.4942	80.4972	95.4523	114.333	0	6.4426	0	744.718	808.48	853.848	0	0	0	22.0453	8.25939	11.6152	12.2057	18.0942	3.09546	9.62181	0	7.61652	0	0	4.68412	28.9756	21.3963	8.63945	0	3.25361	3.7692	0	0	0	46.3728
5.37_1187.3719m/z		1187.37	1	5.3747	0.0849833	100	216.24	112.7	0	6.09903	0	0	0	0	0	77.9383	147.891	151.02	1.09663	0	0	193.808	316.964	146.76	0	0	0	584.707	352.295	461.941	156.058	217.798	337.533	101.801	102.408	14.3427	0	0	0	0	0	0	0	0	0	540.39	438.098	352.986	45.8111
8.45_504.3337m/z		504.334	1	8.44693	0.334217	100 - 57.5	674.903	39.32	438.848	332.147	429.475	574.99	481.081	228.568	151.304	814.561	462.363	512.615	345.543	703.157	281.456	538.23	350.031	318.09	559.203	154.144	223.477	852.332	906.201	965.839	775.991	985.478	1180.55	507.087	421.346	810.324	833.829	769.314	384.375	354.036	325.807	296.634	665.402	716.921	1096.45	1076.78	901.307	1152.77	477.156
9.53_541.1730m/z		541.173	1	9.52815	0.0707	100 - 12.2	75.7757	8.22	65.665	98.1651	66.9701	47.8506	50.4196	50.046	60.0749	56.0116	25.0437	68.157	109.302	110.21	118.626	71.627	72.1146	71.3524	17.4997	2.77476	18.7708	78.8011	56.6705	66.1154	60.9628	77.4275	85.658	81.9119	53.6688	26.5359	90.8578	83.5261	102.454	101.738	115.326	104.932	44.3521	66.4505	40.8343	55.4659	34.8402	30.0406	73.8417
6.91_411.1631m/z		411.163	1	6.91082	0.1207	100 - 19.3	189.349	16.45	114.344	167.262	134.323	99.3437	125.962	130.541	169.409	0	0	0	0	0	0	0	0.0155374	0	343.213	465.737	517.202	0.156631	0	0	0	0	0	19.3306	8.74439	3.83212	4.6854	2.2427	0	470.054	619.264	490.71	4.85749	24.2231	5.78623	0	0	0	3.93383
6.21_942.6724m/z		942.672	1	6.21382	0.0564333	100 - 48.3 - 9.29	188.452	22.13	27.4918	32.0001	33.4501	32.5669	40.8808	46.2123	49.9528	713.119	786.018	662.518	0	0	0	3.57155	0	0	210.761	226.673	224.114	0	0	0	0	0	0	3.27876	0	10.666	10.7461	16.0138	9.05564	0	0	0	32.8221	15.5085	39.9494	0	0	0	0
6.05_193.0897n	193.09	192.082	1	6.05027	0.0992667	100 - 86.1	503.795	22.57	232.682	276.955	350.423	241.939	365.248	497.387	451.489	125.379	172.622	142.965	437.896	524.954	750.49	156.863	177.612	162.5	259.811	215.295	217.11	49.6604	55.1592	53.9504	66.8564	66.0121	53.6	393.993	410.352	371.575	238.413	255.535	207.196	715.525	553.159	844.926	558.785	415.38	400.115	384.997	456.546	412.21	372.483
4.71_293.1121m/z		293.112	1	4.70625	0.0992667	100 - 2.4	75.9592	11.54	52.3704	48.7963	59.0491	42.0233	55.45	52.4199	45.2944	40.5094	37.457	50.6418	63.2162	47.6642	27.1576	95.0178	110.792	99.8901	32.5418	50.7779	44.9096	55.2805	37.714	33.4289	13.131	10.3708	24.7718	68.233	68.5733	57.4796	19.8226	22.7764	39.4474	0	3.34489	0	31.1125	70.25	51.8531	48.8703	55.5275	41.0866	6.61087
6.23_648.3574m/z		648.357	1	6.2281	0.07785	100 - 16.2	41.5564	63.25	0	0	0	4.16989	7.71788	0	0	36.1739	39.4681	29.6891	0	0	0	0	0	0	104.032	106.173	129.778	0	0	0	0	0	0	0	0	0	0	0	0	0	0	0	4.42705	12.4488	0	0	0	0	0
12.49_895.6470m/z		895.647	1	12.4933	0.227817	100 - 62 - 22.4	1087.85	7.24	724.997	713.707	584.796	919.166	928.334	940.598	821.034	325.972	519.768	263.259	292.221	331.19	438.037	822.181	574.888	697.321	1821.97	1454.25	1505.35	144.243	263.651	177.853	248.655	293.52	305.609	493.321	637.238	837.333	207.617	351.35	261.922	211.587	273.049	286.155	894.323	458.051	737.271	318.822	319.378	372.349	456.274
7.80_219.1404m/z		219.14	1	7.79992	0.0785667	100 - 8.4 - 1.34	77.1827	11.98	18.9578	25.5626	28.5395	18.9022	17.5943	36.687	29.0365	0	0	3.28806	3.59012	0	0	0	0	1.2313	3.72425	7.99179	8.99481	0	0	0	2.91554	0	1.98838	0	0	0	0	0	0	193.694	201.533	189.753	0	0	0	0	0	0	0
8.92_990.6162m/z		990.616	1	8.91613	0.405617	100 - 42.1	429.423	141.34	0	0	0	2.55234	7.83427	7.33257	0	0.93722	0	0	0	0	0	0.274675	0	0	1067.8	874.367	855.978	0	2.62974	0.170255	4.67463	10.544	2.98742	0	0	6.38437	0	1.31795	0	8.98343	0	0	0.238538	0	17.4675	0	0	5.09129	0
8.45_732.4559m/z		732.456	1	8.45408	0.170683	100 - 36.3 - 50.2 - 11.1	426.792	51.08	21.6039	5.26586	11.9522	44.6403	9.35346	0	0	0	0	0	0	0	0	15.4579	0.0279842	11.8181	872.306	794.471	823.951	3.11274	0.478193	0.0665317	0.308555	0.609858	1.21428	8.44396	57.39	36.0191	0	0	0	0	0	0	58.4043	7.74218	19.7598	2.6093	0.0723473	0.604103	0
8.36_403.2112m/z		403.211	1	8.36195	0.0635667	100 - 14.6	23.8167	64.72	7.68455	13.0912	8.08017	3.11688	2.05035	0	0	0	0	0	19.1497	3.94645	8.52514	0	0	0	0	0	0	13.6369	8.30395	6.6625	22.6153	22.9328	31.1037	2.18937	0	0	0	0	0	8.8835	26.5688	13.658	8.03314	14.082	10.5429	0	0	0	2.05934
10.08_231.2143m/z		231.214	1	10.0824	0.0642667	100 - 1.79	43.3781	40.12	28.2141	18.5709	21.6598	24.1178	0	11.3428	7.47292	0	0	0	34.6283	38.7837	32.5754	3.4125	16.3879	11.0402	0	0	0	40.6896	36.8204	41.8845	42.9621	53.2997	50.4184	32.638	25.7512	26.5385	7.21263	13.5235	9.22749	23.8204	32.6241	26.4598	37.7823	48.7051	47.5732	39.636	33.7689	29.0082	19.2301
11.42_463.3648m/z		463.365	1	11.4193	0.142117	100	41.8328	101.68	4.00183	0	4.86888	0	0	0	0	0	0	0	0	0	0	4.82994	0	0	49.6383	34.078	41.7916	0	1.99457	3.07924	0	0	2.18426	2.42167	7.87672	17.6426	0	0	0	0	0	1.64525	23.9688	10.2548	32.5196	3.60789	0	0	3.59766
7.56_1045.6971m/z		1045.7	1	7.56497	0.0421333	100 - 11.7	32.2879	118.32	0	0	0	5.33978	0	0	0	13.1709	35.3349	9.99387	0	0	0	7.60607	16.2295	6.03001	0	5.57181	0	57.5932	63.8848	63.5743	74.4766	98.4378	105.673	13.0735	6.40649	14.7296	0	0	11.0888	0	0	0	68.9153	36.364	55.1531	97.1019	84.2306	71.5601	0
11.43_375.2418n	375.242	412.209	1	11.4336	0.554183	100 - 25.9 - 6.07 - 0.0278	3503.26	7.22	2724.54	3109.13	2760.14	2808.7	3146.3	3232.34	3224.41	3259.09	3777.16	3379.45	3998.43	4027.66	4462.33	3373.73	3404.11	3526.7	2983.77	3012.72	2688.23	3497.66	3433.8	3724.08	3510.1	3644.42	3352.7	3040.29	3119.57	2699.27	3926.86	3674.11	4021.74	3052.86	3138.92	3193.47	3328.81	3188.36	2879.1	4203.14	4109.64	3625.8	3433.56
9.23_338.2044n	338.204	337.197	1	9.22893	0.0921333	100 - 27.5	174.897	5.15	169.269	160.175	168.089	182.439	194.06	177.295	172.949	119.901	116.331	141.951	192.085	190.485	179.332	80.6697	92.8748	89.0958	76.3364	93.2654	80.4788	215.813	207.748	217.455	210.416	200.039	184.779	123.158	82.3914	91.6906	147.857	179.971	172.881	237.289	233.88	190.805	156.39	215.053	184.279	135.858	142.194	122.99	145.159
9.73_812.5543m/z		812.554	1	9.7267	0.3478	100 - 40.2 - 76.7 - 42.5	1442.55	41.29	342.34	174.304	114.795	682.5	299.432	129.336	141.673	17.6801	14.6618	29.9368	11.1669	26.7564	36.041	438.643	108.605	241.389	2407.09	2354.29	2176.86	9.4157	65.082	44.0945	47.8327	44.8944	34.3941	223.733	397.236	779.753	18.1873	16.2001	13.1111	69.9085	31.5303	37.025	255.206	105.197	424.217	144.612	103.781	100.203	44.4142
5.37_1186.9418m/z		1186.94	1	5.3747	0.0707	100	172.714	119.43	0	0	0	8.8139	0	10.5335	0	70.2886	30.6278	95.6463	0	0	0	98.6632	208.057	170.871	0	0	0	433.077	286.229	367.148	130.235	205.541	233.836	61.9711	34.3369	47.9703	0	0	0	0	0	0	0	7.72417	0	437.808	401.429	234.576	55.4518
14.06_700.5294n	700.529	699.522	1	14.0645	0.519183	100 - 41.3 - 7.56	2324.79	3.48	2079.61	2157.81	2139.67	2044.04	2053.12	1953.89	1946.18	2272.56	2458.58	2384.29	2548.58	2815.93	1983.95	2438.6	2314.53	2321.02	2383.33	2456.47	2330.05	1591.34	2026.57	1907.12	2090.06	1885.76	1924.74	1902.67	2006.97	2098.82	2779.03	2711.5	2726.81	2064.99	2030.56	1848.61	1855.53	1937.35	2224.63	1917.11	1803.86	2029.3	2283.42
8.73_711.4752n	711.475	732.456	1	8.73117	0.23425	100 - 31.4 - 18.3 - 4.34 - 4.72 - 0.537	2410.54	12.33	399.782	309.203	252.906	467.184	332.529	272.709	317.478	18.4171	20.4253	23.4647	13.8265	15.5758	12.2739	365.718	180.912	278.136	3707.06	3364.46	3205.22	75.501	76.6325	69.1128	28.2128	73.0517	38.2988	364.322	547.382	537.059	17.2721	0.119731	11.0453	66.1933	52.7359	43.8583	449.795	199.797	297.407	140.753	108.169	75.7666	61.5754
8.08_894.5836m/z		894.584	1	8.08415	0.0571167	100	33.336	40.38	21.263	32.264	16.4328	25.1693	20.0502	44.6106	16.5279	0	0	0	44.9359	36.4195	46.8404	0	0	0	0	0	0	51.0898	28.7512	16.7424	0	25.0526	30.1122	19.6271	19.0218	17.9492	27.5644	31.144	25.8691	0	0	0	31.5894	48.092	40.4387	4.11963	3.39139	0	19.4668
10.42_331.2760m/z		331.276	1	10.4166	0.199233	100 - 22 - 2.12 - 0.0454	18620	11.37	11662.7	9265.8	8628.78	11600	10723.5	10917.2	11511.9	2425.43	3516.6	2296.27	15083.6	15797.8	22611.6	6449.42	6030.09	5843.24	2546.07	1788.32	1742.86	12345.1	12749.5	13382.4	16731.5	18744.8	16693	8973.95	9593.9	9528.97	5721.4	5860.9	6216.32	30497.3	23916.7	34840.9	12827.2	8903.94	10306.8	14946.8	13949.3	13455.8	9937.31
9.24_325.1954m/z		325.195	1	9.23608	0.65415	100 - 17.8 - 6.48 - 0.537	111713	11.07	74335	88995.8	101779	85687.6	106769	117307	125809	91603.3	104815	89032.7	111195	126892	132616	86308.1	76441.3	85789.5	76914.7	81557.3	67862	63475.6	68193.7	68774.5	77284.9	77386.6	71581.7	70299	75304.8	68295.9	125858	121526	115691	90891	86825.6	95751.6	72295.9	67396.9	66653.9	64271.8	69740.5	70306.2	80610
8.82_693.4592m/z		693.459	1	8.81687	0.192117	100 - 72 - 16.9 - 7.71	810.446	13.58	235.152	171.13	144.727	263.957	201.998	200.475	212.644	0.450041	0	0.655484	24.0216	13.8961	67.8273	183.876	90.3772	147.136	1600.48	1542.58	1430.85	8.51209	38.4706	33.172	46.2811	34.1588	34.3783	176.748	354.117	247.333	0	9.75464	0.527692	4.67513	0.0241342	0	592.215	120.859	178.431	42.4957	11.8563	18.3986	42.4849
7.46_624.2379m/z		624.238	1	7.45857	0.0714167	100 - 24.7 - 8.04	180.197	16.7	106.868	74.5595	79.6632	112.812	51.7787	41.932	82.4005	116.608	165.517	132.159	150.075	105.136	136.744	116.37	160.41	133.141	0	0	5.65266	196.572	172.88	159.501	160.444	218.962	220.654	132.41	96.6505	111.257	154.582	106.977	139.987	318.414	305.061	265.511	115.709	160.023	196.308	226.121	222.3	204.718	155.707
10.30_872.5902m/z		872.59	1	10.3031	0.6256	100 - 42.5	14800	13.66	4532.71	3992.03	3356.38	5412.61	4833.18	4229.14	4753.83	978.802	1106.5	2037.79	2127.88	4471.51	1846.78	5320.13	3375.72	4624.86	23019.5	20439.1	17896.8	2347.47	1992.16	1810.74	1073.3	1239.09	1102.06	4756.7	4940.95	7148.12	1957.59	771.51	1656.33	463.061	2099.81	327.8	5989.58	2728.5	4224.86	2537.58	3105.72	3106.21	1850.08
9.86_285.2571m/z		285.257	1	9.86237	0.127833	100 - 4.12	132.433	15.3	99.2959	79.8839	73.0089	101.04	86.2776	74.53	69.1249	65.3993	81.123	69.6469	134.327	109.177	161.609	108.082	119.033	103.707	51.3964	45.6445	41.7238	105.315	89.3695	102.099	160.141	196.147	178.294	90.7489	83.8229	88.5162	65.5793	63.9275	69.05	234.751	218.952	224.558	94.9449	77.3911	90.7331	106.082	85.2693	80.9575	105.1
9.46_407.2471m/z		407.247	1	9.45675	0.0642833	100 - 3.36	51.4383	22.02	41.0003	28.131	30.3252	25.6025	30.712	19.7154	28.5924	9.6457	0	26.6906	52.645	56.3132	16.13	9.611	36.2089	24.1826	11.3655	11.2257	20.3429	50.9175	30.7201	22.3326	46.9488	40.8896	45.7815	34.3598	22.9773	20.2321	22.9104	16.3886	44.6631	19.0076	26.1901	7.85506	23.786	29.8429	26.455	25.7882	10.6389	16.8728	183.523
11.76_861.6275n	861.628	842.61	1	11.7606	0.262817	100 - 55.3 - 18.8 - 15.8 - 15	4636.33	10.47	2319.64	2156.35	2008.44	2874.15	2755.14	2740.62	2762.25	1493.94	1901.79	1424.82	1590.88	1951.67	2144.54	2784.3	2106.86	2300.21	6343.01	5185.22	5091.97	1862.11	2280.7	2341.92	1822.81	1910.82	1922.63	2024.55	2375	2760.19	1413.4	1293.22	1255.25	1583.33	1262.1	1579.37	2534.45	1562.47	2162.46	2687	2401.96	2501.29	1899.34
6.80_211.0624m/z		211.062	1	6.8044	0.0856833	100 - 4.1 - 0.141	183.646	20.28	134.191	168.088	175.129	126.94	192.172	207.393	221.894	234.147	326.08	273.887	100.276	108.751	94.9139	259.218	300.302	284.119	120.659	126.976	111.634	135.865	123.623	125.272	103.772	91.7819	77.9921	153.87	153.859	121.386	167.735	137.241	153.235	317.477	288.797	337.764	158.049	142.924	105.99	103.294	105.106	97.053	119.42
4.27_647.2049n	647.205	628.187	1	4.2727	0.0643333	100 - 13.2 - 0.771	91.0592	17.79	75.2198	55.291	81.0066	69.8835	97.8244	45.9728	39.5326	33.6203	13.8819	36.1504	169.302	200.413	125.228	20.2242	27.4764	14.9629	40.4486	79.4254	69.7163	46.0458	62.7312	41.7983	48.3375	33.1246	49.9895	79.9807	78.7606	96.7989	112.188	117.809	95.8932	117.529	120.056	78.8706	49.5433	95.0911	110.441	83.0968	82.709	98.7203	73.2988
10.41_548.2510n	548.251	547.21	1	10.4095	0.07785	100 - 15.9 - 9.95 - 0.688	213.048	16.07	200.087	153.914	135.871	143.282	119.083	95.5628	109.762	11.615	24.6714	26.7414	264.854	224.734	232.716	76.7255	103.688	67.0148	6.19261	6.80049	0.786907	142.31	137.321	128.804	150.801	156.302	199.28	140.786	117.216	96.2976	62.9968	77.5239	96.8194	299.096	373.745	368.027	84.9555	113.744	86.0418	152.005	110.498	102.744	149.296
7.85_975.7096m/z		975.71	1	7.84992	0.0564333	100 - 40.9	54.2751	49.98	26.603	0	0	21.5957	0	0	0	52.5975	47.9319	37.2353	0	0	0	106.763	80.6007	112.469	13.7719	6.04347	0	35.1563	41.0916	38.209	41.2478	44.8695	58.3067	67.8988	39.7661	71.0752	0	0	0	0	9.65817	0	47.1148	7.91194	45.181	92.8214	91.9836	98.2536	16.4096
9.84_370.3101m/z		370.31	1	9.84095	0.0642667	100 - 12	40.6304	114.34	10.4141	0	0	12.8796	4.19872	0	0	0	0	0	0	0	0	0	4.65714	0.175971	0	0	2.41925	43.9089	34.1447	45.852	56.0571	69.9467	74.9622	2.95385	8.68842	6.53937	0.0329156	0	3.79482	0	4.73862	0	32.2195	24.8659	32.4105	178.191	126.053	129.89	0
8.97_709.3280m/z		709.328	1	8.96612	0.0571333	100 - 20.5 - 0.567	71.6488	18.05	34.5813	61.5945	68.5844	25.8388	51.4356	60.4393	74.4197	32.1839	28.1493	61.762	101.115	64.2417	70.0928	29.778	57.3318	56.0153	36.2724	51.2797	40.6392	40.0966	33.3291	33.0113	23.9232	31.0012	28.4439	33.2098	33.8798	31.7059	96.5604	115.455	118.644	44.0618	51.2059	34.854	23.2121	44.1932	28.8881	22.1666	32.4312	21.0588	76.7816
10.94_269.2540m/z		269.254	1	10.9429	0.0714	100	22.2249	63.03	13.6387	5.4858	2.29812	11.1431	2.96548	0	0	2.93219	0	2.52958	11.3532	9.14004	0	0	5.01403	3.63433	0	0	4.68816	31.2085	42.9764	40.2773	23.564	31.2413	24.7535	13.4319	5.93058	9.77807	0	0	9.17999	20.6402	15.5917	10.561	10.4765	19.1467	20.2584	46.8088	38.904	35.1569	4.77647
11.43_589.5462m/z		589.546	1	11.4336	0.0857	100	27.5218	36.65	35.3901	14.2812	0	15.4808	0	0	0	14.9207	13.372	18.4034	11.9069	0	0	12.5577	21.2992	51.9799	10.2496	10.7563	11.1636	38.0295	46.4968	35.5458	35.4362	18.0965	39.1393	30.0351	21.5474	32.2988	17.9767	28.4338	26.8319	7.12674	16.695	0	22.192	49.0547	12.9563	52.3174	32.9054	32.916	30.9624
11.92_860.6223m/z		860.622	1	11.917	0.11355	100 - 36	6615.53	24.32	1997.86	1750.46	1665.29	2756.02	2704.29	2681.3	3178.85	754.99	867.324	391.113	561.824	817.472	1327.26	1998.55	910.367	1267.78	14904.5	9105.25	7941.65	417.748	923.905	709.833	933.579	873.234	683.292	1829.05	2460.65	3689.17	715.831	766.456	469.511	515.336	185.904	360.274	4096.13	948.797	2636.21	907.053	933.908	1104.76	679.653
4.30_522.2394m/z		522.239	1	4.30133	0.0921333	100 - 12.7	53.7692	127.86	0	0	0	0	0	0	0	0	0	0	0	0	0	2.40514	0	0	12.4489	17.2521	18.0194	0	0	0	0	0	0	2.6428	0	21.5307	0	0	0	0	0	0	30.8451	8.50528	17.769	0	0	0	0
4.02_618.2872m/z		618.287	1	4.01703	0.0564167	100 - 29.5	35.3796	50.41	0	0	0	7.70206	0	0	0	156.487	125.243	156.69	0	0	0	0	10.8456	10.3899	24.0095	20.0936	26.9342	0	0	0	0	0	0	21.0245	19.6794	36.3927	0	0	0	0	0	0	0	0	0	0	0	0	5.19454
6.66_604.3596m/z		604.36	1	6.65515	0.18495	100 - 26.4 - 4.64 - 0.0687	587.569	4.6	245.806	207.832	192.868	316.265	301.538	321.241	288.803	757.165	1060.33	823.491	75.8465	59.1111	121.064	436.064	340.022	368.767	1163.5	990.869	1015.08	265.734	364.928	351.969	250.235	280.519	249.721	253.072	251.232	309.484	158.606	108.31	139.996	7.87594	6.68533	12.3656	514.46	239.871	350.447	248.477	227.628	223.732	156.378
8.91_677.4322n	677.432	676.425	1	8.909	0.127833	100 - 30.2 - 20.7 - 5.54	1293.9	28.62	139.745	93.1303	86.8056	158.788	114.307	94.4874	49.272	14.1267	12.0696	5.01357	5.2812	0	0	187.513	90.0064	140.484	3815.34	3431.18	3335.24	21.7466	24.1791	25.733	8.45879	25.5191	15.5895	238.661	321.989	303.523	8.22943	4.92942	6.77121	19.8353	9.7019	8.00541	324.125	104.849	208.032	79.4881	53.4742	42.6155	25.7435
6.19_611.3175m/z		611.317	1	6.18595	0.0635667	100 - 25.2	18.073	178.87	0	3.84573	0	0	0	0	0	3.75017	0	12.8226	0	0	0	0	0	0	60.955	95.1455	87.5809	0	0	0	0	0	0	0	0	0	0	0	0	0	0	0	0	0	0	0	0	0	0
8.94_918.6011m/z		918.601	1	8.9447	0.1921	100 - 27.9	213.593	86.11	5.86454	0	5.48928	16.5771	10.3729	12.4221	0	0	0	0	0	0	0	4.59698	3.74969	4.35865	342.755	258.02	373.633	0	0	3.82993	3.61951	12.6429	0	15.0415	64.2919	27.473	0	0	0	0	0	0	90.589	22.8011	5.13495	7.64317	0	2.32676	0
18.34_692.6606m/z		692.661	1	18.3387	0.142117	100 - 33.4 - 0.52	177.911	51.21	120.664	36.1005	4.24909	90.3506	20.8895	8.04363	0	6.12573	22.0184	28.9111	47.8721	13.5645	19.2894	0	0	0	151.366	90.1933	97.512	67.1272	75.775	81.4187	93.4436	152.194	158.386	12.5774	4.96696	7.67414	40.1747	114.365	120.238	95.8225	113.115	110.934	29.8627	33.7528	62.782	485.518	377.67	361.844	68.5045
8.20_549.3134m/z		549.313	1	8.19842	0.0707	100 - 21.5 - 2.04	80.5236	53.51	18.3933	3.45442	7.93165	26.2428	0	0	0	0	0	0	0	0	0	0	0	4.41971	198.852	199.881	188.188	0	0	0	0	0	0	3.52774	0	12.9072	0	0	0	0	0	0	0	0	0	0	0	0	0
11.54_459.3474m/z		459.347	1	11.5407	0.220683	100 - 23.9 - 2.26	789.89	5.76	674.94	794.449	703.453	711.609	695.864	707.958	761.476	802.941	637.426	743.118	935.55	981.914	856.51	668.092	775.686	731.91	569.168	708.569	719.62	530.903	579.237	566.138	558.758	529.327	580.335	631.299	670.675	613.854	993.039	995.191	960.657	594.463	737.83	613.673	506.678	648.161	598.204	581.116	496.573	529.785	826.079
7.28_410.1568n	410.157	455.158	1	7.28073	0.0785667	100 - 21.9 - 19.7 - 2.01	140.296	26.96	34.9608	61.4764	59.071	45.3108	34.4352	36.1121	35.6663	4.91774	0.0429019	2.09477	19.6573	22.5298	0	5.18261	11.4411	6.38366	405.52	510.829	568.672	1.6699	0.184071	0.628403	0.00327826	0.619551	2.55563	6.1387	9.86368	11.3135	2.17439	1.95387	5.79054	0	8.93656	0.1352	8.75989	16.5543	12.7709	0.757005	0.384311	0.338052	6.51821
7.56_624.2389n	624.239	669.24	1	7.56497	0.04285	100 - 44 - 6.38	73.8594	22.01	73.5052	54.7632	37.9564	65.4506	26.2894	37.3368	30.5743	37.1495	36.7069	26.326	87.5754	69.4487	82.7775	63.4993	75.9961	48.2401	8.94293	13.7049	5.94444	60.4878	58.5532	60.7463	53.7868	66.353	51.2953	71.0417	62.5746	52.7564	56.2613	55.8189	61.3396	127.832	137.5	127.409	38.8698	69.744	75.3088	74.7871	74.5316	94.8744	76.7657
8.89_681.4511n	681.451	680.444	1	8.88757	0.19925	100 - 32.7 - 11.3 - 2.47 - 3.98	1376.92	13.36	465.364	368.485	319.195	586.61	481.535	354.697	405.556	51.8112	103.182	79.3664	206.738	265.261	326.98	483.953	280.207	386.44	3261.14	2820.12	2844.61	104.311	140.007	143.552	106.076	128.337	115.899	435.879	641.345	642.404	175.224	188.431	232.837	69.7087	30.8965	81.6547	964.361	464.581	629.435	204.544	135.394	144.934	173.191
8.03_1035.7385m/z		1035.74	1	8.03487	0.170683	100 - 54.5 - 15.8 - 2.91 - 0.437 - 0.0031	58238.2	19.7	35783	35845	38984.6	40090.4	48121.7	52181.1	57976.4	60157.1	80697.7	53188.9	33923.2	42450.4	55641	65585.3	56201.9	61687.6	58336.1	41606.9	36468.9	26317.3	30494.9	31178	35725.7	36124.3	30059.8	42046.7	46011.2	44769.5	39236	37405.2	32902.5	53938.1	39690	60490.6	43123.6	29477	33508.4	42147.3	47168	46975.7	42674.1
6.22_652.2970m/z		652.297	1	6.22095	0.0707	100 - 26.4 - 1.42	60.1886	87.94	0.0275258	5.14749	0	9.55814	4.10669	0	0	115.986	120.856	119.985	0	0	0	0	0	0	172.392	183.097	190.514	0	0	0	0.230486	0.113197	0.877596	3.85484	0	0.183493	0	0	1.18254	0	0	0	4.31327	2.9279	13.1816	0	0	0	0
7.56_587.2699n	587.27	624.238	1	7.56497	0.0921333	100 - 33.7 - 21 - 2.21 - 1.62	949.323	5.77	669.702	606.762	620.926	680.328	604.99	581.119	642.653	515.877	548.257	576.177	824.23	898.065	946.136	739.957	709.936	700.23	58.8639	56.9825	56.9384	789.657	787.233	789.925	953.773	942.343	1036.75	782.795	795.84	666.907	610.028	632.522	534.575	1662.18	1564.92	1809.18	718.555	736.602	792.883	938.169	956.23	921.394	856.427
7.91_664.4239m/z		664.424	1	7.90633	0.0992833	100 - 30.1 - 50.3 - 12.9 - 6.69	676.86	63.84	8.03528	10.1341	0.0407868	11.9694	3.85259	15.4515	16.8635	0.0563009	0	0	5.60144	1.42995	4.02499	1.01556	3.79933	0	1354.67	1157.2	1102.17	3.09503	1.99696e-05	0.0449555	0	2.30847	0.0178937	6.43748	19.622	5.62321	0.00413033	0	0	0.740357	0	0	30.1554	0.272216	2.54883	0.00281538	0.107444	0.387042	0
5.96_716.8097m/z		716.81	1	5.95815	0.0999667	100 - 0.349	86.1846	57.02	45.8802	9.98037	6.57815	72.5235	0	0	0	175.807	148.246	136.806	23.1569	23.3682	0	140.802	119.956	135.372	6.3388	0	5.24823	100.15	152.15	125.368	100.515	86.4792	126.895	59.5105	58.7838	81.8175	44.2017	23.6745	32.517	18.2549	44.7638	9.90701	82.1182	80.9221	129.36	136.541	118.908	145.492	54.6792
7.86_603.4037n	603.404	640.293	1	7.85705	0.127833	100 - 24 - 2.23	521.298	15.75	293.611	400.747	363.721	383.11	384.951	462.105	480.169	591.87	763.729	577.6	359.094	372.499	462.781	636.998	541.721	661.569	534.599	493.479	447.69	219.397	313.028	273.74	346.156	314.244	304.592	454.975	481.004	451.268	343.094	349.614	361.43	451.654	391.258	461.655	384.475	234.323	333.633	243.911	284.919	331.42	370.268
14.49_367.3720m/z		367.372	1	14.4915	0.04285	100	4.81385	105.47	0	0	0	0	0	0	0	0	0	0	0	0	0	0	0	0	0	0	0	3.24468	0	3.64968	0	0	5.02382	0	0	0	0	0	0	0	0	0	23.9984	20.6591	22.5264	11.3535	6.57473	7.37192	0
10.59_596.2049n	596.205	633.176	1	10.5873	0.142117	100 - 24.2 - 22.7 - 1.41	808.668	7.46	836.375	804.455	752.254	724.428	681.249	804.695	826.944	548.066	745.545	543.864	854.807	794.333	1086.18	401.709	488.825	399.163	305.912	319.231	261.299	749.944	760.078	769.22	649.627	724.93	661.281	677.061	662.076	575.904	529.452	602.394	642.925	928.855	872.847	954.565	584.541	598.686	549.902	758.338	464.294	689.48	725.969
9.31_673.4138m/z		673.414	1	9.31463	0.404933	53.2 - 100 - 24.4 - 39.3 - 4.03	789.92	13.38	238.09	199.067	267.164	485.561	302.913	245.983	183.998	105.033	89.3899	79.139	32.0419	86.2356	102.903	325.113	131.005	205.305	1498.66	1481.95	1436.86	80.0005	188.552	119.084	137.893	170.657	155.941	261.655	474.824	524.531	99.8043	192.58	53.967	93.1962	49.6154	49.3679	402.818	190.171	326.674	199.046	105.21	170.519	31.7318
3.92_607.8365m/z		607.837	1	3.91707	0.0714	100 - 8.33	31.0705	73.69	0	0	0	2.13342	0	0	0	0	0	0	0	0	0	0	0	0	0	0	0	0	0	0	0	0	0	0	0	0	0	0	0	0	0	0	0	0	0	0	0	0	0
8.61_911.5900n	911.59	946.595	1	8.61048	0.754133	100 - 46.5 - 20.2	2417.86	87.75	17.3614	0	4.65431	68.7554	34.7243	0	9.29852	0.2376	0	0	0	0	0	20.4881	2.95292	3.36083	4226.73	3191.76	3191.41	0	1.68373	0	11.3672	17.7388	0	26.7712	322.454	227.581	0	0	0	11.2856	0	0	583.905	16.1793	86.1169	2.41251	3.51696	0	0
10.40_432.2154n	432.215	431.208	1	10.4023	0.334217	100 - 32.8 - 7.5 - 1.94	8863.56	8.77	7133.44	6944.03	7064.28	6930.9	7781.53	7657.34	8732.18	2182.37	2698.36	2394.97	10748.8	11688.4	13188.4	5024.82	4967.92	4835.76	1972.03	1730.41	1663.46	5869.52	5603.75	6063.77	7402.16	7863.18	7262.89	6036.69	5917.13	5554.96	5272.02	5188.34	5535.69	13162.2	12106.4	13739.9	5784.51	5492.45	5393.22	5834.14	7170.5	5913.29	7366.06
5.70_315.2050m/z		315.205	1	5.69533	0.0635667	100 - 4.1	23.2721	178.08	0	0	0	0	0	0	0	0	0	0	0	0	0	0	0	0	41.1561	56.0024	46.6905	0	0	0	0	4.35689	0	0	0	0	0	0	0	0	0	0	0	0	0	0	0	0	0
11.43_904.6495m/z		904.649	1	11.4264	0.54705	100 - 43.1 - 9.23	6388.92	16.27	4392.06	3511.59	3012.7	5547.14	5019.5	4496.21	4398.71	1980.15	2969.03	1710.06	1637.57	2159.28	2809.69	6155.1	3448.99	4395.21	10512.2	7647.26	7778.05	1277	2267.99	2158.35	1633.2	1826.17	1582.99	3423.93	4189.72	6131.72	1612.52	1733.71	1024.65	692.037	829.077	513.265	5296.46	2109.76	4313.37	4717.41	3829.28	4863.45	1840.77
6.91_406.2425n	406.243	427.217	1	6.91082	0.120683	100 - 20.5 - 6.04 - 0.0411	161.276	15.22	73.9445	131.235	93.4013	73.275	72.3701	79.2965	45.5376	0	0	0	0	0	0	0	0	0	150.95	206.097	217.914	0	0	0	0	0	0	0	0	0	0	0	0	730.091	890.656	732.08	0	0.642136	0	0	0	0	3.60177
5.37_1393.7583m/z		1393.76	1	5.3747	0.0564167	100 - 8.06	49.0653	109.63	0	0	0	0.202921	0	0	0	33.7582	32.4764	56.0044	0	0	0	29.4985	72.8572	39.4052	0	0	0	134.136	112.903	105.489	26.0813	53.1788	88.1914	0	11.8607	0	0	0	0	0	0	0	0	0	0	143.229	90.7796	92.6918	48.1329
8.36_161.1309m/z		161.131	1	8.36195	0.0635667	100	13.6484	124.65	1.81995	0	0	2.19767	0	0	0	0	0	0	4.08628	0	0	0	0	0	0	0	0	4.88664	3.26731	2.63438	16.9	15.546	17.3176	0	0	0	0	0	0	0	6.09017	3.88107	6.71625	10.5115	2.9769	0	0	0	0
4.44_205.8406m/z		205.841	1	4.44345	0.0285667	100	14.5735	38.1	16.9469	19.7637	17.8079	15.3878	11.2424	4.48201	7.16019	12.3448	0	12.2338	24.3952	21.2564	16.7314	0	0	0	0	5.31521	0	13.9131	12.1743	7.85955	6.49648	10.8248	6.47098	11.5802	8.90304	5.759	17.1857	14.4597	27.1445	20.4719	19.7634	14.3264	8.21501	10.6752	6.35615	10.7345	12.5497	11.8763	16.7257
5.87_667.3103m/z		667.31	1	5.86602	0.120683	100 - 77.3	67.0664	100.97	2.70545	0	0.00640951	3.90887	5.59754	0	0	0	0	0	0	0	0	0	0	0	326.859	352.115	323.276	2.48625	0	1.25946	0	0	0	0	0	0	0	0	0	0	0	0	21.7803	0	9.30214	0	0	0	0
10.08_829.4734m/z		829.473	1	10.0824	0.04285	100 - 11.7	41.2956	67.3	19.7778	6.59904	0	18.9863	8.66611	0.00153258	0	0	0	0	7.22272	12.2576	21.7232	0	0.0400312	0	0.124779	1.56412	1.46992	36.0286	46.7019	37.4837	41.7168	61.1477	62.7579	19.3576	20.1421	28.6462	0	0	0.010438	0	15.2809	13.082	26.0145	45.8405	66.5028	36.7758	19.0718	22.9032	0
13.45_713.6027m/z		713.603	1	13.4532	0.576317	100 - 61.4 - 14.7	2809.28	16.35	2155.16	1564.2	1383.95	2277.62	1436.18	1222.78	1069.74	3211.29	2691.41	2677.01	1015.03	1376.07	912.014	4534.71	3487.5	3787.39	3323.78	3260.05	3059.94	2479.45	3268.96	3054.65	3271.7	2905.42	4082.33	1669.74	2080.67	2315.63	2026	2120.6	1603.77	816.141	968.64	845.812	2524.9	2527.69	3580.96	3421.07	2762.15	2753.24	1493.75
4.14_908.9363m/z		908.936	1	4.13773	0.0856833	100 - 18.3 - 8.77	113.66	61.82	5.05561	0	5.47163	0	5.18084	0	0	0	0	0	0	0	0	0	0	0	0	0	0	0	0	0	0	0	0	0	0	0	0	0	0	0	0	0	0	0	0	0	0	0	0
0.76_639.1666m/z		639.167	1	0.759767	0.0571333	100 - 11.8	48.3876	27.17	27.0241	32.8605	36.5512	22.8652	17.7027	20.1441	34.5542	52.9455	41.2508	52.1163	7.96137	26.5874	6.14245	3.4671	7.51526	13.5176	160.543	188.466	162.087	0	0	3.2134	0	0	0	39.2474	32.9751	18.6438	0	6.05409	24.1938	0	0	0	0	1.97352	0	1.72937	0	0	25.7363
7.39_206.0951m/z		206.095	1	7.39428	0.07785	100	19.0348	59.83	6.31043	5.50623	3.92244	2.31727	9.61511	7.0524	0	0	0	0	0	0	0	0	0	0	0	0	0	0	0	0	0	0	0	0	0	0	0	0	0	91.2903	95.6756	98.556	0	0	0	0	0	0	0
11.21_459.3474m/z		459.347	1	11.2065	0.2278	100 - 25.6 - 1.11	846.158	6.22	734.778	824.197	809.802	755.235	707.942	755.65	833.309	890.398	785.898	827.829	1047.88	1050.89	922.334	715.881	861.226	780.619	572.113	711.274	676.058	588.589	641.446	557.506	570.356	565.986	618.488	691.314	674.848	629.394	1024.47	1033.14	1034.35	680.79	847.924	728.01	467.506	678.436	601.506	505.829	477.785	524.709	875.527
4.76_404.0776n	404.078	425.052	1	4.76338	0.07855	100	293.696	7.27	70.5061	87.0874	89.8762	67.1398	66.2893	100.666	123.085	1091.98	1271.18	1126.8	118.923	90.4506	95.9198	0	2.45685	6.78529	0	6.02779	0	205.69	193.058	196.174	372.532	358.634	331.925	4.13176	0	2.47517	0	0	2.68428	0	0	0	0	1.23911	0	2.82277	0	2.30405	199.468
8.00_435.2146m/z		435.215	1	7.99917	0.0499833	100 - 12.4	140.549	18.24	144.171	157.894	142.119	103.81	98.1082	123.798	109.569	57.5276	53.8105	99.3894	264.164	223.334	140.663	85.6682	140.129	130.661	55.2417	109.545	80.5157	94.6259	62.2569	60.3315	50.538	44.7711	69.5051	98.8018	89.1036	57.48	181.841	113.075	220.07	91.8746	170.582	76.1849	20.6542	125.515	63.2114	44.4215	60.5179	37.3065	144.532
19.92_728.6831m/z		728.683	1	19.9241	0.16355	100 - 30.4	155.053	36.76	106.151	38.5004	17.8601	119.489	49.7493	22.1985	7.18804	58.068	55.6839	16.3018	35.3375	42.0649	24.5891	72.8999	57.2542	39.1921	123.273	55.4179	51.8507	128.22	171.739	175.546	130.401	224.229	251.083	21.7894	38.0284	38.0127	43.5803	56.3283	29.3243	148.85	181.275	228.799	87.9872	54.2922	105.489	265.127	165.862	209.374	66.2379
7.36_315.2628m/z		315.263	1	7.35928	0.142117	100 - 14 - 0.65	1051.78	15.99	504.571	560.024	605.657	479.226	623.564	685.485	760.614	178.415	194.297	198.326	143.179	128.961	138.453	188.234	219.313	206.883	4639.24	4691.94	4320.54	189.308	171.646	167.942	197.131	174.884	161.96	116.264	110.646	97.4283	2415.87	2262.21	2335.18	151.108	158.004	168.37	151.3	142.08	124.327	177.013	219.194	187.723	417.37
0.67_589.9328n	589.933	626.92	1	0.674767	0.0564167	100 - 5.46	261.529	14.57	196.294	223.263	270.985	194.51	266.079	308.478	300.781	196.445	200.067	188.984	261.553	300.12	299.608	205.218	205.08	215.629	183.157	150.168	149.027	191.504	195.867	203.833	207.609	199.074	184.281	187.377	190.809	168.646	233.062	258.749	286.664	255.97	226.28	271.787	221.713	201.062	199.076	136.323	159.904	142.31	196.259
8.95_594.4097m/z		594.41	1	8.95185	0.0928333	100	396.336	6.09	316.691	268.586	262.017	293.175	307.922	278.836	307.628	268.153	382.555	312.516	336.6	358.168	394.913	389.411	369.198	376.022	286.307	251.006	227.081	311.817	309.584	322.799	382.169	410.06	410.399	350.626	325.705	339.517	332.763	297.527	340.633	259.647	219.332	272.148	483.816	404.325	406.184	526.995	474.403	451.17	297.357
9.91_367.2275n	367.227	412.208	1	9.91165	0.1136	100 - 19.6 - 6.47	124.993	50.83	86.8108	31.2337	38.8031	65.9414	13.4789	5.13257	7.24836	3.32702	0	3.63487	30.2751	6.18427	28.1016	0	4.8229	4.55912	0	4.89018	2.96091	117.527	104.81	113.067	38.1975	80.2987	94.593	26.0898	9.38407	21.8021	0	0	2.85913	73.2742	87.0844	68.1886	72.1099	76.3141	93.2841	119.71	82.3021	75.7384	36.9495
11.47_862.6282m/z		862.628	1	11.4693	0.184967	100 - 30.5	4400.18	27.54	1786.33	1949.24	1960.19	2685.03	3096.7	3201.78	4302.76	1562.82	1797.29	1005.01	884.083	2101.33	2361.36	2269.51	1095.16	1449.48	12314.7	9031.83	7715	1126.81	1937.62	1960.18	2015.92	1752.2	1474.68	1468.79	2112.77	2614.11	1764.02	1812.33	948.007	1193.01	723.814	1402.34	3147.02	1183.45	2523.92	1636.32	2145.83	1845.57	1036.51
13.08_865.6267m/z		865.627	1	13.0761	0.34135	50.8 - 100 - 97.3	1511.15	9.38	1180.88	1318.28	1300.5	1296.74	1556.18	1587.36	1549.89	1200.88	1117.33	1052.9	1358.39	1271.55	1608.12	1659.94	1457.52	1493.7	1396.14	1074.49	1210.76	1080.54	1172.34	1172.84	1349.55	1217.83	1218.56	1346.02	1408.07	1548.9	1179.87	1184.34	1118.56	1328.15	1259.01	1429.44	1448.73	1177.38	1310.06	960.802	1175.96	1036.64	1304.99
5.37_1384.9371m/z		1384.94	1	5.3747	0.0849833	100 - 15.4	632.025	71.59	0	14.1098	24.9037	0	17.0116	24.8677	0	302.715	277.347	443.479	38.7441	0	0	422.953	949.956	580.825	0	0	0	1632.54	930.673	1139.37	595.218	724.105	967.698	434.036	277.688	160.05	0	0	0	0	0	0	0	119.756	34.5745	1722.33	1385.77	910.152	308.371
4.77_79.9523m/z		79.9523	1	4.77052	0.0642667	100 - 19.7	27.8195	21.86	12.73	16.5125	14.1715	9.39891	10.8784	15.5476	19.3623	92.7817	99.3461	103.955	19.0886	15.4062	22.4169	0	0	0	0	0	0	24.8924	18.9312	20.4748	42.5685	42.4246	36.8394	0	0	0	0	0	0	0	0	0	0	0	0	0	0	0	29.405
5.10_496.2967m/z		496.297	1	5.0976	0.170683	100 - 34.9	257.84	13.83	151.571	178.09	206.945	154.661	160.158	138.541	153.238	780.841	634.243	761.385	123.251	97.6587	42.6368	87.052	130.791	122.436	117.177	173.297	160.647	212.807	221.121	202.253	36.1816	54.5227	64.1653	106.649	113.517	105.572	183.771	171.952	148.987	64.7831	109.473	59.3673	34.0924	86.4618	54.9003	90.4611	83.3628	87.1919	179.487
8.51_645.3302n	645.33	626.312	1	8.51122	0.11355	100 - 31.8 - 9.7 - 0.227	831.641	11.41	641.1	544.463	501.925	674.042	563.549	545.976	510.973	886.134	1141.31	937.425	443.728	422.459	602.114	1188.92	1127.85	1193.38	536.247	531.472	592.315	686.173	731.001	714.979	671.987	705.025	671.139	936.46	846.328	809.215	335.524	371.114	403.589	676.374	588.46	721.943	778.186	648.067	682.253	1155.18	1140.93	1057	699.737
7.82_245.1578m/z		245.158	1	7.82135	0.07855	100 - 8.15	39.2329	47.93	2.39283	4.28032	0	2.28419	4.40007	0	9.14202	0	0	0	0	0	0	0	0	0	0	0	0	0	0	0	0	0	0	0	0	0	0	0	0	120.497	107.903	103.914	0	0	0	0	0	0	0
14.50_1014.6345m/z		1014.63	1	14.4987	0.184967	100 - 40.8	359.635	49.31	84.8744	222.132	280.607	56.1999	234.021	279.079	411.604	210.474	169.181	306.599	347.451	341.173	228.49	38.6907	90.2399	92.2774	210.807	421.38	342.299	21.2754	0	5.03499	35.6401	17.7872	16.7163	37.1519	33.7772	10.6379	397.976	453.902	430.448	23.7391	87.0435	48.8708	16.4924	83.5146	22.1005	0	0	0	197.178
11.43_187.9412m/z		187.941	1	11.4336	0.298517	100 - 9.73	176.713	16.34	148.705	214.639	175.983	116.916	153.759	181.223	144.238	124.292	172.656	176.332	258.086	205.864	211.628	150.383	173.647	172.097	99.4249	154.59	141.494	156.126	130.763	138.068	136.042	143.788	120.763	159.696	154.981	103.062	140.331	164.728	261.809	129.106	182.039	130.76	116.098	176.438	106.158	147.267	131.468	123.054	175.197
6.48_578.3418m/z		578.342	1	6.48447	0.127833	100 - 25	1026.65	8.91	249.552	255.044	233.487	265.155	333.142	362.875	320.929	35.2912	44.8907	38.7259	23.2347	8.17715	21.1216	140.21	108.56	118.679	3634.3	3216.34	3083.99	33.5027	57.7484	50.3555	65.2275	68.5447	45.4536	162.299	160.329	220.083	28.1356	39.432	34.3872	7.4716	3.08844	0	454.898	183.971	297.652	58.2445	58.1948	57.645	59.5981
11.80_900.6282m/z		900.628	1	11.8035	0.23425	100 - 27 - 25 - 13.7	4647.46	16.5	1798.61	1760.49	1688.78	2237.81	2550.17	2382.11	2317.12	986.733	1368.34	1106.44	1113.75	1475.3	1638.63	2583.91	1578.74	2086.38	8800.06	6400.98	6078.94	743.99	996.659	1089.69	1071.76	1044.58	913.89	1745.11	2239.6	2876.52	1317.29	1426.09	707.868	1056	871.864	979.315	2547.46	1175.59	2041.63	1531.12	1839.47	1709.83	1120.41
0.67_657.9010n	657.901	656.894	1	0.667633	0.134983	100 - 12.6	566.891	10.52	432.495	561.618	525.274	454.42	523.619	557.878	677.968	434.814	484.463	451.077	455.181	388.215	402.743	531.724	601.782	598.341	426.909	420.254	336.246	390.555	398.214	386.241	528.765	464.196	430.515	457.488	450.975	383.722	484.989	487.959	517.693	510.274	456.133	550.683	418.028	463.941	386.181	324.842	364.685	360.214	453.542
14.40_508.3641m/z		508.364	1	14.3987	0.497767	100	742.958	13.06	663.112	630.81	586.31	676.145	571.305	478.552	495.201	613.62	479.177	571.689	892.425	1005.95	678.464	878.303	797.249	802.678	396.776	596.078	557.846	716.597	846.83	824.905	560.583	529.044	669.408	796.266	897.503	869.556	654.196	650.6	643.645	410.45	522.616	419.305	331.948	486.182	570.263	762.79	676.167	718.079	916.93
0.73_1397.2490m/z		1397.25	1	0.7312	0.185	100 - 39 - 18.9 - 0.948 - 0.174	802.75	5.22	577.949	704.674	778.581	593.772	837.775	791.846	839.86	527.633	539.547	526.17	535.674	574.438	479.684	644.972	730.57	684.876	321.046	269.355	295.033	731.467	799.804	801.025	806.594	650.474	594.541	718.257	675.906	557.235	324.055	311.043	337.237	811.242	805.505	829.468	524.287	709.52	525.721	678.514	792.897	776.14	677.502
4.19_406.1791m/z		406.179	1	4.19485	0.0635667	100 - 20.8 - 9.8	42.8477	89.01	5.05519	10.1443	3.84355	3.01802	0	4.22052	0	0	0	0	0	0	0	0	5.61512	9.96169	162.079	183.326	177.574	0	0	0	0	0	0.192019	1.0288	0	0.00126288	0	2.79063	0	0	0	0	0	0	0	0	0	0	0
6.58_718.3924m/z		718.392	1	6.5766	0.0571333	100 - 33.3 - 32	39.1278	38.09	22.0933	15.5431	16.5974	16.5187	4.81422	16.2942	10.0119	31.2147	40.0556	40.7598	0	0	0	113.312	126.973	107.913	35.9312	26.7227	47.8252	0	0	0	0	0	0	49.5876	29.3968	39.1588	0	0	0	0	0	0	0	0	0	0	0	0	0
3.91_79.9520m/z		79.952	1	3.90992	0.106417	100	67.5892	10.45	35.399	42.8421	46.6543	37.9638	54.0589	49.167	65.2007	49.762	53.6517	50.672	1.33791	3.38111	2.49205	234.256	250.994	259.864	16.7351	17.8726	16.562	22.084	18.6961	15.477	29.4814	24.1426	26.0664	19.0712	15.1729	11.9373	5.29351	4.88653	12.42	32.4778	27.2744	29.2283	9.04911	12.3248	9.29051	4.32874	3.56446	4.91709	27.3664
9.53_531.2155m/z		531.216	1	9.52815	0.0428333	100 - 12.5	48.0991	17.44	39.5233	33.9129	30.097	33.6359	32.6074	41.2939	23.7171	6.69739	16.4931	19.6156	46.1918	27.2384	39.2554	29.1776	28.0133	26.8223	0	0	0	42.338	40.2712	48.2809	58.1149	66.8369	44.3553	45.5457	26.9222	24.263	21.985	19.887	36.7883	66.8476	65.6013	33.0932	16.4989	37.3287	42.5142	41.9431	32.9799	40.1702	38.2614
11.18_488.2460m/z		488.246	1	11.1779	0.0849833	100 - 26.9	121.385	24.2	78.9547	61.2272	51.1663	67.1839	53.9824	11.4486	36.9266	3.32976	0	0	47.4076	61.8491	59.0683	18.245	46.1135	44.9965	10.621	17.4552	4.45748	73.7349	70.2652	80.5818	127.808	173.859	155.189	56.0579	40.8728	48.171	14.6218	23.2354	24.1024	229.334	215.832	226.976	72.8986	69.2453	69.698	64.0721	45.9704	46.4017	57.8255
6.69_582.3637m/z		582.364	1	6.69085	0.0992667	100 - 4.6	58.862	92.64	9.1456	0	0	18.7722	0	0	0	0	0	0	0	0	0	0	0	5.7365	130.752	129.051	129.358	1.93537	0	0	11.2785	2.27841	4.61139	14.455	9.04592	20.8278	0	5.09167	0	0	0	0	24.7595	16.6	28.3228	0	0	0	0
8.50_1061.7912m/z		1061.79	1	8.50407	0.0714167	100 - 50.9	142.828	43.19	45.1032	14.9611	0	71.8766	6.22991	0	0	109.29	197.432	75.1644	0	0	8.23602	401.548	302.657	321.082	46.6413	6.60404	0	131.504	161.374	165.083	150.398	220.194	239.326	147.919	149.261	244.296	0	0	0	5.00155	4.71102	5.99702	173.572	58.4034	175.815	667.216	511.141	544.171	29.0226
4.09_945.5513m/z		945.551	1	4.09488	0.0857	100 - 43 - 11 - 1.11	265.632	43.41	4.28828	0	6.36495	4.82727	0	8.62143	0	0	0	0	0	0	0	0	0	0	0	0	0	0	0	0	0	0	0	4.22698	4.391	5.30347	0	0	0	0	0	0	0	0	0	0	0	0	0
7.72_395.1678n	395.168	440.167	1	7.72137	0.120683	100 - 17.7	74.8779	25.12	61.867	85.2366	79.9402	38.2128	55.4402	75.8986	92.9202	0	0	3.63758	4.47697	0	0	0	2.32585	0	92.0628	158.239	171.181	4.15859	0	0	0	0	2.56041	0	0	0	0	0	2.794	302.033	437.838	309.283	0	0	0	0	0	0	0
10.40_747.5612n	747.561	746.506	1	10.4023	0.3128	100 - 57.4 - 18.3 - 4.99	6996.54	15.59	4891.61	3578.89	3391.17	5569.01	4420.84	3690.49	3805.71	663.255	859.29	758.343	6043.74	7363.86	8244.29	2807.39	2231.62	2247.74	1498.71	1464.52	1345.82	4037.48	4405.33	4889.91	5906.94	6236.14	6412.33	3370.73	3950.99	4776.56	2052.11	1945.39	1779.23	11139.7	9490.23	11744.8	4523.01	3085.56	4481.59	5494.64	5601.53	5096.77	3764.11
8.36_428.1837m/z		428.184	1	8.36195	0.0921333	100 - 58.2	91.8216	26.18	40.5273	27.7378	42.1191	36.3475	40.4409	29.4571	18.2192	0	0	0	46.3359	44.3384	34.1808	3.80895	5.93334	0	0	0	0	59.3206	52.591	51.0155	97.4872	126.611	112.045	5.69909	0	7.78448	0	5.37685	14.6521	92.2162	81.8305	70.1658	56.2347	64.6128	62.1545	4.33104	3.27083	0	16.0833
4.84_214.1465m/z		214.146	1	4.84193	0.0992667	100 - 12.9 - 0.359	287.187	8.81	81.4897	90.4444	97.2332	73.4847	108.604	115.981	143.784	18.8131	9.29271	20.9225	3.81873	5.84228	6.16471	13.3808	15.7578	11.4694	1396.11	1457.7	1337.05	2.26463	7.48904	1.72059	4.1172	1.07486	3.77156	10.8771	10.5532	11.2148	852.737	809.209	931.678	4.73866	3.31064	1.90357	0	3.90729	0.385694	10.1322	5.48952	0.0105374	99.6568
6.58_226.1255m/z		226.125	1	6.5766	0.07855	100 - 4	876.794	44.35	273.596	382.396	551.245	394.764	565.145	841.928	958.743	0	11.699	11.7659	740.113	1176.44	1724.09	93.9507	46.3337	66.1611	678.873	279.428	172.605	0	3.29225	0	0	0	0	487.732	459.764	587.588	230.999	300.382	227.297	1323.14	736.173	1509.47	1182.49	436.043	575.355	899.48	1079.2	864.645	403.629
11.43_972.6401m/z		972.64	1	11.4264	0.262833	100 - 43.9 - 18.9 - 5.91	722.774	24.78	548.512	338.507	276.696	720.323	455.996	424.943	349.327	134.195	218.118	66.2714	46.712	71.7635	86.763	658.609	345.963	457.979	1486.85	1166.9	1174.81	44.075	213.234	157.976	47.6934	60.8146	54.9847	388.835	483.526	787.945	7.11296	32.389	5.22308	3.24765	7.67418	0	534.81	183.534	505.774	543.424	385.358	530.257	89.6244
6.09_596.2223m/z		596.222	1	6.08598	0.0642667	100 - 24	57.1425	61.62	14.7714	20.1826	7.2603	12.2142	10.3075	7.65246	0	4.96122	13.4096	15.0129	0	0	0.371653	0	14.4898	12.6328	0.0307721	0	8.81957	0.304403	0.617959	0	0.000432735	3.19079	8.39203	17.5072	0.775328	1.80043	168.241	133.488	153.454	98.8329	86.1123	91.6108	8.72389	49.0536	35.954	19.3454	17.4188	29.9259	0.00786182
9.52_693.4945n	693.495	738.442	1	9.52102	0.177833	100 - 66.3 - 21.3 - 4.34 - 1.57 - 0.975	5359.06	15.55	3684.78	2732.34	2800.11	4232.22	3327.15	3101.29	3187.53	1702.66	2142.14	1651.06	3523.26	4033.12	4932.48	3661.2	3188.27	3388.87	1753.65	1540.98	1574.32	5697.2	6296.38	6457.29	6829.92	7443.6	7357.88	3442.56	3819.04	4260.49	2301.99	2237.05	2129.62	6185.1	4862.35	6590.98	4947.52	3689.82	4882.59	6230.86	6063.98	5349.8	3743.46
11.43_610.2010m/z		610.201	1	11.4336	0.0571167	100 - 16.5	59.6795	31.87	45.7296	14.7399	6.49335	36.7406	34.8444	15.8084	6.54765	48.1158	67.1444	30.1943	34.8219	28.3266	24.6822	23.0542	33.734	25.531	0	6.97084	12.7915	92.2645	82.3126	81.1313	109.093	99.5794	90.9178	37.9564	43.1467	32.9	19.4133	26.733	53.3093	39.3014	29.8008	64.0698	64.2407	60.6972	56.6052	99.7483	82.6337	79.2085	31.039
10.94_440.2385m/z		440.238	1	10.9358	0.04285	100	12.1995	140.23	2.65458	0	0	0	0	0	0	0	0	0	0	0	0	0	2.12183	0	0	0	0	8.63395	17.4386	11.7694	2.77514	3.7687	11.2662	0	0	0	0	0	0	0	6.24725	0	5.54361	0	4.27002	14.7468	16.2233	0	0
9.48_326.2805m/z		326.28	1	9.47817	0.0571333	100	50.9496	49.27	36.5724	28.1101	8.01032	32.9136	0	7.74749	15.6942	0	7.25647	2.77605	36.6813	19.3179	0	0	13.0623	5.62509	0	4.63224	11.5507	57.4666	56.9328	57.2214	51.184	67.4786	78.1015	16.6517	26.9995	5.74994	4.96496	0	9.83838	35.7217	46.6038	25.9161	30.2421	35.453	41.3121	81.6112	67.8829	55.3031	33.5962
5.86_576.3251m/z		576.325	1	5.85887	0.11355	100 - 22.4	60.7312	100.32	11.0151	0	5.94025	14.707	0	0	0	0.00221917	0	2.34683	0	0	0	4.39546	0	0	223.19	269.617	261.381	0	0	0	0	0	0	1.73494	0	4.19527	0	0	0	0	0	0	0	0	9.45407	0	0	0	0
0.74_964.2654n	964.265	963.258	1	0.738333	0.29925	100 - 31.1 - 8.02 - 0.0827	6636.42	11.65	4942.52	5956.72	6255.4	5076.03	6691.08	7070.85	8140.52	4564.26	5053.42	4777.16	6502.21	7272.58	7476.51	4922.05	5153.33	5005.38	3157.49	3181.2	2957.08	5714.47	6716.03	6659.56	5443.72	5034.41	4973.37	4422.88	4460.17	3984.94	4708.17	4789.49	4615.21	6800.87	6344.76	7268.33	6147.77	5851.58	5406.28	6040.88	7102.22	7157.33	5726.33
5.12_418.1107m/z		418.111	1	5.11903	0.0571167	100 - 31.9 - 0.9	105.779	16.34	92.8985	95.7371	98.8293	72.127	87.3068	65.6941	70.2203	77.3413	61.5942	102.681	176.899	181.369	131.24	70.6708	106.175	91.1285	76.2073	102.878	98.8936	62.4978	64.1497	59.9841	61.5032	61.8056	59.7072	80.9199	89.1407	67.181	135.082	122.023	153.477	55.7439	47.0422	36.6783	47.8657	87.0859	64.0208	47.8285	49.4378	53.0945	102.85
7.90_690.4316m/z		690.432	1	7.8992	0.07785	100 - 36	70.6698	67.04	2.17693	2.11171	0.776921	0.508686	0.419669	0	0	0.939039	0	2.83549	4.93375	0.389487	0	2.13028	4.82017	3.228	110.15	87.1074	68.4423	2.2927	1.61739	0.170272	0.380155	0.36587	5.01242	3.67123	4.23912	6.11481	1.38864	0.020095	2.69073	6.29736	4.34173	6.84443	9.64359	5.15634	4.63196	1.03644	2.50453	3.94702	0.830701
4.22_350.0637n	350.064	349.104	1	4.22272	0.0921333	100 - 8.42	219.065	9.25	135.138	174.025	182.493	128.525	169.996	153.979	155.746	254.264	299.287	344.54	101.443	78.2886	75.9266	87.3236	145.791	130.98	454.717	517.862	532.453	107.152	71.8973	84.0418	107.969	105.914	98.5925	160.859	134.725	108.488	520.724	496.62	578.951	2.99292	18.5222	1.83523	24.2925	58.4997	28.8846	183.106	197.944	173.474	86.8526
3.94_358.9776n	358.978	393.947	1	3.93848	0.07855	100 - 6.14	77.9919	36.65	8.92211	5.35559	8.74216	11.1874	16.7566	16.2574	13.9753	0	0	1.94426	5.49237	0	0	303.655	360.816	357.039	0	0	0	14.3746	6.92981	3.06283	0	0	0	0	0	0	0	0	1.15423	0	5.02095	0	0	1.2428	0	0	1.05715	0.00566946	1.46184
4.09_551.2795m/z		551.28	1	4.08773	0.0499833	100 - 17.2	21.9611	71.86	2.84029	6.43814	3.20005	0	5.20805	7.38745	0	3.51964	0	0	0	0	0	104.062	114.36	101.31	0	0	4.17271	0	0	0	2.87162	0	0	2.57314	0	0	0	0	0	0	2.13632	0	0	1.70888	0	0	0	0	0
0.89_995.1965n	995.196	994.189	1	0.894767	0.234283	100	852.42	8.53	626.597	687.965	901.334	781.2	900.4	725.615	831.806	773.485	561.564	755.442	961.47	1067.56	991.327	704.156	704.507	724.28	428.89	555.791	423.742	611.429	797.168	781.345	629.541	559.786	700.385	614.805	645.861	602.16	965.814	1022.17	836.061	775.024	840.319	791.68	689.974	662.296	800.004	535.29	695.178	674.25	743.553
10.19_445.3502m/z		445.35	1	10.1895	0.127833	100 - 5.38	49.2085	35.69	31.9337	25.9142	7.33068	24.1615	2.09534	7.00975	8.04739	12.6468	0	14.3411	24.1453	26.3595	17.3748	0	26.0524	6.54192	22.329	12.1386	34.6973	141.421	107.521	107.243	38.3723	43.6226	62.0822	0	0	2.03295	36.9972	25.1366	71.2894	21.1925	37.2409	29.024	94.5026	148.8	127.834	32.5376	26.4376	32.4049	48.9128
12.34_894.5170m/z		894.517	1	12.3441	0.04285	100 - 46.9	56.0104	43.04	44.0879	41.068	7.98096	14.2365	0.0888151	5.39017	0	12.4658	0.736867	4.48838	63.9299	0.545517	29.4762	8.42294	64.7878	11.6781	0	0	0.244498	65.8629	71.0478	47.131	35.5596	37.9745	47.8471	87.1444	42.6588	57.9403	19.0542	19.0523	20.9223	29.6962	7.81603	13.9941	17.8643	21.4566	16.8112	65.2086	60.6237	57.0946	31.3919
7.35_504.1676m/z		504.168	1	7.35215	0.11355	100 - 20.2	38.4419	74.45	0.281208	7.49449	7.85631	2.42924	11.7935	0	23.2155	0	0	0	0	0	0	0	0	0	0	0	0	0	0	0	0	0	0	0	0	0	0	0	0	163.648	220.23	192.168	0	0.581978	0	0	0	0	0
4.09_1109.5496m/z		1109.55	1	4.09488	0.0499833	98.6 - 100 - 7.39	42.6483	58.54	0	0	3.22444	0	0	0	0	0	0	0	0	0	0	0	0	0	0	0	0	0	0	0	0	0	0	0	0	0	0	0	0	0	0	0	0	0	0	0	0	0	0
8.36_234.1274m/z		234.127	1	8.36195	0.0492833	100	13.0871	106.08	4.58459	1.80869	2.67042	0	2.59964	0	0	0	0	0	3.43299	0	0	0	0	0	0	6.08386e-06	0	8.11061	8.6902	3.94354	11.8349	16.5432	15.3221	0	0	0	0	0	0	0	11.1352	4.20632	4.50203	5.08541	5.63825	0	0	0	0
13.37_585.4836m/z		585.484	1	13.3682	0.0849833	100 - 22.1	72.8036	77.81	40.029	3.76297	0	32.4698	0	0	0	6.2169	5.02324	9.99869	0	0	0	0	0	0	4.99321	0	3.40268	51.5703	62.8147	57.9349	79.5397	87.6473	127.018	3.43388	0	6.60637	0	7.33315	16.6243	220.1	197.756	217.656	49.8515	39.4683	39.0185	3.19617	0	0	0
0.82_395.0031m/z		395.003	1	0.816883	0.0357	100	39.2439	96.14	0	1.88256	0	33.0996	42.8149	57.3877	55.7759	0	0	0	0	0	0	0	0	0	14.357	9.06921	2.15967	5.92027	1.63614	0	2.22247	3.93421	0	0	0	0	0	0	0	3.26616	0	0	0	0.839091	0	14.4874	14.3662	13.4052	0
9.51_419.3321m/z		419.332	1	9.50673	0.07855	100 - 3.7	39.6527	27.43	21.7507	14.2443	9.37899	13.0946	13.6393	0	16.4052	0	5.48002	3.62118	14.074	0	5.40315	0	0.899486	0	3.7782	27.085	37.7196	59.3877	29.3684	61.7592	16.245	24.2177	38.6918	0	0	0	0	0	17.6274	48.9199	52.9404	49.6535	81.1704	168.914	96.4109	0	3.56884	0	34.6164
10.42_681.1930m/z		681.193	1	10.4238	0.0921333	100 - 15.8	86.4806	17.61	48.6241	67.1491	47.7461	62.1044	48.1205	54.4073	26.3848	5.18049	6.73771	0.288798	105.72	66.3486	145.115	16.486	14.7181	26.8165	0.743451	0.000547542	0	56.2931	50.1143	64.2121	52.5659	86.7389	91.7681	42.2575	32.0879	34.6823	20.6986	25.639	34.6271	147.524	158.954	143.572	37.5244	31.6068	28.4636	60.9725	20.8647	53.9802	51.2657
6.61_630.3761m/z		630.376	1	6.6123	0.0999667	100 - 16.3	117.233	47.7	29.3633	21.4602	4.07697	30.8812	11.0891	21.3846	21.7417	288.692	340.341	312.82	0	0	0	38.1307	34.8065	41.1384	95.8727	85.3173	74.4871	147.472	150.1	149.314	134.281	132.261	119.689	28.6415	23.8536	39.8702	18.4295	7.18565	6.51249	0	0	0	92.1492	47.0821	85.6601	8.23663	4.93849	3.28672	27.6371
8.24_1093.8089m/z		1093.81	1	8.24055	0.0642667	100	221.969	14.8	162.185	126.093	122.405	163.96	177.208	178.576	168.855	143.533	207.771	136.692	168.65	230.401	369.404	226.739	189.27	193.809	200.839	144.103	144.162	187.484	193.661	176.693	227.31	223.747	221.697	203.81	168.546	201.06	203.411	241.123	159.934	147.486	75.5176	151.666	238.986	157.617	247.895	204.226	216.7	197.096	168.295
10.82_199.8503m/z		199.85	1	10.8222	0.299217	100 - 32.8	146.615	43.04	136.595	223.882	183.468	75.7323	85.713	84.3138	35.5209	166.071	134.214	210.166	337.488	174.595	137.706	91.4892	201.762	167.344	8.87668	49.6508	37.6778	110.31	86.3578	81.7222	86.0357	89.3356	95.2099	149.219	91.4705	39.3143	233.413	215.368	360.134	157.988	236.598	96.3647	2.43499	132.395	44.444	47.7404	75.4808	54.8115	235.861
7.42_275.2069m/z		275.207	1	7.41572	0.0714167	100 - 12.9 - 1.91	53.7872	13.76	17.2516	23.5681	20.3081	18.1888	17.3986	20.6077	15.8823	2.96248	0.0105684	2.21027	7.23153	0.0158258	0.917187	0	0	1.10042	1.8054	0.0429732	6.4256	6.13325	5.17779	3.92022	3.61485	1.26626	0	0.750953	0	0	0	0.141029	2.42982	38.2333	57.71	41.7126	0.393457	4.23263	0	0	0	1.00097	0.769511
20.41_870.7590m/z		870.759	1	20.4147	0.127833	100 - 36.4	195.001	75.55	94.6418	13.4564	0.317427	126.012	0.315533	9.63228	0.0423658	155.162	212.912	76.4983	6.44564	0.54633	26.7936	82.0942	66.8716	32.7462	232.469	71.5204	97.9679	175.947	247.217	215.133	142.841	183.646	173.993	30.0661	38.5438	100.579	1.36624	13.5816	0.0381431	14.5983	2.62565	2.7851	84.0567	39.7802	138.14	580.228	500.387	471.022	14.162
9.28_602.3783m/z		602.378	1	9.27892	0.0499833	100 - 32.1	32.3782	100.69	2.23203	0	0	2.98013	1.88413	4.2837	0	0	0	0	0	0	0	0	3.14223	0	47.1594	43.9063	63.6797	4.46183	3.28168	0	3.31515	0	0	4.68808	4.89562	14.4429	0	0	0	0	0	0	7.50216	0	12.8534	0	0	6.77044	0
7.96_502.3185m/z		502.319	1	7.95632	0.134983	100 - 27.8	544.199	12.82	448.907	337.103	278.299	314.818	284.392	380.433	384.014	231.25	402.869	270.935	358.108	287.722	437.929	230.362	330.331	291.203	51.2705	79.3699	96.6625	650.133	420.056	470.985	362.469	361.178	376.563	418.428	357.074	284.2	286.645	272.732	352.563	400.388	305.096	367.432	393.834	444.49	270.7	816.702	848.647	621.245	489.941
8.58_591.3768m/z		591.377	1	8.58192	0.1064	100	18.0024	130.17	2.07219	0	0	6.71983	0	0	0	0	0	0	0	0	7.02619	0	0	0	19.3473	20.4759	24.4737	2.46947	0	0	0	0	0	10.1945	4.83566	18.7565	0	0	0	0	0	0	0	2.55658	0	2.95143	0	0	0
7.41_686.3708m/z		686.371	1	7.40857	0.106417	100 - 32.9 - 5.82 - 0.0335	1689.5	9.3	876.892	762.695	700.771	928.648	767.925	771.937	776.727	842.929	1061.19	853.325	1443.94	1471.34	1692.77	1268.67	1491.66	1318.03	180.112	171.551	144.374	1358.07	1206.76	1297.98	2044.86	2174.4	2500.59	1170.16	1152.57	1011.82	785.076	724.687	714.551	2780.78	2272.96	2976.16	1658.79	1698.44	1676.68	776.687	796.188	698.843	1607.86
13.79_689.5953m/z		689.595	1	13.7945	0.255667	82.3 - 100 - 51 - 1.5	776.756	11.14	786.733	666.186	604.121	762.649	560.452	478.223	444.064	931.828	813.141	833.231	589.708	806.981	487.155	818.599	714.618	714.718	956.277	938.264	898.147	583.902	739.996	739.388	674.141	634.506	798.458	665.285	811.666	820.544	893.28	917.848	703.771	800.156	813.17	747.965	739.185	716.348	915.017	1160.21	1070.39	1016.74	678.936
4.08_482.1843n	482.184	481.177	1	4.0806	0.0857	100 - 23.7 - 3.94	589.658	14.21	225.517	253.903	274.784	202.037	244.253	301.316	296.126	34.8725	39.3782	31.0432	1441.44	1430.58	1481.08	17.341	28.5824	37.5266	154.455	172.841	207.628	0	0	0	2.015	0	1.1491	208.679	181.812	139.16	204.244	161.132	191.434	313.549	289.253	291.168	137.085	161.473	117.706	640.859	742.83	604.878	447.588
14.50_946.6431m/z		946.643	1	14.4987	0.483483	100 - 51.8 - 13.4	6260.26	32.32	2595.03	4658.12	5626.91	2581.93	5005.86	6708.15	8194.85	4580.4	5003.44	5035.62	6459.13	7264.49	6581.71	2780.85	3294.77	3180.64	4610.77	5881.96	5371.48	1523.14	1645.27	1535.68	2591.48	2085.11	1951.91	2413.12	2357.31	1835.92	7876.36	7586.83	7116.68	3127.75	3270.01	3486.43	2331.43	2709.84	1991.71	1002.61	1209.43	1284.57	4578.32
8.51_269.2542m/z		269.254	1	8.51122	0.0849833	100 - 7.83	155.04	12.89	115.961	102.331	76.7824	131.565	85.7538	92.5032	79.8969	219.06	217.582	196.768	96.1882	78.6348	91.8416	251.937	239.639	247.968	69.0954	71.9705	58.9092	156.088	181.493	148.422	124.322	126.798	158.294	162.728	173.241	185.258	78.1401	72.2496	76.7572	102.3	110.806	110.094	143.835	112.886	143.766	263.974	275.729	279.91	126.522
4.92_1193.7249n	1193.72	1228.69	1	4.91978	0.0571333	100	47.2901	106.33	0	0	0	0	0	0	0	6.81558	0	0	14.275	0	0	0	14.6344	24.1777	0	0	0	97.6861	107.275	115.901	178.207	168.538	175.077	39.8801	20.0706	70.6548	8.90257	8.1437	0	0	0	0	0	5.3767	34.5017	19.5683	0	26.3113	10.5895
11.25_840.5948m/z		840.595	1	11.2486	0.18495	100 - 42.7 - 48.9 - 24.7	4180.08	15.61	1739.73	1402.07	1364.8	2655.97	1853.5	1565.55	1611.46	447.104	471.265	391.544	446.144	666.713	713.816	2144.85	1040.28	1411.02	7361.53	7362.73	6352.81	515.05	1065.54	882.787	469.656	459.497	575.016	1434.29	1923.01	2881.44	385.599	367.312	254.273	116.576	167.58	111.747	2141.43	879.111	2137.02	1376.08	1113.29	1402.98	603.109
5.79_277.1500m/z		277.15	1	5.7946	0.0714167	100 - 6.07	81.2794	47.97	58.2854	58.6386	64.0772	23.6813	17.6255	31.1596	9.38468	184.704	213.575	228.089	29.8312	26.7206	19.7139	82.4077	153.732	120.684	0	0	2.50188	60.7586	50.5734	45.8985	250.79	209.886	207.232	47.6528	38.6453	19.6667	58.2432	62.5772	74.2419	35.7278	36.5372	41.2274	5.39449	59.4767	17.6037	14.3347	26.0606	18.5388	106.156
4.88_666.3276m/z		666.328	1	4.87693	0.163533	82.2 - 100	137.124	94.47	5.11536	14.198	2.5815	11.5493	0	0	0	3.3606	0	3.52246	0	0	0	0	0	0	509.992	573.978	498.814	0	0	0	0	0	0	1.87393	3.14665	6.66282	0	0	0	0	0	0	14.1087	1.99853	0	0	0	0	0
4.35_173.0817m/z		173.082	1	4.35132	0.0992667	100 - 2.06	148.467	20.57	75.6483	88.8878	95.2437	67.7074	101.656	116.382	151.546	127.745	166.024	146.968	155.456	151.501	203.392	63.2102	79.8561	69.1923	292.37	274.05	277.107	72.8067	67.559	79.7707	120.039	118.193	100.79	108.177	108.035	100.011	232.231	216.286	225.323	102.788	81.2868	112.177	110.466	89.1499	78.441	52.4656	52.674	49.8277	107.286
12.94_653.4373n	653.437	1305.92	1	12.9411	0.07855	100 - 53.4	98.6522	37.7	44.9809	55.949	10.6081	69.9756	40.106	38.9132	94.0121	122.571	193.668	43.4692	20.019	10.6731	56.621	0	6.52248	0	217.312	179.009	140.559	44.0059	89.2837	57.9403	107.825	90.9285	88.5686	5.33586	5.13959	9.01284	236.459	222.222	190.543	0	0	0	175.89	139.603	208.256	73.5881	52.9129	36.9745	13.0123
10.40_354.2800n	354.28	399.267	1	10.4023	0.163533	100 - 20 - 0.724	1234.17	8.47	999.127	832.052	759.12	888.972	903.06	878.217	841.35	249.404	328.112	256.532	1317.43	1250.79	1540.9	553.39	621.042	546.457	238.676	174.53	198.121	867.864	905.072	934.58	1073.69	1164.8	1125.55	794.834	776.825	779.802	531.672	621.94	683.425	1856.98	1690.48	1967.21	789.866	753.475	802.781	938.319	834.445	908.705	858.67
5.46_1330.0028m/z		1330	1	5.46038	0.142117	100	1042.28	43.51	56.3891	74.7664	92.074	111.646	84.0348	115.524	0	1472.34	909.299	1622.23	633.081	660.891	101.234	226.43	340.256	486.828	0	0	0	2693.38	1829.39	2072.41	515.588	627.474	880.415	357.095	227.018	162.676	198.23	0	176.293	56.9766	157.929	118.172	52.2452	329.261	245.117	507.288	1121	752.044	815.014
4.09_1110.0513m/z		1110.05	1	4.09488	0.0499833	100 - 28	30.4724	59.73	0	0	0	6.23169	0	0	0	0	0	0	0	0	0	0	0	0	0	0	0	0	0	0	0	0	0	0	0	0	0	0	0	0	0	0	0	0	0	3.96792	0	0	0
4.10_772.8859n	772.886	793.895	1	4.10202	0.128533	100 - 12.7	189.289	80.65	8.68507	21.3022	9.91973	0	9.8716	57.7378	0	0	0	0	0	0	0	0	0	0	0	0	0	0	0	0	0	0	0	0	0	0	0	0	0	0	0	0	0	0	0	0	0	0	0
7.92_752.4480m/z		752.448	1	7.92062	0.177817	100 - 33.6	163.147	170.78	4.73991	0	0	4.737	0	0	0	0	0	0	0	0	0	0	0	0	367.749	281.539	319.054	0	0	0	0	0	0	2.47615	7.18256	0	0	0	0	0	0	0	4.07548	0	0	0	0	0	0
14.24_895.6410m/z		895.641	1	14.2352	0.569167	100 - 66.1 - 22.9	4655.25	11.36	3443.68	4083.91	4272.95	3021.42	3906.23	4650.79	5155.34	3888.8	4259.81	4213.12	5126.64	5426.86	4984.16	3650.03	4069.79	3796.6	3791.01	4279.87	4075.46	2496.84	2869.63	2786.8	3244.3	3123.41	2904.99	3228.16	3194.26	3016.42	5451.88	5261.84	5317.62	3794.33	3753.28	4088.55	3222.99	3120.44	2963.31	2646.2	2619.23	2940.97	4490.85
6.92_414.2091n	414.209	395.191	1	6.91795	0.106417	100 - 12.7 - 6.87 - 0.226	155.212	17.81	86.96	123.093	98.2913	71.2842	89.4271	129.179	96.6399	0	0	0	0	0	0.819262	0	0	0	258.85	389.705	404.61	0.499673	0	0.836385	0	3.22534	0	8.46237	0	2.93808	0	0	0	530.548	587.322	557.185	0	0	0	0	0	2.53004	1.88917
9.86_379.1731m/z		379.173	1	9.85523	0.291417	100 - 31.6 - 7.97 - 1.22	17177.4	13.34	14010.2	15069.3	16133.8	14371.8	17428	19077.6	21417.6	14887	18674	14713.1	17944	19281.5	23336.9	11258.5	10867.9	11273.7	10663.6	10126.6	8804.58	16943.5	16874.2	17415.1	16945.4	17652.6	16045.8	12811.8	12347	11720.2	18215.5	17780.5	17632.4	21130.6	18833.1	22716.8	16001.2	14929.9	14828.7	14631.2	17601.6	14965.2	14985.4
8.08_1062.7607n	1062.76	1061.75	1	8.07702	0.1564	100 - 52.5 - 15 - 0.733	1974.88	9.03	1034.51	875.755	944.101	1064.6	1095.22	1188.52	1153.37	2708.74	3369.82	2612.92	1115.02	1129.62	1544.84	1511.35	1638.55	1534.79	3096.15	2226.7	2241.46	989.017	1037.76	1008.95	1069.55	1210.65	1052.37	1267.94	1134.65	1126.87	2683.24	2587.41	2514.06	1144.59	928.261	1177.7	1097.72	1018.2	989.676	1779.37	1773.07	1747.41	1584.63
8.11_788.5906m/z		788.591	1	8.10558	0.0571167	100 - 20.8	38.3188	88.31	0	0	0	3.45346	8.65373	0	0	3.6759	0	14.3842	5.12796	0	0	0	0	0	97.146	64.1304	46.6331	0	0	0	0	0	0	0	0	0	6.25257	0	0	0	4.57724	0	0	0	0	0	0	0	0
0.74_628.1829n	628.183	627.174	1	0.738333	0.597067	100 - 19 - 5.36 - 0.361 - 0.000665	50920.5	13.82	37660.3	44151.5	48123.3	37481.8	49067.4	53172.8	62660.7	40204.6	45939.5	42244.3	55399.2	61492.3	64532.7	39655.9	40577.1	40451.3	35680.1	37512.9	33983	33678.3	37214.6	38771.8	37105.1	35283.4	34889.2	34526	36864.5	31467.7	50600	48722.4	48963.7	48329.5	46248.3	51220.1	44365.1	40715.5	37542.4	30950	36510.4	36224.6	45502
9.52_177.1636m/z		177.164	1	9.52102	0.0357	100	15.1914	28.3	7.74149	3.56974	2.60063	8.13895	0	0	0	0	0	2.29852	4.10967	10.8599	5.52209	3.73628	9.01259	2.92567	0	0	0	16.2553	17.1314	16.4705	21.0125	18.8695	21.6189	6.68139	5.10771	5.07451	0	0	0	11.9648	16.4503	15.0055	0	14.5263	9.56671	18.0598	16.3457	10.9536	19.5874
9.36_605.3808m/z		605.381	1	9.35748	0.07785	100	18.6882	158.08	0	0	0	5.6657	0	0	0	0	0	0	0	0	0	0	0	0	29.0606	24.0779	37.5269	0	0	0	0	0	0	0	0	0	0	0	0	0	0	0	0	0	0	0	2.93117	0	0
5.08_669.3315m/z		669.331	1	5.07618	0.219967	100 - 44.8	145.134	64.81	34.5964	20.4454	19.0314	50.31	32.6547	15.3816	0	0	0	5.97463	0	4.2394	0	30.5151	12.7907	16.705	536.859	672.443	626.343	0	13.9015	2.66867	26.1148	7.90166	10.5422	28.4503	37.0964	28.2526	0	4.23045	4.0173	0	0	0	63.8541	53.4526	103.848	0	0	0	5.48595
9.41_448.2982n	448.298	483.291	1	9.4139	0.440633	100 - 9.54 - 1.16	409.199	25.02	336.198	201.165	142.113	298.78	186.306	138.162	78.9301	224.839	225.672	228.103	252.923	163.073	141.261	214.457	240.24	231.299	228.93	184.539	216.614	762.03	718.741	782.559	549.088	717.116	771.911	468.444	448.927	510.323	198.719	160.368	246.973	204.181	179.126	166.529	400.675	531.552	584.053	693.976	626.404	587.324	455.515
10.42_535.2531m/z		535.253	1	10.4166	0.120683	100 - 6.59	132.462	20.76	117.849	95.427	84.4629	99.3258	69.1804	64.8178	100.876	5.34653	7.93383	0	139.001	127.655	152.808	35.5998	58.6695	19.6397	4.2322	0	0	111.013	94.7901	92.9661	99.2711	126.614	114.418	83.7723	49.4861	65.8931	37.462	73.6618	56.9897	239.301	205.39	283.86	65.8391	76.7343	56.8561	78.413	68.455	71.7408	115.387
4.98_472.2331m/z		472.233	1	4.98405	0.0642667	100 - 10.3	39.1185	95.39	0	5.56523	0	0	0	0	5.12967	0	0	0	0	0	0	0	0	0	22.0674	32.7065	37.5692	0	0	0	0	0	0	3.59372	5.74883	20.4618	0	0	0	0	0	0	14.6613	0	18.5345	0.0117387	0	0	0
8.44_372.2664n	372.266	371.272	1	8.4398	0.135683	100 - 17.9 - 1.22	696.021	9.54	238.262	271.859	279.474	238.902	277.548	282.398	318.955	115.11	151.888	116.564	296.259	277.275	346.093	107.936	87.6255	107.308	118.891	111.558	108.872	228.362	196.521	189.327	397.074	431.021	439.429	118.675	97.2431	97.6508	206.076	211.703	197.952	423.321	426.754	429.978	213.728	220.428	211.398	101.327	97.5638	95.5968	183.661
4.14_213.9660m/z		213.966	1	4.14487	0.127833	100 - 1.36 - 0.406	276.145	20.9	154.873	184.175	235.89	159.937	263.621	335.908	398.369	203.066	291.732	210.843	228.035	277.767	404.419	214.169	222.193	243.365	215.805	189.425	169.956	112.654	116.529	102.82	181.086	172.933	136.578	170.709	176.995	158.642	207.61	206.283	176.729	197.341	143.775	256.585	206.464	124.829	116.965	92.0176	104.96	106.631	179.535
6.38_587.3363m/z		587.336	1	6.37735	0.0635667	100 - 17.5	49.3583	19.72	36.5093	63.495	40.8655	52.6338	58.538	50.0849	43.3813	3.64496	0	4.54229	20.5008	15.1064	0	27.0333	40.7325	33.5836	5.4174	13.4779	14.4529	20.0461	12.4252	0	0	0	0	44.281	33.2046	28.3098	0	4.15389	5.02252	37.3043	52.9832	34.0056	0	9.93985	6.83411	15.3561	15.5565	2.72104	26.0637
8.56_666.4391m/z		666.439	1	8.5605	0.0992667	100 - 29.6 - 14.2 - 2.76 - 2.11	590.458	16.16	289.875	202.733	204.107	340.261	273.734	258.479	338.885	47.0239	110.256	49.2784	64.2306	72.8346	144.445	491.165	276.447	382.92	1036.71	880.351	851.494	80.0736	175.777	119.846	68.6339	62.7803	80.0866	279.706	453.702	446.991	30.5259	44.2723	29.7833	12.3352	0.380489	0.417035	680.254	172.398	307.979	240.722	162.472	191.953	91.9776
10.46_402.1860n	402.186	401.179	1	10.4595	0.121383	100 - 18.6	633.907	8.4	613.642	632.216	563.918	511.38	529.148	534.502	610.316	553.617	686.007	652.226	788.018	665.62	684.898	511.592	686.864	605.22	487.616	547.519	574.435	595.354	523.024	546.457	518.275	502.581	507.246	574.076	550.893	431.778	650.161	677.652	806.809	423.271	674.556	508.102	413.302	603.41	500.846	491.532	481.68	448.778	657.571
5.97_556.3518m/z		556.352	1	5.97242	0.142817	100 - 18 - 0.518	213.708	12.8	118.332	129.543	131.107	125.457	144.941	140.22	95.7501	347.182	396.278	412.196	16.4763	16.6218	15.1075	261.524	369.701	307.204	251.358	302.208	272.56	87.0503	70.8355	79.3131	59.2163	59.8881	53.247	151.563	152.974	116.213	68.2394	55.7797	77.7832	30.7713	35.5993	19.1762	132.381	172.862	132.18	139.217	135.407	124.254	100.817
6.06_182.0601m/z		182.06	1	6.05742	0.0707	100 - 4.41	76.9496	8.11	26.8941	40.7565	45.0917	31.021	45.1555	60.671	49.4171	6.04525	2.76634	10.7947	57.3021	70.0872	87.3881	13.5364	23.8418	16.3216	21.85	21.6954	25.2522	0	0	0	0	0	0	64.9216	61.7859	42.7842	11.1669	15.0677	18.4575	104.052	86.6519	104.312	80.3769	67.1553	54.6555	58.9586	65.7559	57.4548	57.2982
11.26_786.5789m/z		786.579	1	11.2557	0.120683	100 - 33.7	209.413	36.92	60.6815	20.2853	26.5366	96.6987	53.5695	57.2468	23.8614	0	4.58069	0	5.46507	0	26.3897	70.6439	13.5582	45.5772	428.732	334.715	319.538	4.31617	2.98358	8.37864	29.5651	29.7895	9.78563	44.55	92.6723	114.569	0.507384	0	0	0	0	6.25162	67.8076	23.0212	152.763	41.8643	2.63243	24.3264	4.75376
11.40_485.2816m/z		485.282	1	11.405	0.0992667	100	14.3946	51.88	10.9387	10.6199	3.82565	10.4749	0	0	0	3.99768	0	0	7.34449	0	0	2.8315	4.0941	11.5393	0	0	3.76538	10.1234	9.41185	13.0529	13.5241	5.37407	14.5933	8.10245	11.9305	13.9574	10.5183	15.1365	0	0	7.18103	8.91022	7.36376	12.5649	14.6549	22.3795	19.4152	11.4401	3.6095
8.78_744.4584m/z		744.458	1	8.78117	0.11425	100 - 29.6	224.815	90.24	22.1549	4.31212	0	16.878	0	0	0	0	0	0	0	0	0	5.02015	4.27167	15.0497	410.021	364.848	361.359	0	0	0	0	0	0	12.0308	21.4811	46.6425	0	0	0	0	0	0	20.8333	7.22455	8.94256	0	0	0	0
4.96_403.1560m/z		403.156	1	4.95548	0.0357	100	29.5415	25.68	6.37665	7.58744	10.4388	13.1262	11.219	12.9214	8.86675	0.0988981	4.35566	0	0	0	0	24.6133	28.7418	34.2358	1.89601	20.2381	20.9368	0	0	0	2.44685	0.0775608	0	17.3681	9.48581	7.02114	0	0	0	11.6737	26.7725	6.32581	0	0.616485	0	0	4.43245	0	6.87521
9.52_444.1976n	444.198	425.18	1	9.52102	0.11355	100 - 36.1 - 0.23	369.332	11.84	271.604	194.651	205.897	260.024	223.534	233.753	230.805	144.644	150.129	132.382	350.346	324.583	335.164	232.563	247.744	226.773	16.3636	4.31559	19.8236	366.464	367.969	386.162	437.287	424.314	437.346	228.323	180.893	226.289	172.264	223.816	198.259	420.841	407.534	450.21	213.275	262.207	265.303	310.565	294.194	297.998	293.809
22.72_711.6723m/z		711.672	1	22.7193	0.06355	100 - 19.6	27.035	102.86	7.56923	3.71188	4.45967	4.31812	0	0	0	0	0	0	4.14945	0	0	0	0	0	45.6902	0	0	0	4.35519	3.10576	57.7366	59.9361	53.3135	9.57873	0	4.52409	0	0	0	58.4298	20.1863	68.5969	12.6744	3.72441	26.7044	39.2178	22.2314	46.9079	0
11.54_624.4713n	624.471	659.414	1	11.5407	0.09215	100 - 18 - 1.38	89.0094	49.36	62.8635	25.7201	14.797	50.7544	23.6353	6.95729	8.92879	59.4974	47.8963	43.5176	33.8908	0	23.3851	4.77071	15.7873	6.38043	6.34597	10.5439	20.9552	158.439	190.134	171.531	66.5514	82.3126	103.798	43.6229	51.5283	38.3128	49.922	45.1154	58.3381	167.174	132.519	163.539	95.6555	102.524	134.228	176.129	111.296	115.905	36.1697
3.51_123.0418m/z		123.042	1	3.51213	0.0921333	100	31.7792	13.24	18.1236	15.9062	17.8025	15.4146	16.892	15.8876	22.1605	38.2312	50.6615	45.5617	0	0	0	0	0	0	0	0	0	0	0	0	78.4952	83.7988	62.2088	0	0	0	0	0	0	0	0	0	0	0	0	6.865	1.65673	3.87244	49.8736
7.56_637.1923m/z		637.192	1	7.55783	0.0921333	100 - 30.1 - 4.76	453.336	11.01	98.2685	126.505	122.183	117.165	139.086	134.716	131.926	169.419	151.175	165.421	68.8808	48.8472	54.6943	67.5439	79.1656	61.4502	93.9977	113.883	108.051	50.5027	47.2676	65.2952	21.5293	14.4788	14.2839	36.7816	38.8355	43.4783	41.9656	53.3873	36.7066	16.8171	16.4396	13.7892	118.705	160.61	140.109	8.76572	17.6507	27.1057	53.1781
7.78_429.2427m/z		429.243	1	7.7785	0.1214	100 - 11.4	81.9973	62.36	23.1406	34.014	9.80308	15.9382	10.3291	0	7.5822	0	0	0.0264402	3.96753	0	0	0	0	0	0	5.85718	3.5849	18.1282	17.0971	5.13456	9.95925	4.9011	20.2916	0	0	0	4.03401	0	1.13736	189.802	220.406	175.314	0	12.8216	0	0	0	0	16.4641
5.03_891.5068m/z		891.507	1	5.0269	0.07785	100 - 45.6 - 6.12	113.408	15.84	20.9526	30.3508	36.6721	33.377	56.4908	43.918	31.3309	341.816	338.099	345.052	0	9.98671	5.8543	191.191	207.08	170.237	16.5571	48.3853	26.8619	0	0	0	0	0	0	312.234	347.251	316.199	4.30138	0	0	0	0	0	0	0	0	3.5041	0	0	41.37
10.18_932.6128m/z		932.613	1	10.1824	1.62902	100 - 52.6	10301.6	26.76	2797.31	1918.77	1986.07	4168.78	3503.02	2558.4	2392.19	180.538	264.533	208.162	150.553	489.915	232.936	3459.37	1303.28	2115.98	17919.6	12784.7	13541.6	302.016	775.393	1048.86	474.538	2437.07	423.733	2804.15	6030.67	5399.73	173.119	126.084	29.3345	1325.94	76.1969	1271.14	9361.53	2398.45	3239.32	1874.53	1178.46	2149.2	270.583
6.05_173.1222n	173.122	194.097	1	6.05027	0.0992667	100 - 12.4	617.427	21.78	265.665	353.059	366.053	262.171	361.257	500.769	522.576	87.7666	95.9132	84.7949	527.44	566.694	770.609	144.174	169.481	162.953	254.87	241.807	212.551	10.6358	9.65321	5.32467	12.4819	15.7698	12.0829	460.831	484.129	420.932	185.122	169.199	188.206	844.34	687.067	938.592	676.124	496.949	442.137	473.643	544.77	483.896	402.535
7.65_995.6789m/z		995.679	1	7.65067	0.1207	100 - 51.7 - 10.1 - 0.168	742.934	6.89	558.458	486.278	464.373	500.345	516.25	548.725	547.229	515.173	646.545	508.459	528.995	611.246	764.354	232.53	260.297	205.713	166.362	115.462	140.782	867.529	864.333	850.774	853.717	857.544	840.974	458.536	447.83	431.697	927.373	869.302	779.639	403.587	362.467	490.79	1295.54	1007.62	1117.39	882.656	820.322	851.704	405.115
9.24_464.1705m/z		464.17	1	9.23608	0.0921333	100 - 7.29 - 0.74	111.694	14.34	145.188	132.849	107.289	84.1931	76.7175	97.2385	98.144	65.6007	69.4926	80.6457	166.52	102.556	97.699	32.927	45.4741	45.903	45.7774	43.9948	61.6154	147.016	99.367	112.492	119.703	107.144	116.925	75.1872	67.9698	50.3901	91.6718	88.8669	189.745	122.426	150.568	153.581	107.74	137.271	96.2154	88.493	71.5868	66.8967	123.13
8.09_1410.0277m/z		1410.03	1	8.0913	0.0499833	100 - 76.8 - 28.7	41.031	134.88	7.97652	0	4.06027	4.62323	0	0	0	0	0	0	0	0	0	0	0	0	0	0	0	22.751	14.5198	0	65.9248	67.5752	62.4567	0	0	0	0	0	0	7.37062	4.11998	8.75101	0	4.93581	0	0	0	0	0
8.95_752.4801m/z		752.48	1	8.95185	0.11355	100 - 30.3	103.776	88.38	4.33845	0	0	2.45818	0	0	0.0112951	0.155202	0.36687	0	1.36612	1.18895	0.451592	0	1.57511	0.090488	188.01	214.157	218.347	0.0851022	1.18343	0.303461	0.231185	0.838258	0	0.349501	15.3571	6.80075	0.135841	3.47042	1.62764	2.10201	0	0.149596	18.8714	0.349032	0.651697	0.202616	0.127628	1.02736	0.267189
10.03_804.4400m/z		804.44	1	10.0259	0.04215	100 - 32.9	63.4914	99.35	2.49397	0	0.16653	2.24059	0	0	0	0	0	0	0	0	0	9.35425e-05	0	0	117.176	97.485	70.7952	4.18063	6.94764	7.94048	4.32716	0	5.56907	0	0.23073	1.10254	0	0	0	0	0	0	2.00139	5.14588	0	2.63675	1.25237	2.63427	0
8.08_1135.7630m/z		1135.76	1	8.08415	0.1207	100 - 57.5 - 14.7 - 0.728	815.152	4.19	476.385	494.152	535.149	432.983	503.589	560.947	562.733	497.837	418.211	488.509	814.224	843.628	1027.95	325.322	324.179	373.18	510.877	447.931	422.172	958.183	946.221	872.08	787.967	865.725	794.739	626.13	543.285	490.1	1739.62	1583.86	1590.89	249.386	287.299	249.419	840.078	824.012	754.76	634.946	609.746	599.917	660.968
9.95_944.6242m/z		944.624	1	9.94737	0.192133	100 - 57.4 - 47.8 - 20	998.193	34.3	244.101	139.135	111.844	435.195	259.111	160.547	133.868	13.4112	17.5668	12.8324	14.5593	66.2768	15.372	387.99	123.215	176.463	1734.91	1396.69	1438.89	10.5009	74.0903	56.134	14.0032	44.3473	35.7377	223.379	413.6	496.771	12.7808	9.37905	0	13.3929	0	5.53657	536.941	128.339	282.889	135.628	199.096	155.138	33.4913
11.06_797.5748n	797.575	832.593	1	11.0636	0.106417	100 - 57.6 - 16.2	9789.47	8.3	3978.6	3487.51	3719.9	4460.38	4261.31	3806.71	4005.32	3386.04	865.383	1031.01	2102.86	2949.8	2129.29	5258.89	2460.31	3042.7	20634.5	15513.6	13684.1	1044.66	2395.58	1673.95	1336.43	1277.7	2526.11	3427.71	4296.93	7342.9	2755.32	1742.07	1431.79	1322.25	784.708	580.44	5254.32	2294.18	3888.53	1846.39	1189.59	3211.9	1751.03
9.24_477.2140m/z		477.214	1	9.24322	0.07785	100 - 35.5	47.4276	109.78	19.2402	0.184704	1.71481	4.76651	0	0	0	0	0.01679	2.43081	0.00569863	0	0	0	7.70223	0	0.424308	0	0.170776	1.94247	2.91482	0.775397	7.79315	0	2.92763	0	0.0452239	0	0	0	0	50.3882	65.1672	39.1223	5.17103	11.1159	13.2167	1.82356	5.88086	7.59091	3.88287
5.98_363.2300m/z		363.23	1	5.97957	0.04285	100	10.9916	145.84	2.32018	3.94616	0	0	0	0	0	0	0	0	0	0	0	0	0	0	0	5.74246	10.772	3.08878	0	0	0	0	0	3.35418	0	2.26665	5.11941	0	0	3.91567	12.3511	0	0	0	0	0	0	0	0
10.04_317.2573m/z		317.257	1	10.0402	0.0707	100 - 3.4	34.8894	56.46	23.3328	4.47098	5.80141	10.7559	5.25788	0	0	0	0	0	13.9048	5.30739	16.9511	7.4959	10.668	7.77397	0	0	0	30.7286	25.6713	27.3551	25.9972	28.4567	26.383	18.5112	10.522	13.4873	0	5.16955	0	40.7057	32.7049	40.1748	19.1288	23.2986	20.2504	50.7998	41.2328	36.7529	14.174
3.97_392.1622m/z		392.162	1	3.97418	0.0714167	100 - 12.8	30.0399	102.52	2.35716	0.342244	0	0	4.87192	0	0	0	0	0	1.27767	0	0	0	2.91826	2.91055	123.042	149.324	148.071	1.03427	0	0	0	0	0	0	7.5601	0	0	0	0	0	0.00419475	0	4.89667	0	0	0	2.3477	0	0
7.91_343.2394m/z		343.239	1	7.91347	0.362783	100 - 21.5 - 4.91 - 0.394 - 0.042	15087.2	24.94	6167.82	7202.34	8588.61	6945.71	9911.29	11995.9	13731.3	1555.28	2194.12	1548.35	5693.58	5972.21	8477.39	2789.01	2691.94	2573.13	1766.54	1771.83	1727.61	3043.45	3499.96	2970.12	10381.2	8980.49	5788.87	1418.94	1525.36	1460.24	3197.25	3233.64	2851.39	44620.5	40109.9	48949.3	4907.68	3027.98	2762.67	774.39	876.56	984.896	3524.55
9.44_338.2786m/z		338.279	1	9.44247	0.05	100	56.4871	10.43	45.963	41.8805	33.9722	39.8912	40.7819	34.8297	39.0872	16.0186	29.4869	26.0352	47.6153	31.1338	45.9083	43.4907	51.1316	53.5019	29.3107	33.8829	35.3831	45.3649	51.2738	49.745	59.0094	68.5862	69.5544	53.9429	36.1716	43.6806	22.807	8.05807	29.0597	43.9551	39.7787	35.9363	32.6314	35.3704	32.1292	56.814	37.3209	42.6767	55.4225
9.43_227.2042m/z		227.204	1	9.42818	0.0642667	100 - 2.23	78.8725	13.64	56.9744	38.1205	31.773	58.629	45.2862	30.1569	44.348	24.5937	22.9402	21.3453	55.5355	34.4769	35.7492	30.5056	33.498	22.3949	29.596	26.3544	24.7546	59.0778	62.9354	65.2306	58.5905	62.059	66.6597	66.06	62.2244	69.6603	7.94484	23.3737	29.2027	65.3037	53.4039	79.2379	44.5191	42.3978	46.7801	96.9861	84.759	84.2124	54.0557
10.86_906.5517m/z		906.552	1	10.858	0.0285667	100 - 80.5	166.001	20.91	100.444	111.789	82.1441	116.451	97.5977	58.7281	87.8003	15.4686	8.77472	44.7547	21.9368	36.9956	14.0772	72.0294	70.3773	98.8287	413.216	324.067	364.242	22.8916	43.7203	22.8828	24.0541	25.6537	31.2473	86.0794	66.6836	130.803	20.6923	0	5.27237	0	10.7356	0	119.273	64.3659	101.291	48.3607	50.0706	53.375	32.5658
10.58_339.2116m/z		339.212	1	10.5801	1.15193	100 - 17.6 - 5.07 - 0.448 - 0.00246	120540	9.37	75545.8	99355.9	110496	98276.5	113548	120971	123040	103035	110060	97416	109812	130181	135102	99652.3	79497.7	96944.7	83676.5	88537.2	67039.4	77101.5	76518.6	79608.7	81455.1	83335.2	81833.8	82368.2	87200.4	77964.5	131650	126460	114188	94796.4	95474	96760.5	75803.4	70593.2	71674.4	86215.9	92449.2	84717.6	80045.7
10.42_684.2357n	684.236	683.196	1	10.4166	0.0992667	100 - 27.9 - 20.7	308.53	12.19	212.014	184.236	152.289	214.531	152.731	108.72	145.384	9.10732	18.3435	18.2955	286.853	297.732	339.924	61.0405	87.4631	56.2236	9.80524	0.461338	0.00251648	214.495	240.43	240.146	227.496	300.673	314.296	158.566	146.784	129.11	28.3044	81.4807	90.209	490.56	475.765	582.422	141.706	132.794	179.404	223.206	118.43	206.268	181.989
7.80_402.1642m/z		402.164	1	7.79992	0.0642833	62.9 - 100 - 19	73.3259	18.51	17.0899	14.8452	11.569	13.3196	13.2197	15.7158	9.64749	0	0	0	4.43145	5.49571	0	0	0	0	0	3.32484	2.33886	0	0	0	0	0	0	0	0	0	0	0	0	163.223	230.731	146.88	0	0	0	0	0	0	0
4.27_163.0378m/z		163.038	1	4.2727	0.0714833	100 - 2.06	37.0642	34.3	11.1695	8.21096	12.7849	7.04909	8.1344	15.014	0.0145175	16.0211	14.6436	22.3644	1.65769	1.04586	0.91613	0	0.00403558	1.63608	1.75458	0	2.37998	1.9396	2.0633	0.0131545	18.033	17.6829	18.0777	0.0265911	0.0213675	0.0671527	0.876757	0.157919	0.0378461	0.0397746	0.0109489	0	0.281833	0.109225	1.67313	16.0995	19.7072	10.9565	53.0989
9.81_681.4890n	681.489	718.474	1	9.81238	0.803467	100 - 38.8 - 26.8 - 9.62 - 6.14	9973.37	12.28	3904.1	3073.73	3073.08	4646.65	3851.58	3810.2	3959.08	758.558	1112.12	805.181	1508.27	1448.24	1814.96	4334.02	2606.18	3303.6	22732	17983.3	17215.4	1166.91	1555.02	1526.2	1391.63	1732.33	1541.28	3465.32	4639.29	5137.73	730.24	711.735	905.429	819.716	612.287	765.849	5268.83	2370.34	3737.34	2550.83	2030.86	2227.16	1751.4
17.82_654.6408m/z		654.641	1	17.8195	0.0499833	100 - 25.6	31.2798	76.74	34.2223	11.9851	3.9887	34.054	5.89005	0	0	3.88544	7.55192	0	0	0	0	10.7316	8.38157	10.892	13.0592	0	12.2918	37.9043	46.6375	50.4803	56.0765	32.7105	44.8333	6.4	4.85025	3.98795	0	0	9.6515	27.4261	31.6945	23.8105	5.11578	11.203	16.7541	68.0131	35.5842	40.3025	18.9897
11.43_431.2126m/z		431.213	1	11.4264	0.134967	100 - 16.4 - 25.3 - 1.45 - 0.113	413.067	12.22	364.561	344.709	239.371	366.586	310.543	282.878	266.323	302.181	429.152	355.467	469.257	434.069	483.125	362.592	407.981	394.655	381.317	341.92	308.103	494.231	446.295	516.618	452.662	496.579	459.726	396.641	382.545	349.426	356.608	352.167	475.929	325.117	360.632	305.645	500.875	449.88	407.862	538.267	451.993	463.825	424.314
8.27_707.3127m/z		707.313	1	8.26912	0.134967	100 - 21.6 - 0.802	198.837	13.19	158.932	192.941	208.658	122.65	176.505	216.298	265.259	187.872	238.648	234.568	183.946	158.274	172.115	150.574	157.186	161.037	118.518	152.253	158.341	59.8845	51.0894	49.3631	78.2454	42.4414	58.0362	168.996	126.838	73.4204	176.724	143.87	180.445	131.2	136.178	105.266	64.4317	123.709	79.1034	49.121	54.4103	47.775	180.063
20.46_885.7647m/z		885.765	1	20.4576	0.0357167	100	79.615	226.06	0	0	0	0	0	0	0	0	0	0	0	0	0	0	0	0	0	0	0	0	0	0	0	0	0	0	0	0	0	0	0	0	0	0	0	0	0	0	0	0	0
11.18_460.2488n	460.249	459.241	1	11.1779	0.0921333	100 - 34.8 - 1.36	206.323	34.41	113.4	57.2533	42.9726	93.2127	49.696	49.0155	24.9629	0	0	0.235809	67.7646	50.8721	0	11.3375	26.9264	21.66	0	7.82769	2.91472	100.825	111.634	100.716	221.756	287.957	287.116	64.8622	52.4742	44.509	0	8.27688	19.4416	386.806	293.86	356.128	66.2283	72.9922	83.6003	101.613	84.0057	63.7763	42.5052
0.67_800.5512n	800.551	837.513	1	0.674767	0.0214167	100 - 11.8	11.0639	132.04	0	0	0	0	0	0	0	28.758	4.92079	4.70999	0.6029	0	0.333676	6.27342	5.21695	10.3034	27.9558	33.9439	42.9395	0.000111563	0	0	0	0	2.66196	15.7538	10.4375	18.7397	0.0399849	0	0	0	0	0	0	0	0	2.85088	5.10268	1.66195	4.4379
8.05_480.3327m/z		480.333	1	8.04845	0.262817	100 - 25.5 - 4.13 - 0.512 - 0.0368	131799	10.02	98985.4	98884.7	104598	103979	115566	120744	129763	140919	162509	134629	102045	120845	132366	166606	146702	158218	120567	108542	94533.1	85054.3	94873.6	96239.4	98171.7	99932.2	94738	112624	125363	117534	110449	104864	98837.1	113201	100988	123345	106389	88874.5	97836.3	115508	127389	123832	113201
5.99_594.3374m/z		594.337	1	5.9867	0.0928333	100 - 25.4	875.584	6.49	221.707	260.403	254.762	233.239	329.781	322.381	300.671	20.1885	16.369	7.24355	39.8827	16.1012	61.5033	160.879	122.209	148.097	4181.36	4187.5	3885.55	33.6132	59.5354	52.6103	52.6497	58.8424	49.1852	153.954	161.013	195.865	28.8027	38.7535	47.5593	0	0	0	420.106	235.012	287.885	36.5558	44.0762	33.67	49.7984
5.67_669.3226m/z		669.323	1	5.67392	0.3128	100 - 21.2	145.436	77.44	16.2233	5.12674	0	11.8422	21.6096	0	0	0	0	0	0	0	0	0	3.54253	0	555.915	678.54	612.747	0	13.123	0	2.75216	0	2.54081	3.06904	5.07336	15.2319	0	0.650557	0	0	0.00264455	0	60.4102	15.2534	75.1819	0	0	0	0
4.91_1371.4157m/z		1371.42	1	4.91263	0.04285	100	19.6502	108.64	0	0	0	0	0	0	0	0	0	0	0	0	0	8.96918	11.3739	7.23979	0	0	0	0	0	0	0	0	0	13.994	14.0201	21.7238	0	0	0	54.0722	40.96	61.8133	0	0	0	4.34568	10.2547	16.9631	0
8.05_584.3861m/z		584.386	1	8.04845	0.177817	100 - 19.4	430.096	7.08	291.849	294.135	330.966	287.155	334.548	370.58	292.524	479.78	537.59	529.023	236.03	233.115	256.561	418.049	466.666	478.884	365.624	399.43	335.975	220.744	204.038	201.793	202.275	214.818	189.028	374.751	347.767	320.673	294.809	266.71	247.276	442.764	461.717	451.97	195.779	219.92	199.525	295.322	291.41	265.088	358.079
5.23_554.0082n	554.008	553.001	1	5.22543	0.0707167	100	83.8235	14.84	93.5476	82.8631	75.7186	89.2474	65.9389	67.9299	65.8038	1.5313	0	13.7956	92.9869	72.9883	37.815	78.1135	96.4609	93.0911	6.86425	4.10904	2.56645	3.65639	4.92989	2.64059	2.58469	0	9.18422	88.0842	69.2473	49.8249	28.6939	56.5987	35.0452	123.797	144.636	103.025	18.8251	61.2403	28.8337	38.7939	48.3004	58.0084	45.049
9.72_780.4738m/z		780.474	1	9.71955	0.127833	100 - 39.3 - 16.6 - 3.6 - 4.64	333.85	14.16	193.274	130.256	143.616	201.208	176.993	170.411	141.383	90.5211	66.2732	73.5623	183.292	197.731	181.477	168.648	136.212	203.883	261.559	259.756	295.328	140.011	155.223	155.574	123.657	161.331	163.421	194.147	229.865	247.422	74.3035	83.3207	105.503	116.477	117.186	94.9881	198.97	177.003	221.284	250.254	166.112	191.814	190.464
12.19_753.5684m/z		753.568	1	12.1948	0.16355	100 - 10.9 - 5.39	144.243	27.17	124.958	104.314	80.9311	104.233	55.7938	33.3687	19.211	150.655	114.713	156.03	92.7585	330.432	39.3954	148.329	158.026	187.199	160.185	105.2	163.211	101.478	117.184	138.848	118.096	111.408	155.8	112.695	114.073	141.166	98.2912	69.941	82.6947	58.8652	124.312	39.304	71.0975	134.261	138.471	154.79	124.976	117.911	103.981
7.43_470.3699m/z		470.37	1	7.43	0.07855	100 - 30.6 - 1.66	79.1578	80.1	0	2.02479	0	0	0	0	0	0	0	0	0	0	0	16.7117	17.2988	18.0496	332.911	412.046	390.35	0	0	0	0	0	0	0	0	0	47.8607	43.9129	53.5931	0	3.8238	0	0	0	0	0	0	0	0
4.22_399.1431m/z		399.143	1	4.22272	0.0564333	100 - 12	47.8232	16.53	31.9831	43.355	46.6536	27.3031	33.9455	56.4173	42.6672	38.4103	37.9813	39.0291	46.6748	41.1461	29.4701	43.6853	53.7775	50.3839	41.4017	62.5124	73.9125	54.893	54.1089	49.9604	25.7374	26.3231	23.3858	46.4101	39.3787	38.1062	106.287	82.5754	95.7871	33.6378	44.9679	26.3228	9.26187	19.5945	13.7193	30.4795	33.2178	26.6002	32.1514
7.48_652.2725m/z		652.273	1	7.47998	0.0357	100 - 28.4	35.0355	49.17	20.962	21.1632	16.5274	52.8263	20.9846	0	0	25.8082	12.609	36.9161	35.9123	39.9786	9.15713	49.1845	37.0254	30.5543	5.45746	10.107	8.00303	48.0107	46.9809	46.2062	42.837	19.3363	50.0522	25.1894	26.0966	42.2192	67.7156	60.7534	50.1594	0	7.91381	0	26.2946	40.5389	66.4265	28.6766	21.1398	32.3842	29.7164
4.79_668.3423m/z		668.342	1	4.79195	0.4335	100 - 30.1 - 44.7	500.64	55.27	22.8982	22.1856	23.6419	24.4526	10.5157	12.8927	0	0	0	4.99565	0	0	0	37.2843	8.0682	8.31793	2250.57	2508.48	2339.87	1.73926	0	2.04322	0	0	1.51418	3.52584	1.85648	21.33	0	0	0	0	0	0	19.2329	4.08097	11.4543	0	3.26763	0	1.98674
14.08_686.6139m/z		686.614	1	14.0787	0.0564333	100	43.7813	68.7	33.5266	15.5564	0	38.8872	5.15983	6.06815	0	26.0854	0	5.85118	9.02977	10.9379	0	51.8052	56.3595	32.1158	60.7246	41.9989	40.6933	29.2009	50.818	43.0738	90.9092	82.2645	99.3056	15.0692	36.1478	31.7074	9.84535	16.4474	8.89489	33.517	23.7176	8.72825	61.291	50.526	88.348	39.6678	38.2396	60.2432	24.476
7.25_447.3304m/z		447.33	1	7.24503	0.106417	100 - 18.4 - 3.24	254.878	7.75	114.64	131.207	124.965	113.764	128.122	129.526	105.222	296.82	310.477	325.074	18.1297	0	0	243.722	305.961	276.369	11.671	13.3473	30.121	44.6246	42.6476	40.1143	2.80843	1.46261	0.817423	31.9812	23.4407	27.155	16.832	28.3067	24.0499	611.608	632.519	638.252	0.960422	0.00168159	0.937381	28.6897	30.8095	36.5383	81.4278
0.71_583.8981n	583.898	564.88	1	0.709783	0.0778333	100 - 3.99	900.401	15.17	617.442	791.194	981.019	621.888	945.66	1065.7	1113.4	682.617	823.174	724.352	738.32	909.743	1017.08	682.021	678.078	691.449	798.466	680.484	605.044	547.528	630.565	599.552	729.815	670.666	606.966	662.481	637.402	640.534	907.925	1000.61	816.57	926.182	698.695	1070.59	755.66	671.357	701.729	414.46	467.334	477.221	821.062
5.85_307.1271m/z		307.127	1	5.85173	0.0849833	100 - 10.6 - 0.8	218.619	13.48	143.596	185.027	170.26	114.601	154.542	161.671	182.786	307.178	330.54	358.37	153.035	158.106	130.139	11.5265	27.4129	13.0586	22.1571	29.6271	30.2454	2.40157	0.533277	5.08921	105.952	107.222	115.634	480.697	476.912	395.499	312.025	260.867	354.586	98.9122	124.314	101.948	72.6904	123.181	64.76	0	0	0	8.68198
6.48_518.3144m/z		518.314	1	6.48447	0.106417	100 - 23.2 - 10.5	286.482	13.94	59.1634	58.6092	64.0795	80.0815	62.1612	73.2158	54.5712	16.2891	25.1096	14.0277	0	0	0	44.5761	29.3183	24.6944	1047.1	1037.5	1001.57	9.99837	11.4398	4.91876	8.35235	8.95343	13.6553	40.3881	36.0234	62.104	4.61704	0	2.6972	0	0	0	91.2225	47.5843	86.6806	10.5018	12.0646	8.04626	9.98896
9.51_790.5037m/z		790.504	1	9.50673	0.170683	100 - 33.6	1591.95	11.85	687.773	498.509	535.078	848.397	747.485	670.319	630.814	281.711	368.508	172.535	351.438	275.325	684.603	1079.75	506.713	746.696	2479.88	2423.4	2259.89	241.53	436.087	400.086	323.89	355.967	278.686	809.965	1029.11	1122.21	185.995	88.9931	88.7563	247.853	114.752	260.284	972.12	491.174	773.666	824.595	642.148	836.449	234.876
11.92_928.6306m/z		928.631	1	11.917	0.1207	100 - 56.8	703.637	18.87	336.447	364.711	316.055	469.942	526.556	504.726	581.467	142.806	241.524	167.77	207.475	435.954	373.063	400.117	264.41	324.626	1453.25	1004.76	929.041	104.262	187.374	211.519	219.449	231.144	209.232	335.877	418.923	589.303	245.797	248.038	152.751	141.25	164.319	120.984	579.754	217.263	422.375	230.256	189.713	258.958	206.798
6.81_586.3491m/z		586.349	1	6.81155	0.0714167	100 - 11.2	35.167	111.96	2.38449	0	0	6.83923	0	0	0	0	0	0	0	0	0	0	2.80584	0	3.12932	6.73259	23.0236	6.02244	19.8908	9.55278	8.67449	4.53733	4.59063	33.7652	32.23	39.7174	0	0	0	0	0	0	43.3099	24.4421	65.5967	0	3.3263	0	0
10.43_403.2792m/z		403.279	1	10.4309	0.14925	100 - 2.75	108.189	20.02	101.85	92.1818	80.5798	99.2083	63.3897	46.9652	53.4323	75.0462	67.1149	87.4793	99.2543	94.616	30.6072	95.0745	121.265	82.5033	30.8488	45.8943	52.0508	113.205	119.162	108.713	105.921	81.8605	119.642	98.4943	87.2507	84.8379	77.7725	63.492	95.2556	70.9344	116.75	64.9852	69.35	91.1299	117.789	150.002	129.625	160.636	111.723
8.17_331.2742m/z		331.274	1	8.16985	0.0857	100 - 3.95	76.9472	16.57	38.3015	27.022	20.6696	40.2712	23.5766	13.2909	13.887	82.7256	60.6658	92.6064	74.1511	48.6831	54.4346	63.2593	67.7162	59.1415	34.1519	37.9013	38.4029	79.5881	89.0622	67.3178	64.8799	64.1561	94.7758	55.441	44.1234	54.6468	144.96	154.262	154.475	45.5294	38.192	38.6234	48.23	69.5837	82.3295	71.129	62.8197	80.8345	61.9859
21.25_477.3258m/z		477.326	1	21.2538	1.4719	100 - 21.7	6581.31	33.95	2849.22	4192.76	3668.07	5822.18	3662.35	1956.2	599.214	6438.99	4914.7	5326.64	4153.42	4955.3	2282.48	5824.57	3123.14	5062.88	5687.46	4668.18	3262.94	7123.17	8255.78	8750.39	6329.17	8458.25	10000.3	6181.75	7704.72	7659.32	4162.02	4354.62	4181.45	2970.39	3131.06	1684.87	4780.44	6405.92	9561.53	16574.7	14104.3	12672.1	2932.14
3.48_281.0908m/z		281.091	1	3.48357	0.0357	100 - 8.94	27.6762	16.3	22.9443	29.5316	22.5943	20.8872	25.6651	31.2769	40.8337	30.8111	20.9858	29.7543	23.3339	14.6968	14.8348	36.1526	42.006	42.7154	19.8245	15.0158	20.5095	24.8792	20.3626	16.8503	17.8341	16.6638	11.7409	23.1723	27.5455	20.4331	15.9027	12.8072	11.842	34.1509	38.2692	23.772	0	19.7665	9.35667	21.8041	28.1606	27.816	27.8994
7.46_299.2072m/z		299.207	1	7.45857	0.1214	100 - 10.6	133.223	13.98	65.7607	80.2134	63.9578	52.5624	70.6736	64.5865	53.2882	1.6924	0	19.3616	29.7259	25.9945	7.58951	3.7465	8.30916	11.8788	10.2351	27.3368	26.3612	5.78926	5.15564	0	1.92256	5.36492	1.51079	6.39516	5.41233	8.57892	18.9221	5.83527	13.2297	346.857	382.31	370.468	2.89471	11.8025	4.028	1.55098	0.746223	3.36263	29.9027
6.20_311.2303m/z		311.23	1	6.20023	0.291383	100 - 16.9	625.243	13.35	113.532	134.806	126.474	99.813	111.928	99.9596	138.458	2.41869	16.4779	1.47705	0.103869	1.04775	6.88198	5.62972	7.42224	12.3087	1598.78	1670.69	1568.27	4.35415	9.44074	3.19909	18.5043	8.77089	4.36094	2.85727	5.03071	2.96093	133.804	75.0967	126.813	84.7937	137.225	88.0771	31.7415	10.6309	6.7988	0.48972	0.624492	2.60103	7.2675
7.99_419.1687n	419.169	464.169	1	7.99203	0.0849833	100 - 6.79	189.12	27.17	188.636	240.248	236.217	118.295	140.679	138.277	178.017	49.5195	9.27315	69.4305	436.889	356.804	193.593	66.8253	179.321	140.579	39.6675	123.463	128.419	128.812	63.2847	80.7014	78.4186	59.0403	96.3331	123.543	87.4242	42.1147	194.486	173.661	256.911	169.427	277.445	153.147	24.3157	154.54	71.1333	40.8255	43.7546	20.6689	246.273
16.57_832.6629m/z		832.663	1	16.5748	3.0437	100 - 44.7 - 9.16 - 0.928 - 0.0742	593436	16.46	439790	358213	343116	526342	469143	469507	528093	480016	704935	370193	268642	356229	532606	459945	343012	363365	530192	317319	290643	477880	621360	626370	498943	538232	496801	464438	546628	613907	449485	442979	359378	596716	411889	684497	637987	344083	506241	782501	766976	817256	395449
6.08_406.2897n	406.29	451.29	1	6.07883	0.1914	100 - 22.3	2976.54	10.1	1109.34	1341.08	1363.13	1066.34	1328.32	1556.3	1615.44	1786.13	2141.27	1976.91	398.011	323.125	337.59	973.77	1214.15	1123.11	880.964	934.612	955.04	254.255	232.947	232.275	145.733	135.913	140.617	1045.51	989.72	834.886	6924.18	6471.3	6997.16	4522.63	4373.66	4866.87	2457.78	2684.99	2057.09	1819.29	2056.06	1899.62	156.455
11.59_858.6026m/z		858.603	1	11.59	0.284233	100 - 52	9178.59	25.16	3843.6	3354.88	3389.21	5940.89	5923.67	5666.75	6462.94	2894.46	2748.93	1256.62	1875.55	3235.36	5178.15	6689.63	3410.6	4649.37	10521.3	7492.11	6750.47	1782.06	3662.51	2560.65	2733.11	1876.4	2220.4	3797.58	4505.39	7528.64	2376.77	2264.76	1549.35	2134.31	966.982	1786.53	6603.83	2413.83	4205	4268.44	4434.59	4932.92	2164.1
10.58_452.1378m/z		452.138	1	10.5801	0.085	100 - 1.15	120.11	13.96	113.437	109.589	69.1427	99.0272	82.7237	68.3406	56.5518	35.9664	38.6894	71.7801	99.0809	50.741	91.772	39.9821	56.5676	53.6454	14.2786	34.7488	37.2161	151.083	124.32	131.296	97.7569	107.489	95.6475	95.8934	98.0213	96.354	30.5434	38.4256	52.8899	122.974	121.33	103.016	59.2172	111.118	85.6006	140.668	134.25	117.395	98.4254
11.47_676.5140m/z		676.514	1	11.4693	0.1707	100 - 58.1 - 20 - 10.6 - 4.04 - 0.606	3719.66	23.79	2321.94	1559.69	1220.94	2739.19	1774.89	1571.41	1428.52	1063.11	1280.14	907.996	2067.76	2325.69	2877.88	933.069	772.482	803.241	3166.03	2178.15	2128.64	2845.77	3375.94	3496.27	2962.77	3402.09	3512.43	1785	1909.24	2299.55	1731.38	1746.07	1749.87	2410.81	1828.41	2529.93	5636.22	4148.26	5508.79	4696.62	4405.02	4026.87	1509.01
11.63_934.6008m/z		934.601	1	11.6328	0.107117	100 - 48.9 - 17.9 - 3.58	384.943	15.25	291.396	254.742	173.286	367.814	324.395	305.145	190.687	73.1446	51.1518	29.4327	68.3461	74.2143	140.398	292.594	176.931	177.077	760.793	623.098	633.055	57.7793	125.326	100.405	141.944	170.874	129.076	191.163	315.13	371.081	29.322	27.0301	27.211	83.1643	45.1766	102.315	389.146	175.948	286.42	156.697	98.9757	127.444	106.492
8.36_445.1856m/z		445.186	1	8.36195	0.106417	100 - 22.7 - 34.6 - 4.27	207.553	13.56	111.793	119.92	116.147	86.4339	112.522	98.6728	85.7281	24.4922	10.1834	20.391	177.697	116.351	135.165	16.1406	8.5119	15.1348	7.79501	19.6339	16.7979	124.303	108.128	95.9199	218.126	245.707	211.581	32.7806	13.9833	15.4795	56.1267	73.5497	32.776	210.616	231.187	178.066	83.8426	167.869	123.279	8.94001	8.25137	1.09025	54.8068
6.17_634.3359m/z		634.336	1	6.17167	0.241383	100 - 37.8 - 12.4 - 0.101	465.099	14.66	54.9329	56.9443	43.6937	61.3405	62.4805	43.535	49.6846	3.8489	0	5.09001	0	0	0	57.4987	46.6326	77.4277	1670.66	1738.67	1628.02	4.59875	9.32767	9.85621	10.673	0	3.37825	80.9364	78.4012	101.285	0	4.04269	0	0	0	0	171.42	48.9218	123.092	4.39298	5.16233	2.62982	7.11732
3.91_132.0420m/z		132.042	1	3.90992	0.0992667	100 - 6 - 2.08	71.2742	16.57	39.1141	46.6025	57.3714	33.8394	58.3222	63.2614	65.3994	44.0258	63.2974	53.0502	6.44602	0	3.30664	259.526	258.613	270.046	8.34013	21.8346	18.496	17.7602	22.1174	21.3149	26.0894	27.9665	27.1641	17.4131	11.4934	16.4514	3.769	2.39913	9.0054	21.607	31.8798	31.2856	0	13.6139	9.79042	7.50405	8.9266	5.63469	30.6203
11.19_968.6142m/z		968.614	1	11.185	0.199233	100 - 47.8 - 47.4 - 19	1591.36	18.16	684.632	605.953	502.84	906.396	732.778	685.026	767.554	141.005	127.953	72.5512	122.796	124.294	246.995	854.362	448.751	624.931	3022.78	2408.4	2292.02	133.789	333.359	242.241	121.109	154.567	118.563	685.682	818.309	1142.39	79.7094	93.2589	43.2737	51.1788	20.1842	5.23532	1012.55	362.717	762.349	456.522	538.111	578.281	225.824
7.33_393.1499n	393.15	438.153	1	7.33073	0.249233	100 - 66.3	160.883	23.97	135.286	163.427	156.383	88.7819	97.1411	100.823	68.3956	0.2714	0	0	13.3203	0	0	0.833766	2.43888	7.1211	387.528	461.954	504.87	0	0	0	0	0	0	0.246268	0	3.56721	0	0	0	379.713	506.635	375.572	8.87664	2.60755	3.32393	0	0.00357046	0	0.00139968
13.20_850.7662m/z		850.766	1	13.2046	0.213517	100 - 15.8	4662.59	13.51	4173.39	4516.24	4389.71	3398.31	2944.62	4083.22	3567.47	2559.19	2243.19	3633.86	5668.81	5910.09	3858.63	3830.58	4873.69	4717.47	2387.38	3519.62	3295.71	3350.7	3204.03	2967.52	3643.99	2719.77	3355.97	3608.07	3505.8	3505.71	3944.44	5042.93	4586.57	3429.24	4695.27	3952.34	2668.8	3975.57	3196.92	2322.76	1795.35	1825.1	5022.23
4.34_583.1504n	583.15	620.117	1	4.33703	0.085	100 - 41.7 - 7.3	557.998	12.35	137.109	131	145.916	151.324	166.282	173.48	123.967	0	0	0	28.2039	13.5792	0	2749.64	2880.4	2695.91	0	0	0	2.2299	0	0	7.12594	0	12.4052	0	0	0	0	0	0	208.492	240.139	178.306	0	0	0	0	0	0	24.1083
5.45_1249.6611m/z		1249.66	1	5.45325	0.07855	100	549.081	46.14	23.1017	24.309	118.877	45.805	61.7355	64.885	76.7306	1127.54	1396.9	746.544	358.856	349.031	177.831	187.913	115.981	234.659	0	0	0	926.842	492.234	729.94	275.375	375.714	471.653	234.266	73.9712	49.9007	456.158	334.687	335.231	229.29	107.717	15.3136	28.9481	87.3391	92.1783	188.428	228.313	242.72	477.273
8.07_1050.7363n	1050.74	1049.73	1	8.06987	0.0849833	100 - 53.4 - 8.97 - 1.35	406.62	13.81	311.375	250.61	244.381	242.089	199.637	218.257	173.658	29.8195	25.7842	101.221	421.764	439.682	450.822	70.337	107.973	109.818	18.722	28.7618	39.2657	801.365	826.357	797.775	671.641	714.227	782.452	422.956	361.09	341.45	290.412	197.961	239.445	9.59988	23.1487	13.8753	657.662	676.622	696.764	367.837	344.035	327.625	250.062
10.57_727.5222n	727.522	772.526	1	10.5659	0.404933	100 - 43.5 - 2.86 - 1.14	3254.61	10.42	1288.66	1011.98	897.434	1463.38	1188.04	1040.65	1139.28	413.072	438.352	404.078	609.192	688.992	577.864	1205.38	941.043	961.474	4407.42	3730.05	3686.69	304.978	484.176	385.277	327.054	343.919	363.488	936.267	1023.09	1462.62	375.537	291.822	306.946	289.116	301.956	288.445	1273.73	655.224	1030.02	740.583	735.83	815.161	689.256
8.23_1101.8613m/z		1101.86	1	8.22627	0.085	100 - 51.7 - 14.8 - 1.73	1586.73	15.68	945.212	736.512	752.193	1120.93	1000.3	981.711	1069.21	795.027	1152.8	680.399	2250.82	2719.91	4416.78	1382.38	1109.33	1092.3	2379.47	1413.52	1319.82	941.556	1088.26	1058.6	1292.96	1486.71	1286	847.24	896.104	960.541	2656.63	2664.16	2194.56	1711.89	1005.64	1722.25	1656.94	1085.21	1386.31	914.124	975.156	955.707	869.458
7.73_602.3329m/z		602.333	1	7.72852	0.134967	100 - 48.6	108.958	17.03	106.996	88.6806	81.1787	95.1899	71.6304	84.3458	63.7846	29.501	25.8963	37.7389	154.025	78.2452	110.179	113.408	149.462	119.331	13.854	18.1969	31.2792	203.475	126.137	153.642	174.714	167.563	186.77	144.6	112.792	96.112	90.7567	76.0493	103.695	20.1926	43.9837	24.133	92.154	182.334	118.516	109.162	124.384	77.6266	165.042
8.08_554.3547m/z		554.355	1	8.07702	0.219967	100 - 29.5 - 13.4 - 6.83 - 1.01 - 0.0127	25482.5	7.63	19110.3	19877.3	21516.5	19785.9	21752.1	23370.7	24673.3	8410.38	8766.22	8583.15	29730.6	33816.5	34847.6	11935.7	12031.6	12314.5	5930.87	5945.2	5487.23	37775.3	40866.1	39948.9	34882.9	34094.2	35226.8	23437.4	24373.3	23019.2	28215.6	27286.9	25329.1	5217.62	5366.87	5485.97	35085.4	33243.1	35054.5	18810	20317.8	20676.2	19040.7
7.52_1086.7688n	1086.77	1107.74	1	7.51568	0.142117	100 - 57.1 - 17.1 - 3.7 - 0.5 - 0.00511	8374.09	23.65	3297.41	2355.53	2261.41	4445.44	3854.63	3373.27	3588.13	11424	15234.8	10248.5	2674.08	3075.69	5388.04	6874.07	5932.09	5520.06	4982.79	3500.42	3792.66	14402.6	16396.6	16165	15074.5	16619.3	15382.4	4202.26	4340.51	5911.56	7106.87	7266.47	7037.13	2116.64	1317.12	2250.63	12937.5	7581.58	11240.7	16779.6	17336.7	17273.9	4674.63
6.31_651.3162m/z		651.316	1	6.31378	0.142117	100 - 46 - 6.19	255.791	21.48	66.7222	64.7817	49.5343	95.5229	56.2622	75.8101	35.8388	0	0	8.03537	0	0.42672	0	81.9773	37.6861	56.1888	524.561	647.777	563.935	7.57206	51.2125	43.2691	45.1675	41.6893	50.7619	78.3043	84.1988	151.26	11.1678	6.41329	10.3753	0	0	0	254.866	140.195	256.78	9.31951	9.7117	0	16.5201
5.50_368.1785m/z		368.178	1	5.50323	0.0214333	100	40.5804	140.07	0	0	0	0	0	0	0	0	0	0	0	0	0	0	0	0	0	0	0	0	0	0	0	0	0	0	0	0	0	0	0	66.1459	154.193	0.21267	0	0	0	143.565	120.793	143.744	0
[truncated: 6,284 more rows]
[truncated: 93 more columns]
